# Supplementary material for: Artificial Neural Networks Trained to Detect Viral and Phage Structural Proteins
Source: PLoS Comput Biol. 2012 Aug 23;8(8):e1002657. doi: 10.1371/journal.pcbi.1002657 (PMC3426561; doi:10.1371/journal.pcbi.1002657)
Supplement: Dataset S2 — ANN output from RefSeq test cases. (XLSX) [file pcbi.1002657.s002.xlsx]

## Sheet: S- M- T-
Annotations of sequences producing negative outputs from Structural, MCP, and Tail ANNs.
Annotations	Structural	MCP_One	MCP_Two	MCP_Three	MCP_Four	MCP_Seven	MCP_Lambda	Tail_One	Tail_Two	Tail_Three	Tail_Four	Tail_Seven	Tail_Lambda	Standard Error	MCP_One	MCP_Two	MCP_Three	MCP_Four	MCP_Seven	MCP_Lambda	Tail_One	Tail_Two	Tail_Three	Tail_Four	Tail_Seven	Tail_Lambda
>gi|328949394|ref|YP_004366730.1| phage tail protein [Treponema succinifaciens DSM 2489]	-0.717893	-0.90491	-0.86969	-0.84442	-0.8855	-0.83422	-0.99187	-0.19138	-0.50828	-0.70405	-0.77235	-0.82556	-0.83423		0.12033	0.2164	0.14296	0.29004	0.16596	0.0093987	0.26427	0.23679	0.18039	0.13073	0.13341	0.13004
>gi|323527789|ref|YP_004229942.1| phage tail protein I [Burkholderia sp. CCGE1001]	-0.203133	-0.99096	-0.99323	-0.98583	-0.99177	-0.97587	-0.99611	-0.50336	-0.65857	-0.80611	-0.84951	-0.92782	-0.88414		0.011474	0.0059046	0.015746	0.012694	0.036812	0.0072954	0.29477	0.29828	0.23509	0.24377	0.15542	0.29395
>gi|333930630|ref|YP_004504208.1| P2 phage tail completion R family protein [Serratia sp. AS9]	-0.562717	-0.90964	-0.64588	-0.52596	-0.85237	-0.73642	-0.94465	-0.75346	-0.89381	-0.93554	-0.97004	-0.98243	-0.97916		0.10561	0.33295	0.3278	0.19591	0.26421	0.069696	0.22005	0.079586	0.059755	0.042555	0.019587	0.031512
>gi|333925677|ref|YP_004499256.1| P2 phage tail completion R family protein [Serratia sp. AS12]	-0.562717	-0.90964	-0.64588	-0.52596	-0.85237	-0.73642	-0.94465	-0.75346	-0.89381	-0.93554	-0.97004	-0.98243	-0.97916		0.10561	0.33295	0.3278	0.19591	0.26421	0.069696	0.22005	0.079586	0.059755	0.042555	0.019587	0.031512
>gi|333915978|ref|YP_004489710.1| P2 phage tail completion R family protein [Delftia sp. Cs1-4]	-0.609903	-0.99204	-0.97907	-0.9527	-0.97753	-0.97371	-0.99276	-0.67573	-0.65789	-0.92751	-0.93426	-0.97851	-0.98211		0.012379	0.022584	0.080603	0.066947	0.025544	0.0078813	0.38251	0.41009	0.05533	0.057766	0.018237	0.019751
>gi|328545591|ref|YP_004305700.1| phage tail tube protein FII [polymorphum gilvum SL003B-26A1]	-0.99735	-0.99825	-0.99333	-0.93693	-0.99075	-0.99469	-0.99943	-0.38762	-0.54696	-0.77517	-0.76332	-0.83836	-0.85219		0.0022577	0.0083616	0.13707	0.026082	0.0059254	0.00075474	0.23733	0.16611	0.1872	0.11094	0.10607	0.099236
>gi|337741620|ref|YP_004633348.1| phage tail protein I [Oligotropha carboxidovorans OM5]	-0.917319	-0.99034	-0.95922	-0.9112	-0.98317	-0.93676	-0.99039	-0.65792	-0.93247	-0.93366	-0.98334	-0.97744	-0.9809		0.015272	0.063191	0.1217	0.029285	0.066634	0.0088499	0.30487	0.064781	0.093421	0.021727	0.04835	0.027686
>gi|332289699|ref|YP_004420551.1| Phage tail protein [Gallibacterium anatis UMN179]	-0.767604	-0.98673	-0.9832	-0.96782	-0.9883	-0.97726	-0.99483	-0.80151	-0.91206	-0.97412	-0.9721	-0.9882	-0.98869		0.01335	0.015486	0.033954	0.022226	0.020979	0.005319	0.15324	0.037552	0.023694	0.025702	0.014574	0.011702
>gi|330817598|ref|YP_004361303.1| Phage tail protein I [Burkholderia gladioli BSR3]	-0.583181	-0.99993	-0.99949	-0.99663	-0.99952	-0.99644	-0.99948	-0.12105	-0.53144	-0.4868	-0.78926	-0.85631	-0.85734		0.00012831	0.00081527	0.0097036	0.0013469	0.0064189	0.0013057	0.40327	0.45962	0.68527	0.2949	0.36012	0.26013
>gi|326439482|ref|ZP_08214216.1| Phage tail protein [Streptomyces clavuligerus ATCC 27064]	-0.838363	-0.99995	-0.99864	-0.99604	-0.99943	-0.99144	-0.99983	-0.047125	-0.72295	-0.70893	-0.85648	-0.88917	-0.93646		5.69e-05	0.0023887	0.0090516	0.0016185	0.018098	0.00028004	0.47315	0.30196	0.42916	0.17408	0.31266	0.10677
>gi|330807834|ref|YP_004352296.1| phage tail fiber protein [Pseudomonas brassicacearum subsp. brassicacearum NFM421]	-0.990014	-0.9602	-0.8725	-0.83318	-0.91962	-0.93573	-0.99614	-0.97263	-0.97674	-0.98466	-0.99468	-0.99416	-0.99695		0.07426	0.2316	0.33584	0.14359	0.056073	0.0040826	0.019027	0.034273	0.029602	0.010164	0.007948	0.0037608
>gi|332290554|ref|YP_004421406.1| Phage tail protein [Gallibacterium anatis UMN179]	-0.39573	-0.99855	-0.99621	-0.98982	-0.99656	-0.98544	-0.99754	-0.89644	-0.97705	-0.99165	-0.99386	-0.99239	-0.99103		0.0036459	0.0058177	0.014478	0.009693	0.019322	0.0033422	0.085359	0.016249	0.0078927	0.0068552	0.010646	0.012297
>gi|329297393|ref|ZP_08254729.1| Tail completion protein R (GpR) [Plautia stali symbiont]	-0.006348	-0.82388	-0.69618	-0.72912	-0.83725	-0.80591	-0.96383	-0.053684	-0.29534	-0.67972	-0.72555	-0.87483	-0.84497		0.15601	0.24124	0.23959	0.2169	0.12429	0.057175	0.55731	0.37312	0.1828	0.19819	0.080252	0.12409
>gi|332982998|ref|YP_004464439.1| phage protein [Mahella australiensis 50-1 BON]	-0.613859	-0.85835	-0.95272	-0.97081	-0.98347	-0.98333	-0.99504	-0.661	-0.87938	-0.91446	-0.92815	-0.98143	-0.96314		0.19918	0.055096	0.0466	0.036726	0.020622	0.010563	0.23361	0.11127	0.077099	0.11076	0.012235	0.032098
>gi|334703181|ref|ZP_08519047.1| phage protein [Aeromonas caviae Ae398]	-0.080987	-0.99896	-0.99248	-0.98345	-0.99647	-0.99448	-0.99906	-0.46173	-0.81767	-0.88774	-0.90542	-0.97409	-0.96833		0.001176	0.0093988	0.046907	0.0067894	0.0048116	0.0015431	0.22697	0.11573	0.086629	0.069339	0.012834	0.021435
>gi|330830152|ref|YP_004393104.1| phage protein [Aeromonas veronii B565]	-0.77549	-0.99967	-0.99739	-0.99093	-0.99861	-0.99672	-0.99934	-0.69797	-0.88968	-0.94517	-0.96581	-0.99035	-0.98642		0.0003876	0.0033024	0.025544	0.0030857	0.003542	0.0011401	0.16278	0.10398	0.063049	0.028613	0.0067693	0.0090793
>gi|338202874|ref|YP_004649019.1| phage protein [Lactobacillus reuteri SD2112]	-0.938851	-0.98539	-0.99583	-0.98377	-0.99619	-0.9972	-0.99938	-0.94004	-0.96113	-0.98654	-0.98986	-0.9942	-0.99356		0.033424	0.0063378	0.035473	0.0093978	0.0024327	0.00066405	0.03876	0.02403	0.010413	0.0095064	0.0058862	0.007002
>gi|338202829|ref|YP_004648974.1| phage protein [Lactobacillus reuteri SD2112]	-0.947875	-0.98866	-0.99706	-0.9822	-0.99685	-0.99784	-0.9996	-0.95347	-0.96199	-0.98501	-0.99055	-0.99347	-0.99297		0.026722	0.00521	0.044995	0.0084765	0.0021374	0.00045417	0.032516	0.024934	0.012692	0.0071872	0.0063521	0.0078816
>gi|336326089|ref|YP_004606055.1| phage protein [Corynebacterium resistens DSM 45100]	-0.744359	-0.97173	-0.95341	-0.93242	-0.98459	-0.96891	-0.99419	-0.70859	-0.75083	-0.85839	-0.92541	-0.96455	-0.95907		0.038205	0.041215	0.12701	0.03322	0.021341	0.0054874	0.15167	0.16931	0.12237	0.049774	0.025879	0.029544
>gi|336325464|ref|YP_004605430.1| phage protein [Corynebacterium resistens DSM 45100]	-0.869756	-0.98527	-0.97979	-0.96497	-0.9912	-0.96455	-0.98889	-0.91158	-0.96613	-0.99338	-0.99552	-0.99549	-0.99625		0.02958	0.022644	0.067813	0.018534	0.032792	0.013722	0.090301	0.032703	0.0077659	0.0047087	0.0063649	0.0042223
>gi|336325455|ref|YP_004605421.1| phage protein [Corynebacterium resistens DSM 45100]	-0.695106	-0.99117	-0.96935	-0.94548	-0.98815	-0.97961	-0.99659	-0.64183	-0.69074	-0.81985	-0.90647	-0.95741	-0.9492		0.01111	0.029251	0.11809	0.03052	0.0145	0.0033986	0.15795	0.18865	0.16476	0.052569	0.032092	0.037585
>gi|336453819|ref|YP_004608285.1| phage protein [Helicobacter bizzozeronii CIII-1]	-0.701931	-0.94347	-0.96251	-0.93585	-0.98568	-0.95908	-0.99313	-0.93406	-0.97262	-0.99167	-0.99285	-0.99279	-0.98602		0.067402	0.050705	0.059426	0.026232	0.033704	0.0089421	0.058205	0.017759	0.005399	0.004159	0.008527	0.02053
>gi|336325458|ref|YP_004605424.1| phage protein [Corynebacterium resistens DSM 45100]	-0.94186	-0.97724	-0.94401	-0.92384	-0.98605	-0.96526	-0.98255	-0.79435	-0.82309	-0.88808	-0.93774	-0.95586	-0.93392		0.029851	0.058222	0.084887	0.024011	0.025534	0.036683	0.19277	0.16933	0.11897	0.082895	0.047218	0.060203
>gi|336325443|ref|YP_004605409.1| phage protein [Corynebacterium resistens DSM 45100]	-0.957756	-0.69298	-0.83762	-0.78133	-0.82649	-0.92235	-0.95748	-0.31948	-0.51557	-0.71947	-0.72217	-0.86212	-0.81293		0.24584	0.1256	0.19233	0.36454	0.05268	0.04595	0.25753	0.25763	0.2087	0.17785	0.04785	0.063166
>gi|333905539|ref|YP_004479410.1| phage protein [Streptococcus parauberis KCTC 11537]	-0.763647	-0.92249	-0.93955	-0.85342	-0.9313	-0.93662	-0.99477	-0.79176	-0.8994	-0.94866	-0.95407	-0.98223	-0.95969		0.11042	0.080404	0.20486	0.14279	0.06474	0.0095295	0.13722	0.062298	0.078311	0.028174	0.019842	0.047011
>gi|333905519|ref|YP_004479390.1| phage protein [Streptococcus parauberis KCTC 11537]	-0.581261	-0.90478	-0.87891	-0.80551	-0.92744	-0.91098	-0.99019	-0.87448	-0.95437	-0.98004	-0.97603	-0.99045	-0.97427		0.14529	0.18069	0.23537	0.15734	0.085373	0.018908	0.049728	0.034406	0.026374	0.014677	0.009935	0.03581
>gi|331270994|ref|YP_004385705.1| phage protein [Clostridium botulinum BKT015925]	-0.826972	-0.997	-0.99916	-0.98158	-0.99523	-0.99752	-0.99993	-0.45992	-0.61819	-0.73489	-0.83553	-0.96915	-0.90561		0.0036316	0.00082573	0.052917	0.013536	0.0030201	0.00010595	0.35865	0.36967	0.27583	0.14651	0.026398	0.12509
>gi|322691235|ref|YP_004220805.1| phage protein [Bifidobacterium longum subsp. longum JCM 1217]	-0.353969	-0.9782	-0.96208	-0.93932	-0.97622	-0.96934	-0.98934	-0.25673	-0.42127	-0.64967	-0.63005	-0.78849	-0.83049		0.011288	0.03573	0.052189	0.037074	0.022942	0.0081614	0.22036	0.19487	0.1225	0.097102	0.12304	0.09338
>gi|322691200|ref|YP_004220770.1| phage protein [Bifidobacterium longum subsp. longum JCM 1217]	-0.922372	-0.99905	-0.99648	-0.98682	-0.99413	-0.98469	-0.99896	-0.63514	-0.88452	-0.88272	-0.92302	-0.95133	-0.96821		0.0013229	0.0036992	0.016443	0.011378	0.024131	0.0016003	0.21834	0.083088	0.10282	0.086469	0.06819	0.035854
>gi|322691196|ref|YP_004220766.1| phage protein [Bifidobacterium longum subsp. longum JCM 1217]	-0.65829	-0.99711	-0.98787	-0.97286	-0.99069	-0.98036	-0.99766	-0.49928	-0.6953	-0.8138	-0.85092	-0.93054	-0.92942		0.0019379	0.011959	0.042517	0.021416	0.02434	0.0031138	0.26648	0.16945	0.11106	0.10942	0.062215	0.056984
>gi|322689013|ref|YP_004208747.1| phage protein [Bifidobacterium longum subsp. infantis 157F]	-0.015998	-0.87797	-0.8458	-0.91161	-0.82958	-0.89318	-0.96939	-0.55882	-0.81322	-0.92736	-0.95071	-0.98105	-0.98118		0.15218	0.14362	0.073297	0.34639	0.084522	0.020048	0.18993	0.065522	0.061502	0.049506	0.019243	0.017
>gi|330718716|ref|ZP_08313316.1| Phage Mu protein F like protein [Leuconostoc fallax KCTC 3537]	-0.87436	-0.93891	-0.98829	-0.9661	-0.98797	-0.99027	-0.99659	-0.82158	-0.91823	-0.96281	-0.95942	-0.98432	-0.97599		0.075778	0.011013	0.056721	0.031639	0.0071079	0.0047443	0.12652	0.051291	0.038569	0.06374	0.018939	0.023572
>gi|327198609|ref|YP_004327353.1| phage replication protein O [Erwinia phage phiEt88]	-0.758496	-0.98865	-0.9956	-0.98992	-0.99645	-0.99115	-0.99797	-0.73585	-0.91395	-0.95698	-0.97532	-0.98749	-0.98107		0.012562	0.0030875	0.014846	0.0065167	0.0083544	0.0021388	0.1804	0.075145	0.04586	0.023056	0.011904	0.0159
>gi|336234250|ref|YP_004586866.1| phage portal protein, HK97 family [Geobacillus thermoglucosidasius C56-YS93]	-0.161867	-0.82207	-0.81694	-0.77545	-0.8984	-0.81062	-0.97845	-0.41174	-0.66913	-0.91735	-0.90473	-0.96791	-0.94626		0.18666	0.20266	0.21705	0.15705	0.14921	0.016368	0.21726	0.3051	0.091257	0.065084	0.030166	0.0413
>gi|332800333|ref|YP_004461832.1| phage portal protein, HK97 family [Tepidanaerobacter sp. Re1]	-0.591485	-0.57718	-0.55885	-0.51754	-0.77412	-0.74953	-0.90882	-0.5929	-0.80442	-0.91104	-0.90212	-0.95281	-0.94042		0.25789	0.27995	0.26884	0.23891	0.10697	0.052225	0.11098	0.08422	0.059862	0.058583	0.027325	0.029914
>gi|334342060|ref|YP_004547040.1| phage portal protein HK97 family [Desulfotomaculum ruminis DSM 2154]	-0.117027	-0.987	-0.96818	-0.95181	-0.98261	-0.97095	-0.99341	-0.60852	-0.77555	-0.92147	-0.93008	-0.97585	-0.95677		0.012639	0.026637	0.047515	0.028981	0.023141	0.0053576	0.1808	0.14238	0.053668	0.052389	0.017784	0.057689
>gi|326795109|ref|YP_004312929.1| phage portal protein, lambda family [Marinomonas mediterranea MMB-1]	-0.013698	-0.8862	-0.95145	-0.93191	-0.96366	-0.95838	-0.97535	-0.79504	-0.90199	-0.96678	-0.96792	-0.98758	-0.98775		0.090539	0.043565	0.050835	0.033958	0.024975	0.02433	0.12814	0.057932	0.047145	0.015711	0.0088719	0.011657
>gi|336453978|ref|YP_004608444.1| phage late control D family protein [Helicobacter bizzozeronii CIII-1]	-0.873275	-0.9948	-0.9984	-0.98938	-0.99782	-0.99685	-0.9999	-0.89068	-0.93304	-0.97524	-0.98607	-0.99272	-0.98627		0.0082894	0.0025955	0.028486	0.0049219	0.0035349	9.34e-05	0.075997	0.071228	0.040935	0.0134	0.0076819	0.0094253
>gi|328545586|ref|YP_004305695.1| phage late control protein D3 [polymorphum gilvum SL003B-26A1]	-0.631551	-0.91095	-0.89623	-0.8528	-0.94913	-0.94681	-0.98933	-0.10077	-0.4204	-0.71427	-0.72169	-0.84123	-0.81467		0.087328	0.11993	0.15413	0.035389	0.034702	0.012384	0.27929	0.19743	0.1983	0.1783	0.1051	0.14041
>gi|332289695|ref|YP_004420547.1| Phage late control gene D protein [Gallibacterium anatis UMN179]	-0.481159	-0.66223	-0.60587	-0.65677	-0.77286	-0.75343	-0.91986	-0.62643	-0.84183	-0.90635	-0.9666	-0.98032	-0.98245		0.14696	0.31085	0.26233	0.21055	0.15918	0.053543	0.24924	0.11147	0.18911	0.040061	0.035123	0.016498
>gi|332288287|ref|YP_004419139.1| phage late control gene D protein [Gallibacterium anatis UMN179]	-0.454996	-0.0072973	-0.57008	-0.59695	-0.63739	-0.80296	-0.92224	-0.6759	-0.81085	-0.90288	-0.91384	-0.96035	-0.94572		0.48553	0.18468	0.21445	0.2423	0.13738	0.028739	0.096287	0.06083	0.058665	0.047788	0.016969	0.019389
>gi|327198354|ref|YP_004306928.1| minor structural protein [Streptococcus phage Dp-1]	-0.969995	-0.86174	-0.96229	-0.93714	-0.97595	-0.97146	-0.98799	-0.839	-0.92179	-0.96643	-0.96982	-0.98799	-0.9834		0.21668	0.033206	0.12309	0.040386	0.018006	0.01474	0.097905	0.049804	0.028635	0.022013	0.011193	0.016941
>gi|325103523|ref|YP_004273177.1| phage shock protein C, PspC [Pedobacter saltans DSM 12145]	-0.163886	-0.94264	-0.97585	-0.96837	-0.98619	-0.98226	-0.99921	-0.20693	-0.66171	-0.62292	-0.85139	-0.93477	-0.92868		0.041963	0.026983	0.028514	0.028575	0.01792	0.00073814	0.27251	0.19723	0.3618	0.12314	0.055438	0.059157
>gi|332290534|ref|YP_004421386.1| Phage portal protein [Gallibacterium anatis UMN179]	-0.549905	-0.99117	-0.99148	-0.96355	-0.99113	-0.9736	-0.99846	-0.92899	-0.9715	-0.99378	-0.99208	-0.9945	-0.99355		0.0077464	0.012185	0.05034	0.022831	0.03052	0.0022091	0.07364	0.024482	0.0052011	0.0098408	0.0065448	0.0082248
>gi|332288321|ref|YP_004419173.1| phage portal protein [Gallibacterium anatis UMN179]	-0.301709	-0.96521	-0.97061	-0.90953	-0.97051	-0.96024	-0.99812	-0.8954	-0.96444	-0.98608	-0.99071	-0.99177	-0.98315		0.051826	0.029709	0.11395	0.076859	0.043228	0.0025608	0.068879	0.021641	0.0094255	0.0071614	0.0087926	0.023991
>gi|338536942|ref|YP_004670276.1| PbsX family phage portal protein [Myxococcus fulvus HW-1]	-0.517334	-0.44229	-0.32456	0.0069389	-0.47116	-0.53602	-0.66944	-0.7871	-0.9057	-0.93363	-0.95972	-0.97774	-0.96946		0.51955	0.46954	0.43874	0.57543	0.28267	0.19404	0.14527	0.083939	0.070019	0.034234	0.018623	0.023983
>gi|332161691|ref|YP_004298268.1| phage shock protein operon transcriptional activator [Yersinia enterocolitica subsp. palearctica 105.5R(r)]	-0.889933	-0.99674	-0.98456	-0.93423	-0.9875	-0.9802	-0.99733	-0.93348	-0.94275	-0.96684	-0.98535	-0.98727	-0.98597		0.0040435	0.016839	0.1279	0.031315	0.020895	0.0033427	0.047157	0.043842	0.035842	0.014273	0.012029	0.020319
>gi|326798765|ref|YP_004316584.1| phage shock protein C [Sphingobacterium sp. 21]	-0.844937	-0.82642	-0.82726	-0.79793	-0.91955	-0.82729	-0.97888	-0.41918	-0.75607	-0.78824	-0.87363	-0.9275	-0.90977		0.14646	0.16503	0.15715	0.12112	0.12566	0.013266	0.19439	0.17058	0.19078	0.071275	0.061561	0.043926
>gi|338534677|ref|YP_004668011.1| phage integrase family protein [Myxococcus fulvus HW-1]	-0.886672	-0.99702	-0.9912	-0.98137	-0.98795	-0.97123	-0.99698	-0.68296	-0.92648	-0.93989	-0.95814	-0.9808	-0.97804		0.0056263	0.012153	0.038684	0.022138	0.039862	0.0065427	0.24437	0.076089	0.061664	0.06546	0.028278	0.034368
>gi|338533312|ref|YP_004666646.1| phage portal protein [Myxococcus fulvus HW-1]	-0.045081	-0.99612	-0.98753	-0.95015	-0.99056	-0.99256	-0.99852	-0.83471	-0.81088	-0.91798	-0.93392	-0.96281	-0.97409		0.0054873	0.016435	0.1169	0.026816	0.0088443	0.0023747	0.12296	0.15677	0.088083	0.043714	0.030479	0.027995
>gi|336251277|ref|YP_004594987.1| phage resistance protein [Enterobacter aerogenes KCTC 2190]	-0.643018	-0.97707	-0.97773	-0.95835	-0.98337	-0.97545	-0.99408	-0.73087	-0.83358	-0.90888	-0.95766	-0.97893	-0.9753		0.023524	0.022785	0.036057	0.02039	0.01717	0.0071536	0.11628	0.083094	0.075819	0.036248	0.017459	0.022066
>gi|336250652|ref|YP_004594362.1| phage shock protein operon transcriptional activator [Enterobacter aerogenes KCTC 2190]	-0.780766	-0.98879	-0.94849	-0.89572	-0.97415	-0.94465	-0.99166	-0.90174	-0.92875	-0.94546	-0.97534	-0.98072	-0.97225		0.014385	0.086007	0.1493	0.054184	0.055745	0.0093398	0.066792	0.052256	0.04796	0.022775	0.014639	0.036398
>gi|336173040|ref|YP_004580178.1| phage shock protein C, PspC [Lacinutrix sp. 5H-3-7-4]	-0.490481	-0.91584	-0.96779	-0.9184	-0.97043	-0.96614	-0.99893	-0.13559	-0.61254	-0.64301	-0.74722	-0.87015	-0.86859		0.082332	0.033855	0.12953	0.056782	0.041822	0.001399	0.36958	0.18708	0.23288	0.129	0.10838	0.11362
>gi|333998403|ref|YP_004531015.1| phage portal protein, HK97 family [Treponema primitia ZAS-2]	-0.521912	-0.93782	-0.93349	-0.94631	-0.98231	-0.9641	-0.98079	-0.47394	-0.74006	-0.77168	-0.806	-0.93974	-0.95485		0.064817	0.12874	0.080213	0.021689	0.034712	0.029805	0.24793	0.18446	0.25685	0.15611	0.030073	0.048598
>gi|333998241|ref|YP_004530853.1| phage integrase family protein [Treponema primitia ZAS-2]	-0.763131	-0.99969	-0.99982	-0.99584	-0.99949	-0.99909	-0.99999	-0.94745	-0.94993	-0.98764	-0.99419	-0.99589	-0.99544		0.00052214	0.00030304	0.012362	0.0014281	0.0014413	1.06e-05	0.042259	0.052888	0.012538	0.0047401	0.0045367	0.0047161
>gi|325292868|ref|YP_004278732.1| phage integrase family protein [Agrobacterium sp. H13-3]	-0.495364	-0.98064	-0.96741	-0.98005	-0.99348	-0.97375	-0.9952	-0.68321	-0.92272	-0.94384	-0.98439	-0.98696	-0.98018		0.030288	0.080932	0.021337	0.012555	0.031028	0.0059036	0.2379	0.051747	0.072879	0.01166	0.022047	0.03784
>gi|328545596|ref|YP_004305705.1| phage protein gp27 [polymorphum gilvum SL003B-26A1]	-0.349619	-0.99983	-0.99866	-0.9905	-0.99936	-0.99837	-0.99985	-0.022024	-0.36234	-0.54576	-0.68636	-0.84167	-0.88017		0.00015331	0.0016393	0.028054	0.0019038	0.002636	0.00014701	0.32017	0.31961	0.28113	0.2402	0.15675	0.13083
>gi|332286954|ref|YP_004293174.1| phage integrase family protein [Chlamydophila psittaci 6BC]	-0.881478	-0.99731	-0.99757	-0.9957	-0.9984	-0.99597	-0.99965	-0.80623	-0.90841	-0.94388	-0.9853	-0.99085	-0.9839		0.0030786	0.003263	0.0082594	0.0031623	0.006535	0.00054958	0.18374	0.074474	0.097914	0.010145	0.010169	0.018207
>gi|332286953|ref|YP_004293173.1| phage integrase family protein [Chlamydophila psittaci 6BC]	-0.942211	-0.99593	-0.99622	-0.99031	-0.99691	-0.98868	-0.99946	-0.85507	-0.93412	-0.97499	-0.98254	-0.98984	-0.98584		0.0043406	0.0051747	0.013303	0.0049065	0.0086235	0.00060237	0.11321	0.057102	0.028713	0.015173	0.013659	0.014265
>gi|332142838|ref|YP_004428576.1| site-specific recombinase, phage integrase family protein [Alteromonas macleodii str. 'Deep ecotype']	-0.662632	-0.96967	-0.99626	-0.98898	-0.99848	-0.99401	-0.99836	-0.84458	-0.94321	-0.98247	-0.98962	-0.991	-0.99205		0.066791	0.0063509	0.022358	0.0027539	0.0087812	0.0028273	0.12586	0.047997	0.017997	0.010111	0.01114	0.0073871
>gi|332142740|ref|YP_004428478.1| site-specific recombinase, phage integrase family protein [Alteromonas macleodii str. 'Deep ecotype']	-0.694018	-0.96798	-0.99543	-0.98869	-0.99802	-0.99325	-0.99837	-0.88834	-0.9526	-0.98366	-0.99251	-0.99276	-0.99291		0.06485	0.0090993	0.022548	0.0035311	0.0096213	0.0023594	0.10555	0.048821	0.018471	0.0075082	0.0094887	0.0071904
>gi|332139712|ref|YP_004425450.1| site-specific recombinase, phage integrase family protein [Alteromonas macleodii str. 'Deep ecotype']	-0.722309	-0.99384	-0.99726	-0.99045	-0.99726	-0.99662	-0.99906	-0.92859	-0.97767	-0.98086	-0.99294	-0.99305	-0.9927		0.011481	0.0031593	0.020789	0.0071607	0.0029211	0.0015274	0.067503	0.025772	0.025948	0.009273	0.007783	0.007766
>gi|332139698|ref|YP_004425436.1| site-specific recombinase, phage integrase family protein [Alteromonas macleodii str. 'Deep ecotype']	-0.794163	-0.99957	-0.99925	-0.99489	-0.99871	-0.99807	-0.99977	-0.8067	-0.84698	-0.93729	-0.98364	-0.98714	-0.98704		0.00081603	0.0010355	0.0132	0.0033717	0.0027804	0.0004431	0.15139	0.20923	0.096808	0.013845	0.017308	0.016726
>gi|330822404|ref|YP_004362625.1| Phage integrase family protein [Burkholderia gladioli BSR3]	-0.585681	-0.9989	-0.98679	-0.97637	-0.99449	-0.97435	-0.99904	-0.5371	-0.81769	-0.83957	-0.94389	-0.97881	-0.97103		0.0017717	0.026051	0.059047	0.010245	0.042596	0.0013345	0.30344	0.17633	0.20182	0.090853	0.037317	0.051572
>gi|330822390|ref|YP_004362611.1| Phage integrase family protein [Burkholderia gladioli BSR3]	-0.928966	-0.99917	-0.9986	-0.99348	-0.99778	-0.99519	-0.99976	-0.62724	-0.89259	-0.91708	-0.97383	-0.9755	-0.97153		0.0014697	0.0019168	0.0096871	0.0040759	0.0068187	0.00047878	0.357	0.13514	0.078342	0.034059	0.040991	0.049874
>gi|330822190|ref|YP_004351018.1| Phage integrase family protein [Burkholderia gladioli BSR3]	-0.661665	-0.99956	-0.99472	-0.98053	-0.997	-0.98618	-0.99931	-0.5745	-0.81673	-0.81513	-0.93902	-0.98242	-0.97292		0.00080182	0.0099428	0.052739	0.0064524	0.02385	0.0011335	0.36055	0.18031	0.29179	0.1008	0.030283	0.046928
>gi|330814558|ref|YP_004362733.1| Phage integrase family protein [Burkholderia gladioli BSR3]	-0.597771	-0.99901	-0.98806	-0.97522	-0.99514	-0.97549	-0.99899	-0.5656	-0.82964	-0.83963	-0.94726	-0.98193	-0.9735		0.0016163	0.023955	0.063718	0.0093372	0.04071	0.0012951	0.31457	0.16758	0.22717	0.085436	0.031721	0.046963
>gi|326803545|ref|YP_004321363.1| phage integrase, N-terminal SAM domain protein [Aerococcus urinae ACS-120-V-Col10a]	-0.98791	-0.99902	-0.99902	-0.99274	-0.99851	-0.99723	-0.99991	-0.97044	-0.96206	-0.99257	-0.99399	-0.99272	-0.99488		0.0012041	0.0020694	0.017794	0.0043409	0.0037007	0.00016663	0.025377	0.041037	0.0073289	0.006373	0.0097423	0.0066831
>gi|326404167|ref|YP_004284249.1| phage integrase family protein [Acidiphilium multivorum AIU301]	-0.982826	-0.99969	-0.99851	-0.99269	-0.99843	-0.99462	-0.99977	-0.71464	-0.94417	-0.95936	-0.98562	-0.99089	-0.98237		0.0004213	0.0016406	0.012567	0.0040829	0.0091483	0.00029601	0.31529	0.062107	0.044832	0.022017	0.013317	0.032816
>gi|326402598|ref|YP_004282679.1| phage integrase family protein [Acidiphilium multivorum AIU301]	-0.932747	-0.99984	-0.99888	-0.9939	-0.99887	-0.99469	-0.99972	-0.54896	-0.85948	-0.87993	-0.93548	-0.98162	-0.93122		0.00019394	0.0018185	0.015952	0.0028892	0.010402	0.00037703	0.31023	0.08258	0.11579	0.10099	0.028296	0.10812
>gi|326402455|ref|YP_004282536.1| phage integrase family protein [Acidiphilium multivorum AIU301]	-0.950022	-0.9998	-0.99905	-0.99097	-0.99877	-0.9972	-0.99984	-0.75516	-0.94191	-0.95942	-0.97833	-0.9845	-0.98275		0.00040742	0.0010911	0.024406	0.0030601	0.0045166	0.00029701	0.24446	0.057025	0.051425	0.029118	0.02999	0.037801
>gi|326402192|ref|YP_004282273.1| phage integrase family protein [Acidiphilium multivorum AIU301]	-0.356348	-0.99858	-0.99373	-0.9907	-0.99521	-0.98659	-0.99839	-0.3421	-0.69892	-0.82237	-0.90522	-0.93374	-0.89315		0.0020302	0.010013	0.021682	0.0075315	0.016547	0.0034784	0.30119	0.32928	0.18495	0.18659	0.16015	0.20312
>gi|324997698|ref|ZP_08118810.1| phage integrase family protein [Pseudonocardia sp. P1]	-0.027311	-0.97978	-0.99318	-0.98582	-0.9969	-0.98018	-0.9957	-0.47751	-0.76713	-0.79674	-0.91037	-0.95248	-0.90853		0.028709	0.0073014	0.021006	0.0051731	0.033628	0.008062	0.2859	0.16928	0.22233	0.071823	0.0593	0.15139
>gi|324997183|ref|ZP_08118295.1| phage integrase family protein [Pseudonocardia sp. P1]	-0.458782	-0.99848	-0.99364	-0.98898	-0.9961	-0.97808	-0.99883	-0.23194	-0.74051	-0.78119	-0.87701	-0.95332	-0.95209		0.0031703	0.0065191	0.024153	0.006932	0.028275	0.0019989	0.43067	0.25226	0.22926	0.25484	0.091488	0.077405
>gi|338533211|ref|YP_004666545.1| phage recombination protein Bet [Myxococcus fulvus HW-1]	-0.162779	-0.78559	-0.75067	-0.71642	-0.87662	-0.76343	-0.98039	-0.81468	-0.92532	-0.94101	-0.96949	-0.98376	-0.97793		0.24089	0.3892	0.22359	0.18814	0.26447	0.024325	0.15631	0.049047	0.064492	0.020132	0.013504	0.021201
>gi|337741667|ref|YP_004633395.1| phage Gp37Gp68 family protein [Oligotropha carboxidovorans OM5]	-0.894543	-0.99999	-0.99938	-0.99886	-0.99989	-0.9996	-0.99997	-0.10202	-0.7002	-0.59034	-0.76779	-0.83381	-0.91223		3.69e-05	0.0016625	0.0034479	0.00028819	0.00095848	5.83e-05	0.50407	0.27038	0.34589	0.1619	0.1874	0.090145
>gi|336118509|ref|YP_004573278.1| phage resistance protein PglY [Microlunatus phosphovorus NM-1]	-0.01425	-0.97155	-0.86615	-0.80118	-0.94707	-0.93408	-0.9825	-0.80439	-0.84979	-0.91149	-0.96047	-0.9879	-0.98263		0.025336	0.1238	0.22851	0.060794	0.053625	0.015157	0.093582	0.098366	0.10335	0.039496	0.0093647	0.018456
>gi|330810750|ref|YP_004355212.1| phage replication protein [Pseudomonas brassicacearum subsp. brassicacearum NFM421]	-0.22992	-0.99865	-0.99502	-0.98439	-0.99431	-0.99469	-0.9994	-0.82418	-0.89504	-0.92703	-0.9466	-0.99086	-0.98508		0.0015238	0.00827	0.039721	0.010708	0.0048141	0.00092839	0.091014	0.06423	0.095535	0.10718	0.010227	0.026195
>gi|333905595|ref|YP_004479466.1| prophage Sa05, site-specific recombinase phage integrase family protein [Streptococcus parauberis KCTC 11537]	-0.979485	-0.99417	-0.99352	-0.98292	-0.9954	-0.9857	-0.99964	-0.85089	-0.92629	-0.9716	-0.98174	-0.9869	-0.98637		0.0076062	0.015801	0.044911	0.0087683	0.020948	0.00032498	0.13396	0.058674	0.045456	0.01378	0.018175	0.012082
>gi|333895738|ref|YP_004469613.1| phage integrase family protein [Alteromonas sp. SN2]	-0.110696	-0.99894	-0.99954	-0.99761	-0.99952	-0.99879	-0.99992	-0.90536	-0.93603	-0.96593	-0.97336	-0.98616	-0.99053		0.0020782	0.0010877	0.0054074	0.0013232	0.0014206	0.00013498	0.062785	0.060989	0.037902	0.027542	0.014316	0.0061896
>gi|333895737|ref|YP_004469612.1| phage integrase family protein [Alteromonas sp. SN2]	-0.630732	-0.99373	-0.99809	-0.99259	-0.9983	-0.99678	-0.99961	-0.77667	-0.92067	-0.95226	-0.96388	-0.98123	-0.97404		0.012677	0.0033393	0.016988	0.0050332	0.0038684	0.00067258	0.15093	0.054954	0.040517	0.028115	0.018574	0.020129
>gi|333894842|ref|YP_004468717.1| phage integrase family protein [Alteromonas sp. SN2]	-0.888095	-0.99815	-0.98447	-0.9661	-0.99289	-0.985	-0.99787	-0.74543	-0.91962	-0.96489	-0.97434	-0.98942	-0.98291		0.0028885	0.028375	0.086445	0.019998	0.014911	0.0027242	0.13775	0.055593	0.029811	0.016508	0.01134	0.013434
>gi|333893634|ref|YP_004467509.1| phage integrase family protein [Alteromonas sp. SN2]	-0.968963	-0.99794	-0.99924	-0.99119	-0.99875	-0.99838	-0.99987	-0.96308	-0.97049	-0.9941	-0.99593	-0.99561	-0.99604		0.0037906	0.0011406	0.025151	0.0034145	0.0028096	0.00022478	0.037329	0.029846	0.0054873	0.0043795	0.0049862	0.0046185
>gi|333892540|ref|YP_004466415.1| phage integrase family protein [Alteromonas sp. SN2]	-0.719303	-0.9979	-0.9984	-0.9953	-0.99922	-0.99691	-0.99923	-0.79025	-0.90926	-0.96751	-0.98713	-0.98548	-0.98859		0.0023374	0.0020094	0.0099862	0.0014413	0.0040248	0.00061959	0.15146	0.10611	0.032843	0.0093737	0.023615	0.016243
>gi|333446780|ref|ZP_08481722.1| abortive phage resistance protein [Leuconostoc inhae KCTC 3774]	-0.875834	-0.90299	-0.95569	-0.87356	-0.96026	-0.96996	-0.99782	-0.73821	-0.91965	-0.9714	-0.96571	-0.98708	-0.97199		0.13397	0.078515	0.16809	0.092796	0.025716	0.0020015	0.35591	0.071973	0.02164	0.048882	0.015461	0.038179
>gi|328545835|ref|YP_004305944.1| Site-specific recombinase, phage integrase family protein [polymorphum gilvum SL003B-26A1]	-0.825385	-0.99921	-0.99755	-0.98716	-0.99691	-0.98876	-0.99948	-0.7242	-0.91977	-0.93127	-0.95849	-0.98002	-0.97141		0.0011132	0.0034448	0.017988	0.0076991	0.020418	0.00083496	0.21201	0.073732	0.061701	0.054291	0.031308	0.047105
>gi|328545237|ref|YP_004305346.1| Abortive phage resistance protein [polymorphum gilvum SL003B-26A1]	-0.990582	-0.99759	-0.99544	-0.98226	-0.994	-0.98954	-0.9982	-0.78407	-0.74095	-0.91033	-0.92988	-0.97214	-0.95507		0.0022532	0.0036744	0.025231	0.016805	0.011205	0.0018642	0.12997	0.19578	0.082732	0.057954	0.020831	0.053963
>gi|331271049|ref|YP_004385760.1| phage virion protein [Clostridium botulinum BKT015925]	-0.603429	-0.15736	-0.17215	-0.44548	-0.41382	-0.30899	-0.81864	-0.67119	-0.89582	-0.96071	-0.97083	-0.98377	-0.97234		0.44598	0.41212	0.36061	0.37885	0.26079	0.15146	0.22718	0.067318	0.037086	0.018531	0.020375	0.03353
>gi|331266363|ref|YP_004325993.1| integrase/recombinase, phage integrase family protein [Streptococcus oralis Uo5]	-0.950121	-0.87589	-0.70243	-0.76454	-0.90737	-0.7617	-0.94504	-0.81236	-0.92834	-0.98322	-0.98347	-0.99012	-0.98493		0.11043	0.357	0.19456	0.11483	0.17105	0.049995	0.083881	0.052761	0.015459	0.01043	0.013186	0.017029
>gi|331266258|ref|YP_004325888.1| integrase/recombinase, phage integrase family protein [Streptococcus oralis Uo5]	-0.960768	-0.99721	-0.99305	-0.98544	-0.99256	-0.99212	-0.9978	-0.96364	-0.98441	-0.99365	-0.99567	-0.9966	-0.99522		0.0027575	0.014113	0.026548	0.017706	0.0078546	0.0030717	0.039393	0.024393	0.0069703	0.0060812	0.0034024	0.0065302
>gi|325168593|ref|YP_004280383.1| phage integrase family protein [Agrobacterium sp. H13-3]	-0.933879	-0.99994	-0.9997	-0.9961	-0.99942	-0.99869	-0.99977	-0.87233	-0.93414	-0.95955	-0.98697	-0.9938	-0.9868		8.06e-05	0.00032328	0.0089976	0.0016369	0.0017516	0.00037802	0.12233	0.065838	0.043478	0.013427	0.0070346	0.019307
>gi|331028117|ref|YP_004421831.1| phage terminase large subunit [Roseobacter phage RDJL Phi 1]	-0.568969	-0.99713	-0.99739	-0.98148	-0.99784	-0.9948	-0.99863	-0.29278	-0.70056	-0.67796	-0.78365	-0.89604	-0.91265		0.0044242	0.003743	0.050126	0.0057415	0.0062159	0.0016212	0.2927	0.14643	0.23593	0.13265	0.093449	0.050043
>gi|330829786|ref|YP_004392738.1| phage integrase family protein [Aeromonas veronii B565]	-0.935865	-0.99991	-0.99951	-0.99215	-0.99927	-0.99825	-0.99975	-0.83908	-0.96275	-0.97798	-0.99045	-0.99443	-0.99113		0.00019288	0.00071534	0.022902	0.0020472	0.0024869	0.00048359	0.15756	0.034541	0.025204	0.011376	0.0058111	0.012187
>gi|330819138|ref|YP_004348000.1| Site-specific recombinase, phage integrase family protein [Burkholderia gladioli BSR3]	-0.088181	-0.99258	-0.9773	-0.9797	-0.98173	-0.98165	-0.9971	-0.34671	-0.73124	-0.77656	-0.92769	-0.94473	-0.95225		0.007345	0.02959	0.029081	0.049484	0.018506	0.004032	0.13304	0.23929	0.27125	0.056203	0.095194	0.063928
>gi|330817462|ref|YP_004361167.1| Phage SPO1 DNA polymerase-related protein [Burkholderia gladioli BSR3]	-0.383723	-0.97905	-0.90503	-0.88093	-0.95674	-0.92018	-0.99625	-0.77892	-0.84141	-0.91569	-0.93555	-0.96603	-0.96283		0.023682	0.15821	0.1616	0.10865	0.11212	0.0044438	0.20158	0.13888	0.088328	0.057212	0.035409	0.042477
>gi|330719126|ref|ZP_08313726.1| site-specific recombinase, phage integrase family protein [Leuconostoc fallax KCTC 3537]	-0.990134	-0.98712	-0.96399	-0.90171	-0.97976	-0.95313	-0.97934	-0.94298	-0.97181	-0.99385	-0.99575	-0.99515	-0.99412		0.015856	0.040076	0.10513	0.039008	0.069871	0.042498	0.063558	0.034926	0.0064031	0.0039034	0.0080318	0.0087727
>gi|323357336|ref|YP_004223732.1| phage protein U [Microbacterium testaceum StLB037]	-0.962453	-0.97337	-0.98119	-0.92405	-0.99138	-0.9784	-0.9989	-0.81119	-0.84129	-0.88344	-0.9507	-0.97298	-0.96358		0.051559	0.018033	0.14128	0.018656	0.033251	0.0012363	0.090595	0.11744	0.1287	0.051034	0.031455	0.04907
>gi|330504101|ref|YP_004380970.1| phage integrase family protein [Pseudomonas mendocina NK-01]	-0.972946	-0.99774	-0.99707	-0.99229	-0.99678	-0.99595	-0.99793	-0.90571	-0.96776	-0.97758	-0.99599	-0.98608	-0.99542		0.0040972	0.005681	0.012025	0.005054	0.0045781	0.0049279	0.10161	0.038349	0.022569	0.0040143	0.031974	0.0049647
>gi|330503525|ref|YP_004380394.1| phage integrase family protein [Pseudomonas mendocina NK-01]	-0.680991	-0.99856	-0.99766	-0.99405	-0.98798	-0.99515	-0.99454	-0.84466	-0.95052	-0.96582	-0.98658	-0.98445	-0.98782		0.0023655	0.0032574	0.0060115	0.030887	0.0059497	0.015859	0.17322	0.051037	0.033451	0.015015	0.020986	0.013358
>gi|330502138|ref|YP_004379007.1| phage integrase family protein [Pseudomonas mendocina NK-01]	-0.978144	-0.9996	-0.99907	-0.99236	-0.99759	-0.99813	-0.99968	-0.91991	-0.96487	-0.98258	-0.99289	-0.98933	-0.99432		0.00077336	0.0011891	0.019077	0.0048046	0.0019744	0.00048501	0.065429	0.036629	0.018856	0.0081407	0.018227	0.0060295
>gi|326404727|ref|YP_004284809.1| phage integrase family protein [Acidiphilium multivorum AIU301]	-0.911729	-0.99162	-0.982	-0.97146	-0.99245	-0.96732	-0.99729	-0.6033	-0.93859	-0.9537	-0.98237	-0.96891	-0.97901		0.017906	0.029455	0.031354	0.012344	0.052144	0.0060034	0.42291	0.071716	0.05519	0.028733	0.070364	0.046893
>gi|326402546|ref|YP_004282627.1| phage integrase family protein [Acidiphilium multivorum AIU301]	-0.704724	-0.99963	-0.99879	-0.99449	-0.99798	-0.99531	-0.99861	-0.75347	-0.89584	-0.92913	-0.97356	-0.9754	-0.97377		0.0004909	0.0013209	0.0067739	0.0039822	0.0075142	0.0036536	0.1651	0.099683	0.072779	0.028329	0.029256	0.04824
>gi|326402454|ref|YP_004282535.1| phage integrase family protein [Acidiphilium multivorum AIU301]	-0.897299	-0.98898	-0.98084	-0.96779	-0.98414	-0.96901	-0.99766	-0.79008	-0.94496	-0.95177	-0.98038	-0.9796	-0.98		0.013017	0.020794	0.029696	0.020557	0.02939	0.0044642	0.11903	0.041511	0.047389	0.027764	0.03011	0.036788
>gi|325113259|ref|YP_004277205.1| phage integrase family protein [Acidiphilium multivorum AIU301]	-0.704724	-0.99963	-0.99879	-0.99449	-0.99798	-0.99531	-0.99861	-0.75347	-0.89584	-0.92913	-0.97356	-0.9754	-0.97377		0.0004909	0.0013209	0.0067739	0.0039822	0.0075142	0.0036536	0.1651	0.099683	0.072779	0.028329	0.029256	0.04824
>gi|325113223|ref|YP_004277169.1| phage integrase family protein [Acidiphilium multivorum AIU301]	-0.704724	-0.99963	-0.99879	-0.99449	-0.99798	-0.99531	-0.99861	-0.75347	-0.89584	-0.92913	-0.97356	-0.9754	-0.97377		0.0004909	0.0013209	0.0067739	0.0039822	0.0075142	0.0036536	0.1651	0.099683	0.072779	0.028329	0.029256	0.04824
>gi|331028082|ref|YP_004421796.1| DNA polymerase A domain protein [Roseobacter phage RDJL Phi 1]	-0.969075	-0.9969	-0.99434	-0.97791	-0.99355	-0.99086	-0.99771	-0.49332	-0.69806	-0.74648	-0.84901	-0.9009	-0.86427		0.0036613	0.0042657	0.051187	0.018226	0.010438	0.0041332	0.34613	0.20709	0.23266	0.10418	0.061541	0.071383
>gi|326804630|ref|YP_004327501.1| conserved uncharacterised protein [Salmonella phage Vi01]	-0.344905	-0.98071	-0.98227	-0.95056	-0.9805	-0.94276	-0.99328	-0.82218	-0.93501	-0.95446	-0.96995	-0.9656	-0.94362		0.037718	0.023299	0.060337	0.049328	0.065169	0.0084315	0.13022	0.046911	0.039267	0.020711	0.030073	0.043072
>gi|326804602|ref|YP_004327473.1| Gp47 recombination protein subunit [Salmonella phage Vi01]	-0.341118	-0.92683	-0.97906	-0.94987	-0.96888	-0.96655	-0.99578	-0.32678	-0.60963	-0.76223	-0.82748	-0.89186	-0.88859		0.097893	0.029568	0.047734	0.059918	0.033275	0.0028487	0.17327	0.20653	0.16452	0.13576	0.075209	0.085634
>gi|338214586|ref|YP_004658649.1| Rhs element Vgr protein [Runella slithyformis DSM 19594]	-0.356692	-0.17609	-0.59714	-0.64172	-0.63112	-0.83754	-0.92383	-0.054993	-0.36508	-0.4872	-0.54811	-0.82614	-0.77073		0.33558	0.27789	0.22364	0.16501	0.064935	0.08393	0.21588	0.16045	0.22388	0.20733	0.07651	0.060194
>gi|326790955|ref|YP_004308776.1| portal protein [Clostridium lentocellum DSM 5427]	-0.081013	-0.66407	-0.72509	-0.59673	-0.82941	-0.79101	-0.98818	-0.19996	-0.73898	-0.8502	-0.84436	-0.9303	-0.89822		0.2649	0.2375	0.34903	0.36992	0.19389	0.010521	0.34062	0.13811	0.12997	0.10398	0.065299	0.088919
>gi|330468733|ref|YP_004406476.1| Rhs element Vgr protein [Verrucosispora maris AB-18-032]	-0.963953	-0.9971	-0.97322	-0.95418	-0.98958	-0.9756	-0.99845	-0.67312	-0.62667	-0.83677	-0.90576	-0.9654	-0.96171		0.0052239	0.062456	0.10745	0.030852	0.040101	0.0025539	0.17133	0.26459	0.18531	0.094197	0.027943	0.038899
>gi|337268904|ref|YP_004612959.1| integrase family protein [Mesorhizobium opportunistum WSM2075]	-0.968054	-0.99949	-0.99744	-0.99251	-0.9985	-0.99653	-0.99939	-0.86521	-0.96903	-0.97887	-0.99403	-0.99509	-0.99471		0.00073668	0.0055351	0.011926	0.0035708	0.0035356	0.00082437	0.16795	0.047274	0.033932	0.0069644	0.006	0.0069871
>gi|336476068|ref|YP_004615209.1| integrase family protein [Methanosalsum zhilinae DSM 4017]	-0.906831	-0.99842	-0.99951	-0.99698	-0.99917	-0.99912	-0.99995	-0.88416	-0.94064	-0.97858	-0.98597	-0.99162	-0.99095		0.0021475	0.00075133	0.0079908	0.0022076	0.00089343	6.55e-05	0.096643	0.053819	0.01733	0.0095149	0.009505	0.0085637
>gi|336476067|ref|YP_004615208.1| integrase family protein [Methanosalsum zhilinae DSM 4017]	-0.820461	-0.99927	-0.9997	-0.99694	-0.99909	-0.99899	-0.99991	-0.88905	-0.95789	-0.98451	-0.98995	-0.99277	-0.99248		0.0013297	0.00035031	0.008273	0.0026571	0.0011211	9.88e-05	0.090448	0.033364	0.01222	0.0087236	0.0093322	0.0070985
>gi|332161793|ref|YP_004298370.1| Phage/plasmid replication protein, gene II/X family [Yersinia enterocolitica subsp. palearctica 105.5R(r)]	-0.712615	-0.99978	-0.9999	-0.99711	-0.99962	-0.99948	-0.99998	-0.70038	-0.85963	-0.89404	-0.92825	-0.97547	-0.97096		0.00035283	0.00011037	0.0084915	0.0011442	0.00078337	2.18e-05	0.22129	0.080584	0.10915	0.043649	0.030846	0.020991
>gi|332161780|ref|YP_004298357.1| Phage/plasmid replication protein, gene II/X family [Yersinia enterocolitica subsp. palearctica 105.5R(r)]	-0.712615	-0.99978	-0.9999	-0.99711	-0.99962	-0.99948	-0.99998	-0.70038	-0.85963	-0.89404	-0.92825	-0.97547	-0.97096		0.00035283	0.00011037	0.0084915	0.0011442	0.00078337	2.18e-05	0.22129	0.080584	0.10915	0.043649	0.030846	0.020991
>gi|326802192|ref|YP_004320011.1| Rhs element Vgr protein [Sphingobacterium sp. 21]	-0.914281	-0.92114	-0.97325	-0.93712	-0.96488	-0.97379	-0.99397	-0.86699	-0.88138	-0.9366	-0.95346	-0.98762	-0.97926		0.068506	0.027144	0.072069	0.044804	0.022681	0.0074894	0.075406	0.063703	0.052904	0.02251	0.010422	0.013874
>gi|337269793|ref|YP_004613848.1| integrase family protein [Mesorhizobium opportunistum WSM2075]	-0.384637	-0.99424	-0.99637	-0.98735	-0.99785	-0.9929	-0.99862	-0.81915	-0.95913	-0.97654	-0.9849	-0.99293	-0.99372		0.0089074	0.0039296	0.01724	0.0041704	0.0064586	0.0020318	0.16815	0.039071	0.023709	0.013584	0.0077675	0.0051568
>gi|336125435|ref|YP_004577391.1| gene II protein [Vibrio anguillarum 775]	-0.804292	-0.95903	-0.96971	-0.94228	-0.98555	-0.96353	-0.99601	-0.878	-0.9349	-0.98272	-0.98345	-0.99173	-0.98667		0.033825	0.039164	0.071917	0.027334	0.029595	0.0039057	0.076556	0.039565	0.016967	0.012078	0.0099504	0.018154
>gi|334342265|ref|YP_004547245.1| integrase family protein [Desulfotomaculum ruminis DSM 2154]	-0.995611	-0.99417	-0.9955	-0.98241	-0.99207	-0.99075	-0.99914	-0.90719	-0.96705	-0.98828	-0.99401	-0.99499	-0.99275		0.0082704	0.0083155	0.041116	0.021585	0.0093667	0.0012016	0.10049	0.024648	0.011768	0.0052233	0.0047063	0.0091598
>gi|334316539|ref|YP_004549158.1| integrase family protein [Sinorhizobium meliloti AK83]	-0.918587	-0.99964	-0.99961	-0.99415	-0.99902	-0.99886	-0.99983	-0.91055	-0.95959	-0.98022	-0.99545	-0.99488	-0.99508		0.00061444	0.00050959	0.016705	0.0027516	0.0013339	0.00030762	0.10447	0.050622	0.034664	0.0054044	0.0063664	0.0063258
>gi|325103292|ref|YP_004272946.1| integrase family protein [Pedobacter saltans DSM 12145]	-0.922111	-0.99833	-0.99878	-0.99499	-0.99707	-0.99645	-0.99981	-0.96501	-0.98372	-0.99499	-0.99366	-0.99415	-0.99209		0.0028506	0.0029219	0.010641	0.008623	0.004514	0.00027486	0.028293	0.016315	0.0047703	0.0056953	0.0086976	0.010079
>gi|334143859|ref|YP_004537015.1| integrase family protein [Thioalkalimicrobium cyclicum ALM1]	-0.571917	-0.96268	-0.94266	-0.95258	-0.98049	-0.96938	-0.98644	-0.83153	-0.93859	-0.97853	-0.99054	-0.99127	-0.99234		0.049898	0.070505	0.048282	0.022392	0.031674	0.019966	0.11398	0.047705	0.019157	0.01055	0.010672	0.0080565
>gi|333924428|ref|YP_004498008.1| YhgE/Pip C-terminal domain-containing protein [Desulfotomaculum carboxydivorans CO-1-SRB]	-0.866698	-0.44038	-0.59229	-0.51502	-0.84896	-0.75385	-0.93363	-0.36636	-0.66657	-0.78098	-0.85267	-0.9334	-0.92449		0.33282	0.26029	0.34442	0.15601	0.12223	0.057742	0.14499	0.18343	0.20381	0.092553	0.049583	0.061613
>gi|332667801|ref|YP_004450589.1| integrase family protein [Haliscomenobacter hydrossis DSM 1100]	-0.992871	-0.99089	-0.95925	-0.96482	-0.98545	-0.96342	-0.9909	-0.90011	-0.97685	-0.99204	-0.99564	-0.99518	-0.99328		0.010241	0.058444	0.054449	0.033042	0.036936	0.014172	0.07287	0.01926	0.011074	0.0054614	0.0068593	0.0090233
>gi|332665976|ref|YP_004448764.1| integrase family protein [Haliscomenobacter hydrossis DSM 1100]	-0.986973	-0.99465	-0.99518	-0.98792	-0.99497	-0.99027	-0.9991	-0.8911	-0.96034	-0.98841	-0.99075	-0.99259	-0.99077		0.0073724	0.0069001	0.024584	0.01133	0.0083295	0.0010878	0.077991	0.030651	0.014512	0.0090973	0.0092966	0.0111
>gi|330825722|ref|YP_004389025.1| integrase family protein [Alicycliphilus denitrificans K601]	-0.92529	-0.99984	-0.99846	-0.98289	-0.99845	-0.99815	-0.99987	-0.7357	-0.86297	-0.92258	-0.96114	-0.97589	-0.96995		0.00036119	0.0036878	0.052394	0.0030391	0.0025921	0.00028657	0.20775	0.13927	0.093518	0.06484	0.044448	0.052398
>gi|330825567|ref|YP_004388870.1| integrase family protein [Alicycliphilus denitrificans K601]	-0.85117	-0.99866	-0.99594	-0.98399	-0.99495	-0.9914	-0.9985	-0.89703	-0.95381	-0.97185	-0.98999	-0.99537	-0.99051		0.0012576	0.004984	0.037661	0.010418	0.0074894	0.0020473	0.10509	0.045344	0.029889	0.0088987	0.0049553	0.013879
>gi|330824224|ref|YP_004387527.1| integrase family protein [Alicycliphilus denitrificans K601]	-0.778659	-0.9958	-0.99029	-0.97661	-0.99201	-0.97791	-0.99641	-0.85588	-0.9432	-0.96386	-0.98386	-0.99398	-0.98794		0.0042533	0.010739	0.045656	0.015197	0.019064	0.0046361	0.11485	0.044639	0.031657	0.014444	0.0059173	0.01564
>gi|330823501|ref|YP_004386804.1| integrase family protein [Alicycliphilus denitrificans K601]	-0.893154	-0.99592	-0.97955	-0.9662	-0.9942	-0.98139	-0.99867	-0.79874	-0.9611	-0.97813	-0.99167	-0.99055	-0.99321		0.0061192	0.027873	0.07088	0.011842	0.017098	0.0016711	0.1965	0.047678	0.026286	0.010353	0.015236	0.0089674
>gi|325106835|ref|YP_004267903.1| integrase family protein [Planctomyces brasiliensis DSM 5305]	-0.847864	-0.99828	-0.99799	-0.98669	-0.99703	-0.99298	-0.99887	-0.88883	-0.95425	-0.97244	-0.98317	-0.99273	-0.9895		0.0021471	0.0023491	0.023679	0.0053331	0.0069075	0.001199	0.067049	0.041039	0.035895	0.019543	0.0059555	0.012759
>gi|337287325|ref|YP_004626798.1| integrase family protein [Thermodesulfatator indicus DSM 15286]	-0.960688	-0.99481	-0.98914	-0.97762	-0.99305	-0.98306	-0.98883	-0.94807	-0.9921	-0.99121	-0.99644	-0.9941	-0.99556		0.0059034	0.01979	0.038582	0.01799	0.017738	0.027492	0.058999	0.0091119	0.013512	0.0038725	0.0063652	0.0062264
>gi|337268187|ref|YP_004612242.1| integrase family protein [Mesorhizobium opportunistum WSM2075]	-0.903235	-0.98787	-0.99011	-0.97911	-0.9935	-0.98788	-0.99779	-0.90249	-0.96794	-0.98439	-0.99216	-0.99325	-0.99415		0.021248	0.010822	0.025449	0.014949	0.012128	0.0025881	0.094436	0.042776	0.016345	0.0075383	0.0078275	0.0072152
>gi|336320461|ref|YP_004600429.1| integrase family protein [Cellvibrio gilvus ATCC 13127]	-0.839464	-0.99996	-0.99991	-0.99328	-0.99988	-0.9997	-0.99995	-0.52853	-0.82508	-0.82169	-0.92507	-0.96931	-0.94625		9.15e-05	0.00014175	0.020995	0.00020964	0.00042047	0.0001507	0.3147	0.15471	0.22202	0.083093	0.046791	0.079759
>gi|336319643|ref|YP_004599611.1| integrase family protein [Cellvibrio gilvus ATCC 13127]	-0.068095	-0.99918	-0.99744	-0.9949	-0.99731	-0.98819	-0.99953	-0.18313	-0.71182	-0.69599	-0.86387	-0.9202	-0.90208		0.0016386	0.0042322	0.010451	0.005353	0.019403	0.00090092	0.32155	0.22587	0.33549	0.20958	0.15214	0.18157
>gi|336180154|ref|YP_004585529.1| integrase family protein [Frankia symbiont of Datisca glomerata]	-0.804311	-0.99963	-0.99884	-0.98532	-0.99864	-0.99557	-0.99964	-0.60683	-0.87092	-0.8949	-0.9118	-0.98633	-0.96796		0.001011	0.0019489	0.044581	0.0024046	0.0076507	0.00083345	0.33032	0.12327	0.10013	0.14262	0.020064	0.052962
>gi|336121282|ref|YP_004576057.1| integrase family protein [Methanothermococcus okinawensis IH1]	-0.795853	-0.96203	-0.97099	-0.94752	-0.96242	-0.88713	-0.98215	-0.91067	-0.98419	-0.98219	-0.97027	-0.99488	-0.9929		0.038217	0.037909	0.056329	0.062414	0.1315	0.020402	0.12555	0.020808	0.040028	0.079454	0.0066516	0.010114
>gi|334346012|ref|YP_004554564.1| integrase family protein [Sphingobium chlorophenolicum L-1]	-0.980648	-0.99733	-0.99717	-0.99012	-0.995	-0.99592	-0.99968	-0.9382	-0.96251	-0.98457	-0.99525	-0.99467	-0.99283		0.0055714	0.0050159	0.020538	0.011027	0.0041887	0.00034164	0.071421	0.048067	0.01488	0.0058882	0.0086058	0.014721
>gi|334342628|ref|YP_004555232.1| integrase family protein [Sphingobium chlorophenolicum L-1]	-0.143253	-0.99178	-0.99441	-0.98887	-0.99593	-0.98293	-0.9966	-0.52201	-0.77297	-0.84913	-0.94398	-0.95484	-0.93638		0.012794	0.0102	0.013447	0.010153	0.027046	0.004049	0.32383	0.24392	0.15777	0.07618	0.12176	0.12125
>gi|334339296|ref|YP_004544276.1| integrase family protein [Desulfotomaculum ruminis DSM 2154]	-0.573272	-0.98217	-0.96735	-0.95671	-0.98322	-0.96694	-0.99435	-0.81046	-0.94573	-0.98062	-0.9817	-0.98965	-0.98339		0.015325	0.048612	0.06278	0.039213	0.029445	0.0073139	0.10484	0.031598	0.018997	0.015037	0.012162	0.022825
>gi|332304800|ref|YP_004432651.1| integrase family protein [Glaciecola agarilytica 4H-3-7+YE-5]	-0.083386	-0.93973	-0.90982	-0.92421	-0.97198	-0.95512	-0.98539	-0.7962	-0.95906	-0.98188	-0.98843	-0.99164	-0.98879		0.090379	0.11048	0.073303	0.042755	0.037879	0.019444	0.20756	0.035413	0.015756	0.0092433	0.010378	0.016016
>gi|331701817|ref|YP_004398776.1| integrase family protein [Lactobacillus buchneri NRRL B-30929]	-0.976267	-0.98261	-0.9874	-0.97691	-0.98735	-0.98824	-0.99757	-0.91273	-0.96895	-0.98623	-0.99164	-0.9933	-0.98982		0.02776	0.014079	0.033971	0.033691	0.011633	0.004342	0.060863	0.029915	0.024565	0.0068247	0.0078585	0.012975
>gi|331698984|ref|YP_004335223.1| integrase family protein [Pseudonocardia dioxanivorans CB1190]	-0.484356	-0.99906	-0.99842	-0.98995	-0.99864	-0.99375	-0.99848	-0.71866	-0.88034	-0.92193	-0.95006	-0.9909	-0.96746		0.0011022	0.0016255	0.027208	0.003131	0.0083685	0.0028146	0.28139	0.098224	0.079351	0.051819	0.010141	0.049979
>gi|330836546|ref|YP_004411187.1| integrase family protein [Spirochaeta coccoides DSM 17374]	-0.007092	-0.99565	-0.99703	-0.99283	-0.9936	-0.99479	-0.99951	-0.73447	-0.90973	-0.92866	-0.96649	-0.98185	-0.97559		0.0084862	0.0032616	0.0097832	0.011415	0.0062309	0.00069875	0.20704	0.067654	0.055138	0.026989	0.015375	0.033407
>gi|326790948|ref|YP_004308769.1| integrase family protein [Clostridium lentocellum DSM 5427]	-0.420161	-0.99722	-0.99688	-0.98587	-0.99329	-0.98507	-0.99922	-0.90812	-0.96725	-0.97249	-0.98354	-0.9859	-0.97991		0.0055956	0.0033591	0.029682	0.017629	0.018454	0.0012753	0.080316	0.025865	0.032199	0.013145	0.020152	0.023202
>gi|326789921|ref|YP_004307742.1| integrase family protein [Clostridium lentocellum DSM 5427]	-0.91514	-0.99961	-0.9993	-0.99341	-0.99797	-0.99779	-0.9999	-0.89006	-0.95274	-0.95986	-0.97724	-0.98172	-0.9776		0.00099624	0.0014996	0.01836	0.0062501	0.0028585	0.00016605	0.096547	0.039664	0.042154	0.020521	0.021909	0.019876
>gi|326789890|ref|YP_004307711.1| integrase family protein [Clostridium lentocellum DSM 5427]	-0.824584	-0.98453	-0.99563	-0.98486	-0.99075	-0.99368	-0.99956	-0.57928	-0.78297	-0.87821	-0.91704	-0.96613	-0.94288		0.013618	0.0043608	0.024199	0.023564	0.0076675	0.00046182	0.31634	0.16065	0.17572	0.13822	0.040242	0.037613
>gi|326795095|ref|YP_004312915.1| integrase family protein [Marinomonas mediterranea MMB-1]	-0.974632	-0.99555	-0.99681	-0.99107	-0.99742	-0.99574	-0.99887	-0.8604	-0.93141	-0.97667	-0.98941	-0.99123	-0.9883		0.0056898	0.0037208	0.014558	0.0061028	0.0046164	0.0012805	0.10023	0.057344	0.020989	0.010664	0.010219	0.016121
>gi|325110195|ref|YP_004271263.1| integrase family protein [Planctomyces brasiliensis DSM 5305]	-0.358206	-0.99732	-0.99709	-0.99497	-0.99732	-0.99468	-0.99893	-0.69034	-0.89492	-0.91207	-0.97828	-0.98106	-0.98573		0.0036304	0.0048106	0.0069422	0.0037931	0.005738	0.0017953	0.192	0.086355	0.1498	0.01847	0.037442	0.020574
>gi|338213351|ref|YP_004657406.1| integrase family protein [Runella slithyformis DSM 19594]	-0.994545	-0.9985	-0.9953	-0.98381	-0.99337	-0.99191	-0.99905	-0.90954	-0.96623	-0.98189	-0.99247	-0.99372	-0.99227		0.0022597	0.0047692	0.033088	0.017766	0.0087163	0.0012293	0.12463	0.033038	0.016882	0.0081935	0.0059307	0.0071684
>gi|337267252|ref|YP_004611307.1| integrase family protein [Mesorhizobium opportunistum WSM2075]	-0.930588	-0.99951	-0.99738	-0.98399	-0.99804	-0.99027	-0.99873	-0.70062	-0.91353	-0.95002	-0.97021	-0.99056	-0.98269		0.00064635	0.0034596	0.045548	0.0050745	0.01465	0.0017789	0.2059	0.068611	0.048948	0.02886	0.013444	0.025477
>gi|337267001|ref|YP_004611056.1| integrase family protein [Mesorhizobium opportunistum WSM2075]	-0.776358	-0.98174	-0.96794	-0.97288	-0.98933	-0.97323	-0.99521	-0.77625	-0.95697	-0.97898	-0.99126	-0.98813	-0.98938		0.026917	0.0457	0.029952	0.02256	0.032231	0.0070786	0.15698	0.030552	0.01842	0.0091601	0.021302	0.017597
>gi|336125979|ref|YP_004577935.1| VgrG protein [Vibrio anguillarum 775]	-0.707651	-0.99915	-0.99901	-0.98528	-0.99792	-0.99858	-0.99968	-0.8111	-0.8187	-0.92099	-0.91809	-0.97344	-0.95946		0.00054424	0.0013935	0.039544	0.0044808	0.0014777	0.00047067	0.12591	0.081164	0.067759	0.056027	0.019533	0.028194
>gi|336477207|ref|YP_004616348.1| integrase family protein [Methanosalsum zhilinae DSM 4017]	-0.724792	-0.97378	-0.97112	-0.96698	-0.98418	-0.97391	-0.99496	-0.94048	-0.98004	-0.98911	-0.99191	-0.99358	-0.99091		0.039246	0.02818	0.044451	0.038941	0.018636	0.0058616	0.052686	0.019527	0.0095058	0.008706	0.0062074	0.010988
>gi|336454018|ref|YP_004608484.1| portal protein [Helicobacter bizzozeronii CIII-1]	-0.617182	-0.90957	-0.95126	-0.92177	-0.95611	-0.97801	-0.99204	-0.92647	-0.92498	-0.97526	-0.98638	-0.99005	-0.99104		0.1115	0.059189	0.081225	0.081663	0.016407	0.010767	0.047601	0.10673	0.019465	0.015138	0.010301	0.011309
>gi|336323874|ref|YP_004603841.1| integrase family protein [Flexistipes sinusarabici DSM 4947]	-0.860993	-0.89829	-0.98841	-0.98307	-0.99197	-0.98583	-0.99383	-0.93231	-0.97749	-0.98847	-0.99182	-0.99294	-0.99014		0.14555	0.014321	0.013251	0.017802	0.012221	0.010337	0.054357	0.0276	0.01076	0.0061139	0.0086857	0.011748
>gi|336252409|ref|YP_004595516.1| integrase family protein [Halopiger xanaduensis SH-6]	-0.130005	-0.99746	-0.99529	-0.98402	-0.99363	-0.99449	-0.99887	-0.66989	-0.76452	-0.88971	-0.92125	-0.96687	-0.96545		0.0028293	0.0041144	0.034912	0.018128	0.0043894	0.0020813	0.34992	0.19613	0.1098	0.081335	0.026646	0.02778
>gi|336252357|ref|YP_004595464.1| integrase family protein [Halopiger xanaduensis SH-6]	-0.2449	-0.97729	-0.97687	-0.95249	-0.98312	-0.98411	-0.99521	-0.58963	-0.73559	-0.82926	-0.82805	-0.95018	-0.9699		0.034904	0.022591	0.12003	0.043632	0.016604	0.0057515	0.15952	0.14963	0.15049	0.13768	0.02986	0.02469
>gi|336174015|ref|YP_004581153.1| integrase family protein [Lacinutrix sp. 5H-3-7-4]	-0.981348	-0.96039	-0.98646	-0.96827	-0.98778	-0.98149	-0.99772	-0.94897	-0.98366	-0.99283	-0.99615	-0.99581	-0.99304		0.040447	0.016315	0.041188	0.025014	0.019694	0.0032566	0.054928	0.01444	0.0065255	0.0029327	0.0044214	0.0094246
>gi|336171469|ref|YP_004578607.1| integrase family protein [Lacinutrix sp. 5H-3-7-4]	-0.951783	-0.85132	-0.96372	-0.90529	-0.9643	-0.95394	-0.9976	-0.9292	-0.98283	-0.97374	-0.99053	-0.99042	-0.97733		0.22032	0.059313	0.11682	0.071819	0.066484	0.0044445	0.047777	0.018702	0.02438	0.007457	0.010577	0.029902
>gi|328952266|ref|YP_004369600.1| P4 alpha zinc-binding domain protein [Desulfobacca acetoxidans DSM 11109]	-0.864987	-0.9999	-0.99898	-0.99204	-0.99914	-0.99549	-0.99952	-0.15471	-0.62783	-0.70708	-0.76181	-0.89398	-0.86985		0.00013314	0.0016466	0.02349	0.0024987	0.0075465	0.0010195	0.4053	0.29202	0.18588	0.16115	0.10963	0.15965
>gi|334342093|ref|YP_004547073.1| integrase family protein [Desulfotomaculum ruminis DSM 2154]	-0.937055	-0.99608	-0.98975	-0.98203	-0.99222	-0.98711	-0.99809	-0.91286	-0.95845	-0.97834	-0.99014	-0.99178	-0.98995		0.0053665	0.014089	0.029339	0.018448	0.01125	0.0020198	0.10384	0.047859	0.018278	0.0097697	0.010652	0.0099638
>gi|334339669|ref|YP_004544649.1| phage terminase large subunit PBSX family [Desulfotomaculum ruminis DSM 2154]	-0.892651	-0.95754	-0.97512	-0.96723	-0.98021	-0.96901	-0.98396	-0.45238	-0.71922	-0.86741	-0.90949	-0.95441	-0.95032		0.042345	0.039619	0.035002	0.046139	0.039186	0.03323	0.33434	0.16955	0.094314	0.066928	0.035182	0.023534
>gi|334321427|ref|YP_004557967.1| integrase family protein [Sinorhizobium meliloti AK83]	-0.96045	-0.99881	-0.99816	-0.98755	-0.99687	-0.99424	-0.9996	-0.7871	-0.91904	-0.94892	-0.9694	-0.98623	-0.98178		0.0018599	0.0019151	0.028022	0.0070075	0.0052805	0.00067993	0.14729	0.090619	0.052199	0.04177	0.020364	0.031627
>gi|334318717|ref|YP_004551276.1| integrase family protein [Sinorhizobium meliloti AK83]	-0.968083	-0.9992	-0.99795	-0.98635	-0.99625	-0.99425	-0.99964	-0.82223	-0.91889	-0.94992	-0.9646	-0.98684	-0.98104		0.0010149	0.002482	0.030309	0.0087045	0.0058492	0.00058563	0.12272	0.085875	0.049861	0.046719	0.015504	0.032636
>gi|325104620|ref|YP_004274274.1| integrase family protein [Pedobacter saltans DSM 12145]	-0.928308	-0.96104	-0.96379	-0.93396	-0.96748	-0.961	-0.99562	-0.95394	-0.98626	-0.99	-0.99519	-0.99573	-0.99162		0.035778	0.057842	0.090632	0.068172	0.041615	0.0081346	0.048465	0.01125	0.011506	0.003018	0.0046038	0.011978
>gi|333984492|ref|YP_004513702.1| integrase family protein [Methylomonas methanica MC09]	-0.966256	-0.99873	-0.99928	-0.99402	-0.99858	-0.99858	-0.99985	-0.94873	-0.96861	-0.99359	-0.99606	-0.9943	-0.9962		0.00213	0.0013641	0.016579	0.0042472	0.0015805	0.00025187	0.046678	0.023305	0.00598	0.0027374	0.0059726	0.0048343
>gi|333984491|ref|YP_004513701.1| integrase family protein [Methylomonas methanica MC09]	-0.149455	-0.93625	-0.97527	-0.96582	-0.9798	-0.97118	-0.99432	-0.7947	-0.92362	-0.96296	-0.96787	-0.983	-0.97267		0.069808	0.0213	0.028808	0.022517	0.016198	0.0043749	0.09875	0.044921	0.024802	0.024851	0.01577	0.025806
>gi|333978999|ref|YP_004516944.1| integrase family protein [Desulfotomaculum kuznetsovii DSM 6115]	-0.985979	-0.98155	-0.9209	-0.92269	-0.98331	-0.95096	-0.9846	-0.83664	-0.95676	-0.97779	-0.98516	-0.98541	-0.99028		0.02441	0.094054	0.10968	0.021872	0.045844	0.025684	0.13253	0.04173	0.026801	0.019196	0.016768	0.014626
>gi|332308107|ref|YP_004435958.1| integrase family protein [Glaciecola agarilytica 4H-3-7+YE-5]	-0.958254	-0.99506	-0.99259	-0.97821	-0.99543	-0.98887	-0.9976	-0.89811	-0.94885	-0.98579	-0.98989	-0.99386	-0.99373		0.0061673	0.0074664	0.041331	0.0094979	0.012136	0.0028805	0.081043	0.043911	0.013493	0.0091845	0.0070676	0.0053193
>gi|332306918|ref|YP_004434769.1| integrase family protein [Glaciecola agarilytica 4H-3-7+YE-5]	-0.739975	-0.99433	-0.99798	-0.98881	-0.99777	-0.9952	-0.99912	-0.9253	-0.93607	-0.97527	-0.98789	-0.99046	-0.98947		0.0093958	0.0023835	0.028583	0.0044138	0.0074644	0.0012679	0.073616	0.062054	0.022686	0.011148	0.0095935	0.011615
>gi|333913371|ref|YP_004487103.1| integrase family protein [Delftia sp. Cs1-4]	-0.897338	-0.99456	-0.96418	-0.94083	-0.98993	-0.91607	-0.9957	-0.74381	-0.95323	-0.95778	-0.97734	-0.98673	-0.97595		0.0067222	0.059765	0.069693	0.018474	0.15008	0.0034986	0.22335	0.043694	0.040591	0.027722	0.02338	0.044453
>gi|332662147|ref|YP_004444935.1| phage-related regulatory protein CII [Haliscomenobacter hydrossis DSM 1100]	-0.401255	-0.98908	-0.99185	-0.97097	-0.992	-0.99296	-0.99906	-0.39915	-0.59325	-0.68322	-0.73264	-0.8856	-0.8452		0.013487	0.011293	0.055069	0.0186	0.0050687	0.00081827	0.16721	0.21653	0.14676	0.12023	0.059938	0.095616
>gi|331699798|ref|YP_004336037.1| integrase family protein [Pseudonocardia dioxanivorans CB1190]	-0.739159	-0.99958	-0.99913	-0.99276	-0.99825	-0.99693	-0.99975	-0.7714	-0.91266	-0.94066	-0.96977	-0.98348	-0.98514		0.00096299	0.0012663	0.019237	0.0041683	0.0051234	0.00043346	0.26132	0.091097	0.078699	0.058964	0.026925	0.028577
>gi|330825874|ref|YP_004389177.1| integrase family protein [Alicycliphilus denitrificans K601]	-0.941275	-0.99932	-0.99853	-0.99111	-0.99766	-0.99368	-0.99922	-0.75323	-0.90214	-0.94784	-0.97631	-0.98498	-0.97099		0.0010386	0.0013849	0.014348	0.0051718	0.010586	0.0012064	0.22624	0.082414	0.041394	0.027286	0.020247	0.05397
>gi|326791447|ref|YP_004309268.1| integrase family protein [Clostridium lentocellum DSM 5427]	-0.777374	-0.98337	-0.99346	-0.99185	-0.99326	-0.9901	-0.99917	-0.7953	-0.92808	-0.9718	-0.97827	-0.98569	-0.97883		0.028261	0.011121	0.01063	0.017176	0.01176	0.00083414	0.17919	0.046579	0.027763	0.033439	0.020975	0.029627
>gi|326790277|ref|YP_004308098.1| integrase family protein [Clostridium lentocellum DSM 5427]	-0.421247	-0.99206	-0.99764	-0.98066	-0.9958	-0.97109	-0.99713	-0.88689	-0.97345	-0.98486	-0.98472	-0.98498	-0.97854		0.0089887	0.0025226	0.027312	0.010453	0.051255	0.0046	0.077979	0.020848	0.015813	0.010573	0.023203	0.030293
>gi|327402450|ref|YP_004343288.1| integrase family protein [Fluviicola taffensis DSM 16823]	-0.951584	-0.9726	-0.99421	-0.98296	-0.99459	-0.99422	-0.99978	-0.86982	-0.92223	-0.94467	-0.98984	-0.99412	-0.98642		0.032621	0.0083734	0.031096	0.011545	0.0059905	0.00026021	0.121	0.089663	0.08746	0.011476	0.0059917	0.015456
>gi|327398855|ref|YP_004339724.1| integrase family protein [Hippea maritima DSM 10411]	-0.984271	-0.90569	-0.95032	-0.95203	-0.97498	-0.95688	-0.99254	-0.91388	-0.98297	-0.99032	-0.99419	-0.99355	-0.99101		0.2008	0.069148	0.065774	0.056139	0.049249	0.014275	0.073856	0.015553	0.010537	0.0041049	0.0065028	0.012503
>gi|325109872|ref|YP_004270940.1| integrase family protein [Planctomyces brasiliensis DSM 5305]	-0.943256	-0.99963	-0.999	-0.99106	-0.9988	-0.99776	-0.99975	-0.87488	-0.95622	-0.97055	-0.98936	-0.99192	-0.99199		0.00055387	0.0011708	0.025226	0.0032685	0.0024528	0.00043777	0.10602	0.039723	0.033644	0.0081963	0.0091793	0.0083665
>gi|325982650|ref|YP_004295052.1| integrase family protein [Nitrosomonas sp. AL212]	-0.988968	-0.96961	-0.96835	-0.95771	-0.97289	-0.97504	-0.9984	-0.88854	-0.96776	-0.97033	-0.99452	-0.99464	-0.98466		0.02886	0.045353	0.054229	0.055484	0.024243	0.0019583	0.099573	0.029046	0.05268	0.0040375	0.0059766	0.023176
>gi|325958892|ref|YP_004290358.1| integrase family protein [Methanobacterium sp. AL-21]	-0.856264	-0.9432	-0.9874	-0.96198	-0.96943	-0.98505	-0.99835	-0.89723	-0.96179	-0.96499	-0.98233	-0.98643	-0.97346		0.061703	0.011759	0.051367	0.078271	0.016373	0.0026866	0.097932	0.033326	0.03564	0.014329	0.014356	0.032507
>gi|325297661|ref|YP_004257578.1| integrase family protein [Bacteroides salanitronis DSM 18170]	-0.607331	-0.92647	-0.89763	-0.88876	-0.96458	-0.84813	-0.96968	-0.86722	-0.96729	-0.98354	-0.97929	-0.98761	-0.9831		0.098287	0.1474	0.12766	0.059633	0.16346	0.053155	0.09812	0.02393	0.022833	0.021175	0.017277	0.024043
>gi|325286409|ref|YP_004262199.1| integrase family protein [Cellulophaga lytica DSM 7489]	-0.984393	-0.95608	-0.95623	-0.97363	-0.98389	-0.96534	-0.99388	-0.9062	-0.95573	-0.98507	-0.99399	-0.99246	-0.9931		0.065044	0.077064	0.039662	0.022544	0.037698	0.0088165	0.10723	0.040215	0.018771	0.0047754	0.01156	0.0089938
>gi|323530167|ref|YP_004232319.1| replication protein A [Burkholderia sp. CCGE1001]	-0.716677	-0.99944	-0.9989	-0.99568	-0.99872	-0.99592	-0.99956	-0.47092	-0.80329	-0.86862	-0.90048	-0.96944	-0.94253		0.00069469	0.0011511	0.011017	0.0023419	0.0055285	0.0010284	0.22559	0.20009	0.15196	0.19453	0.056027	0.095978
>gi|323530142|ref|YP_004232294.1| replication protein A [Burkholderia sp. CCGE1001]	-0.592207	-0.9999	-0.99915	-0.9934	-0.99937	-0.99763	-0.99984	-0.53525	-0.87818	-0.9268	-0.95588	-0.98492	-0.97461		0.00015852	0.0010176	0.019463	0.0014499	0.0037289	0.00029918	0.2409	0.073461	0.071614	0.060296	0.02055	0.041891
>gi|338212791|ref|YP_004656846.1| integrase family protein [Runella slithyformis DSM 19594]	-0.873921	-0.93373	-0.96466	-0.95568	-0.98749	-0.97528	-0.99336	-0.7736	-0.90518	-0.95825	-0.97748	-0.98619	-0.98221		0.076901	0.040405	0.045332	0.023886	0.019874	0.0063132	0.16111	0.045995	0.041442	0.016243	0.012723	0.012076
>gi|337291296|ref|YP_004630317.1| structural protein [Corynebacterium ulcerans BR-AD22]	-0.230109	-0.99862	-0.99648	-0.9921	-0.9865	-0.99284	-0.99928	-0.67104	-0.74638	-0.87411	-0.9624	-0.9751	-0.97065		0.0016176	0.0038443	0.019356	0.028544	0.0072254	0.0015382	0.3663	0.36367	0.21176	0.094325	0.065036	0.076581
>gi|337286850|ref|YP_004626323.1| integrase family protein [Thermodesulfatator indicus DSM 15286]	-0.972961	-0.99436	-0.98304	-0.97238	-0.99227	-0.9801	-0.99266	-0.88791	-0.98338	-0.98867	-0.99372	-0.9919	-0.9939		0.012846	0.026165	0.051593	0.021577	0.023969	0.015329	0.09648	0.016981	0.013976	0.0075583	0.010287	0.0065359
>gi|336255627|ref|YP_004598734.1| integrase family protein [Halopiger xanaduensis SH-6]	-0.443425	-0.95365	-0.92885	-0.95331	-0.99054	-0.95632	-0.9895	-0.7011	-0.85315	-0.86739	-0.89559	-0.95547	-0.92882		0.055319	0.10403	0.039032	0.013728	0.043738	0.015629	0.17363	0.1153	0.11969	0.091853	0.034496	0.041719
>gi|336254309|ref|YP_004597416.1| integrase family protein [Halopiger xanaduensis SH-6]	-0.564519	-0.99924	-0.99656	-0.98865	-0.99612	-0.99552	-0.9994	-0.90079	-0.88994	-0.95147	-0.97642	-0.98322	-0.98235		0.00076753	0.0029333	0.02413	0.011511	0.0039797	0.0011175	0.066636	0.12672	0.053304	0.027855	0.021367	0.019099
>gi|336252718|ref|YP_004595825.1| integrase family protein [Halopiger xanaduensis SH-6]	-0.480572	-0.99746	-0.9905	-0.98108	-0.99247	-0.99163	-0.99786	-0.92176	-0.80883	-0.96903	-0.9852	-0.9886	-0.99058		0.0022142	0.015759	0.022283	0.022704	0.0076086	0.0027798	0.058929	0.41039	0.04118	0.017106	0.015484	0.012185
>gi|336251535|ref|YP_004586138.1| integrase family protein [Halopiger xanaduensis SH-6]	-0.101503	-0.90153	-0.90834	-0.83904	-0.96497	-0.91518	-0.97774	-0.41503	-0.57116	-0.73081	-0.73374	-0.84319	-0.87649		0.13674	0.10564	0.23494	0.085905	0.078203	0.024801	0.19058	0.22628	0.24167	0.15377	0.061128	0.076079
>gi|336179556|ref|YP_004584931.1| integrase family protein [Frankia symbiont of Datisca glomerata]	-0.533585	-0.99154	-0.98242	-0.98118	-0.99072	-0.93472	-0.9951	-0.19891	-0.70871	-0.68015	-0.86364	-0.90896	-0.91062		0.012302	0.02047	0.023984	0.013713	0.080664	0.00866	0.36937	0.24972	0.33605	0.22509	0.16185	0.15589
>gi|336177320|ref|YP_004582695.1| integrase family protein [Frankia symbiont of Datisca glomerata]	-0.667064	-0.99255	-0.98856	-0.98647	-0.99159	-0.96846	-0.99663	-0.45413	-0.82042	-0.84094	-0.89527	-0.95934	-0.93154		0.013604	0.015939	0.019212	0.012843	0.036451	0.0070433	0.22784	0.13794	0.18487	0.18346	0.057852	0.11196
>gi|333900307|ref|YP_004474180.1| integrase family protein [Pseudomonas fulva 12-X]	-0.885636	-0.99864	-0.98353	-0.97283	-0.99424	-0.9807	-0.997	-0.60436	-0.85428	-0.95404	-0.97021	-0.99227	-0.98134		0.0017347	0.028615	0.077849	0.009968	0.018008	0.0041666	0.23871	0.14305	0.054017	0.048353	0.012097	0.024669
>gi|334345635|ref|YP_004554187.1| integrase family protein [Sphingobium chlorophenolicum L-1]	-0.680117	-0.99639	-0.99296	-0.98578	-0.99443	-0.98772	-0.99902	-0.63267	-0.88581	-0.94194	-0.96283	-0.98011	-0.97929		0.0059803	0.0063544	0.036512	0.0084845	0.012595	0.0012641	0.17238	0.097814	0.055164	0.042208	0.033442	0.029314
>gi|334344608|ref|YP_004553160.1| integrase family protein [Sphingobium chlorophenolicum L-1]	-0.735674	-0.99382	-0.97551	-0.97508	-0.99035	-0.96878	-0.99624	-0.78904	-0.94409	-0.97029	-0.98671	-0.99327	-0.98902		0.0084942	0.053239	0.036685	0.021208	0.035937	0.0063519	0.15152	0.037368	0.027657	0.017978	0.0070152	0.014272
>gi|334342546|ref|YP_004555150.1| integrase family protein [Sphingobium chlorophenolicum L-1]	-0.64671	-0.98169	-0.94428	-0.91338	-0.97702	-0.95329	-0.99396	-0.81643	-0.93295	-0.9599	-0.98168	-0.98721	-0.98515		0.024246	0.076495	0.085883	0.03294	0.043724	0.0074768	0.071549	0.049365	0.046867	0.017546	0.015636	0.017941
>gi|334315517|ref|YP_004548136.1| integrase family protein [Sinorhizobium meliloti AK83]	-0.324647	-0.96658	-0.95361	-0.94895	-0.99002	-0.9582	-0.97875	-0.74922	-0.9502	-0.963	-0.97627	-0.993	-0.99366		0.036764	0.075769	0.048631	0.016015	0.039874	0.025661	0.26036	0.043276	0.047715	0.034992	0.0084589	0.0051423
>gi|334314999|ref|YP_004547618.1| integrase family protein [Sinorhizobium meliloti AK83]	-0.663819	-0.99904	-0.99828	-0.99265	-0.99807	-0.99552	-0.99934	-0.66626	-0.83229	-0.91366	-0.95813	-0.98092	-0.93373		0.0014758	0.0033582	0.016366	0.0041633	0.0059806	0.00093393	0.2226	0.14842	0.087375	0.04953	0.03272	0.14183
>gi|333986005|ref|YP_004515215.1| integrase family protein [Methylomonas methanica MC09]	-0.773031	-0.96709	-0.93606	-0.91797	-0.98207	-0.94281	-0.97997	-0.89366	-0.97897	-0.98932	-0.99383	-0.99359	-0.99518		0.0455	0.082826	0.09166	0.036818	0.048619	0.026182	0.087329	0.019228	0.010595	0.0061503	0.0070036	0.0057235
>gi|333985841|ref|YP_004515051.1| integrase family protein [Methylomonas methanica MC09]	-0.811107	-0.99479	-0.99692	-0.99116	-0.99827	-0.99078	-0.99916	-0.82071	-0.92234	-0.95927	-0.96594	-0.98991	-0.98506		0.0064427	0.0046472	0.016118	0.0025814	0.0090966	0.00061949	0.13105	0.063732	0.047954	0.025932	0.011427	0.013584
>gi|333984058|ref|YP_004513268.1| lipopolysaccharide biosynthesis protein [Methylomonas methanica MC09]	-0.851336	-0.73986	-0.63153	-0.56425	-0.81088	-0.7917	-0.95369	-0.89456	-0.88317	-0.96841	-0.98234	-0.98916	-0.9873		0.23416	0.27116	0.30005	0.23386	0.10656	0.046863	0.077447	0.14009	0.02109	0.017126	0.0087644	0.016398
>gi|333983629|ref|YP_004512839.1| integrase family protein [Methylomonas methanica MC09]	-0.989609	-0.99967	-0.99958	-0.98903	-0.99938	-0.99892	-0.99974	-0.86347	-0.91507	-0.9769	-0.98556	-0.99222	-0.97943		0.00043661	0.00072005	0.03404	0.0015971	0.0014888	0.00034592	0.12763	0.096559	0.030166	0.022017	0.012878	0.044995
>gi|333983411|ref|YP_004512621.1| integrase family protein [Methylomonas methanica MC09]	-0.818374	-0.98386	-0.9344	-0.95334	-0.98219	-0.95517	-0.99046	-0.88528	-0.95973	-0.9871	-0.99468	-0.99598	-0.99569		0.025947	0.16721	0.072528	0.025855	0.050556	0.0097955	0.13237	0.036368	0.014352	0.0049292	0.0045294	0.0051198
>gi|333982735|ref|YP_004511945.1| integrase family protein [Methylomonas methanica MC09]	-0.955521	-0.99791	-0.99475	-0.98518	-0.99612	-0.98833	-0.99831	-0.85061	-0.94655	-0.97346	-0.98999	-0.99155	-0.99025		0.0029897	0.0069185	0.033647	0.0073794	0.01189	0.0016159	0.099792	0.044551	0.027114	0.0082705	0.009751	0.010396
>gi|333980856|ref|YP_004518801.1| integrase family protein [Desulfotomaculum kuznetsovii DSM 6115]	-0.944078	-0.99606	-0.99432	-0.9823	-0.99548	-0.9915	-0.99538	-0.87474	-0.95767	-0.97006	-0.98719	-0.98615	-0.99018		0.006017	0.0060119	0.039865	0.010963	0.0099654	0.0097879	0.12731	0.038639	0.033514	0.010547	0.021826	0.010781
>gi|333978837|ref|YP_004516782.1| integrase family protein [Desulfotomaculum kuznetsovii DSM 6115]	-0.969011	-0.99979	-0.99781	-0.97606	-0.99724	-0.99766	-0.9996	-0.91205	-0.96854	-0.98588	-0.99409	-0.99593	-0.99247		0.00031596	0.0035303	0.072695	0.0080301	0.0029335	0.00060934	0.096837	0.034918	0.016255	0.0058713	0.0040402	0.013
>gi|333978566|ref|YP_004516511.1| phage terminase, large subunit, PBSX family [Desulfotomaculum kuznetsovii DSM 6115]	-0.809971	-0.99826	-0.99925	-0.99613	-0.99869	-0.99761	-0.99909	-0.76061	-0.877	-0.92678	-0.96003	-0.98144	-0.98057		0.0023587	0.00090841	0.0058605	0.0035829	0.0032295	0.0013641	0.31315	0.11261	0.10293	0.069094	0.016035	0.026453
>gi|333978503|ref|YP_004516448.1| integrase family protein [Desulfotomaculum kuznetsovii DSM 6115]	-0.920955	-0.96682	-0.88966	-0.90202	-0.97828	-0.91549	-0.96243	-0.82598	-0.96057	-0.97559	-0.97856	-0.98936	-0.99229		0.038656	0.1089	0.1217	0.029943	0.062136	0.048997	0.15026	0.035831	0.024267	0.018269	0.012833	0.0071198
>gi|333933877|ref|YP_004507455.1| integrase family protein [Serratia sp. AS9]	-0.744846	-0.99859	-0.99841	-0.99024	-0.99733	-0.99627	-0.99923	-0.78575	-0.93452	-0.96505	-0.97138	-0.99068	-0.9847		0.0026138	0.0014231	0.022927	0.0078072	0.0043958	0.0010721	0.15447	0.046902	0.029873	0.026363	0.0080845	0.013302
>gi|333930861|ref|YP_004504439.1| integrase family protein [Serratia sp. AS9]	-0.853813	-0.99867	-0.9974	-0.99058	-0.99871	-0.99549	-0.99875	-0.87188	-0.95634	-0.98636	-0.99128	-0.99309	-0.99529		0.0018035	0.003397	0.016877	0.0032017	0.0042308	0.0016921	0.12884	0.039106	0.015898	0.0067492	0.008237	0.0046898
>gi|333930179|ref|YP_004503757.1| integrase family protein [Serratia sp. AS9]	-0.65144	-0.99428	-0.9476	-0.95733	-0.98246	-0.91483	-0.98783	-0.60938	-0.92516	-0.94562	-0.96291	-0.98801	-0.97898		0.0068777	0.054495	0.071541	0.033178	0.077321	0.017448	0.25296	0.065378	0.046918	0.048072	0.014622	0.02573
>gi|333928924|ref|YP_004502503.1| integrase family protein [Serratia sp. AS12]	-0.744846	-0.99859	-0.99841	-0.99024	-0.99733	-0.99627	-0.99923	-0.78575	-0.93452	-0.96505	-0.97138	-0.99068	-0.9847		0.0026138	0.0014231	0.022927	0.0078072	0.0043958	0.0010721	0.15447	0.046902	0.029873	0.026363	0.0080845	0.013302
>gi|333925908|ref|YP_004499487.1| integrase family protein [Serratia sp. AS12]	-0.853813	-0.99867	-0.9974	-0.99058	-0.99871	-0.99549	-0.99875	-0.87188	-0.95634	-0.98636	-0.99128	-0.99309	-0.99529		0.0018035	0.003397	0.016877	0.0032017	0.0042308	0.0016921	0.12884	0.039106	0.015898	0.0067492	0.008237	0.0046898
>gi|333925226|ref|YP_004498805.1| integrase family protein [Serratia sp. AS12]	-0.65144	-0.99428	-0.9476	-0.95733	-0.98246	-0.91483	-0.98783	-0.60938	-0.92516	-0.94562	-0.96291	-0.98801	-0.97898		0.0068777	0.054495	0.071541	0.033178	0.077321	0.017448	0.25296	0.065378	0.046918	0.048072	0.014622	0.02573
>gi|333916013|ref|YP_004489745.1| integrase family protein [Delftia sp. Cs1-4]	-0.821587	-0.99917	-0.99589	-0.97649	-0.99798	-0.99369	-0.99948	-0.51666	-0.83221	-0.90369	-0.94111	-0.98476	-0.97086		0.0022625	0.0078207	0.072072	0.0044569	0.0089205	0.00092454	0.32388	0.15512	0.10638	0.088274	0.021441	0.052225
>gi|333914891|ref|YP_004488623.1| integrase family protein [Delftia sp. Cs1-4]	-0.831529	-0.99988	-0.99783	-0.97751	-0.99843	-0.99743	-0.99968	-0.74083	-0.90718	-0.96823	-0.97786	-0.99379	-0.986		0.00015164	0.0043984	0.069291	0.0036206	0.0027518	0.00052263	0.17695	0.060388	0.035759	0.027838	0.0060777	0.019273
>gi|333914800|ref|YP_004488532.1| integrase family protein [Delftia sp. Cs1-4]	-0.851845	-0.99802	-0.99597	-0.98393	-0.99772	-0.99102	-0.99947	-0.76466	-0.95892	-0.97461	-0.99117	-0.99497	-0.99183		0.0034025	0.0044698	0.031981	0.003192	0.008968	0.00076864	0.28596	0.052807	0.033994	0.0095156	0.0061045	0.013964
>gi|333914669|ref|YP_004488401.1| integrase family protein [Delftia sp. Cs1-4]	-0.497018	-0.99926	-0.99898	-0.99381	-0.99872	-0.99874	-0.99988	-0.85062	-0.92345	-0.95831	-0.97647	-0.98664	-0.98438		0.0011504	0.0012543	0.013608	0.0028386	0.0012521	0.00019227	0.10655	0.077986	0.046866	0.021848	0.020594	0.025177
>gi|333914492|ref|YP_004488224.1| integrase family protein [Delftia sp. Cs1-4]	-0.990076	-0.9525	-0.94437	-0.93768	-0.97724	-0.96495	-0.99511	-0.9104	-0.97299	-0.98614	-0.99228	-0.99397	-0.98775		0.053624	0.080075	0.072662	0.047048	0.030382	0.0066694	0.069462	0.022623	0.015906	0.0065057	0.0059494	0.018314
>gi|333914285|ref|YP_004488017.1| integrase family protein [Delftia sp. Cs1-4]	-0.936041	-0.9998	-0.99848	-0.97683	-0.99929	-0.99693	-0.99973	-0.56195	-0.87466	-0.93956	-0.95687	-0.98371	-0.97283		0.00044748	0.0025321	0.071336	0.0018088	0.0039833	0.00049427	0.24942	0.095429	0.070724	0.040953	0.029081	0.042867
>gi|333913489|ref|YP_004487221.1| integrase family protein [Delftia sp. Cs1-4]	-0.978423	-0.99988	-0.99938	-0.99507	-0.99922	-0.99688	-0.99975	-0.67623	-0.88081	-0.91217	-0.96938	-0.98931	-0.95783		0.00020112	0.00094727	0.014473	0.0020287	0.0049769	0.00042997	0.20704	0.092088	0.077071	0.030609	0.01199	0.088439
>gi|333913461|ref|YP_004487193.1| integrase family protein [Delftia sp. Cs1-4]	-0.910904	-0.99994	-0.99985	-0.99793	-0.9995	-0.99944	-0.99993	-0.77404	-0.91536	-0.94338	-0.98454	-0.98253	-0.9795		0.00011215	0.00020094	0.0048474	0.0010557	0.00094095	0.00012391	0.23688	0.09203	0.061555	0.01881	0.025974	0.031342
>gi|332799019|ref|YP_004460518.1| integrase family protein [Tepidanaerobacter sp. Re1]	-0.993059	-0.99109	-0.98346	-0.96479	-0.9814	-0.98458	-0.99463	-0.90167	-0.9737	-0.98676	-0.99078	-0.99127	-0.98902		0.012377	0.019201	0.062888	0.052399	0.01627	0.0098891	0.087618	0.019756	0.014129	0.0096866	0.0089538	0.013083
>gi|328545731|ref|YP_004305840.1| phage terminase large subunit (GpA) [polymorphum gilvum SL003B-26A1]	-0.778109	-0.99979	-0.99726	-0.99283	-0.99839	-0.98924	-0.99895	-0.27631	-0.75492	-0.7936	-0.8927	-0.9633	-0.9386		0.00021408	0.0030536	0.017832	0.0029297	0.018196	0.0025804	0.2739	0.14798	0.17558	0.11088	0.03796	0.097835
>gi|331699805|ref|YP_004336044.1| integrase family protein [Pseudonocardia dioxanivorans CB1190]	-0.722835	-0.99986	-0.99838	-0.99185	-0.99864	-0.99474	-0.99965	-0.60892	-0.82966	-0.85421	-0.92808	-0.97828	-0.95028		0.00020171	0.003177	0.022441	0.0027735	0.0097877	0.00085395	0.28255	0.11761	0.15785	0.096581	0.036231	0.08307
>gi|331698572|ref|YP_004334811.1| integrase family protein [Pseudonocardia dioxanivorans CB1190]	-0.757737	-0.99948	-0.99777	-0.99277	-0.99766	-0.99026	-0.99939	-0.72036	-0.89263	-0.92621	-0.95122	-0.98136	-0.96975		0.00063186	0.0027129	0.013732	0.0045829	0.015079	0.00090706	0.17945	0.086465	0.065962	0.058523	0.026242	0.048125
>gi|331693908|ref|YP_004330147.1| integrase family protein [Pseudonocardia dioxanivorans CB1190]	-0.81346	-0.99995	-0.99985	-0.99769	-0.999	-0.99915	-0.9999	-0.8685	-0.9339	-0.9399	-0.96898	-0.97713	-0.9685		7.15e-05	0.0001589	0.0064971	0.0020562	0.001513	0.00018945	0.10481	0.058518	0.062047	0.027898	0.024976	0.065263
>gi|331268576|ref|YP_004395068.1| transcriptional regulatory protein [Clostridium botulinum BKT015925]	-0.840469	-0.91048	-0.96698	-0.87971	-0.93111	-0.93156	-0.99763	-0.61064	-0.92593	-0.92733	-0.88791	-0.95101	-0.9316		0.10323	0.0541	0.13294	0.20287	0.085257	0.004393	0.33489	0.073344	0.086212	0.19976	0.039989	0.064127
>gi|330826867|ref|YP_004390170.1| integrase family protein [Alicycliphilus denitrificans K601]	-0.933735	-0.99999	-0.99996	-0.9971	-0.99972	-0.99977	-0.99993	-0.84298	-0.91005	-0.95811	-0.98076	-0.9843	-0.98646		2.37e-05	5.45e-05	0.0084939	0.00085433	0.00037519	0.00014308	0.1895	0.11903	0.07279	0.029759	0.025205	0.027878
>gi|330825997|ref|YP_004389300.1| integrase family protein [Alicycliphilus denitrificans K601]	-0.997171	-0.99263	-0.97813	-0.95673	-0.99202	-0.9879	-0.99904	-0.92843	-0.97746	-0.98116	-0.99657	-0.99484	-0.99633		0.013338	0.038141	0.11581	0.02034	0.011182	0.0012223	0.083367	0.033781	0.036288	0.0053259	0.0075391	0.0041167
>gi|326791844|ref|YP_004309665.1| integrase family protein [Clostridium lentocellum DSM 5427]	-0.846547	-0.99946	-0.99926	-0.99444	-0.99788	-0.99771	-0.99988	-0.87449	-0.94194	-0.94331	-0.96848	-0.97383	-0.968		0.0013636	0.0016393	0.014056	0.0065109	0.0029246	0.00018992	0.11111	0.04692	0.057141	0.029792	0.031541	0.024852
>gi|326795080|ref|YP_004312900.1| integrase family protein [Marinomonas mediterranea MMB-1]	-0.846002	-0.99773	-0.99691	-0.98336	-0.99636	-0.99365	-0.9992	-0.91488	-0.96434	-0.98766	-0.99201	-0.99452	-0.99447		0.0037807	0.0031689	0.038741	0.0089856	0.0061877	0.00095928	0.068634	0.03393	0.010585	0.0091437	0.0057743	0.0049703
>gi|326800846|ref|YP_004318665.1| integrase family protein [Sphingobacterium sp. 21]	-0.963286	-0.99458	-0.99049	-0.98292	-0.98908	-0.98736	-0.99833	-0.91858	-0.97676	-0.9912	-0.99497	-0.99383	-0.99132		0.0061607	0.017918	0.02172	0.025895	0.01265	0.0022628	0.086251	0.019515	0.0087597	0.0046165	0.0084285	0.013163
>gi|327314455|ref|YP_004329892.1| site-specific recombinase, phage integrase family [Prevotella denticola F0289]	-0.959302	-0.99881	-0.99722	-0.98491	-0.99591	-0.99108	-0.99874	-0.91895	-0.96781	-0.9741	-0.98694	-0.98741	-0.98313		0.0012542	0.0028994	0.021914	0.010951	0.0080693	0.001616	0.096008	0.032836	0.02481	0.013966	0.011993	0.01817
>gi|327313879|ref|YP_004329316.1| site-specific recombinase, phage integrase family [Prevotella denticola F0289]	-0.949853	-0.99178	-0.99548	-0.98825	-0.99189	-0.99129	-0.99798	-0.92012	-0.97414	-0.92036	-0.98978	-0.99465	-0.98888		0.013756	0.009473	0.016637	0.022784	0.011025	0.0034854	0.076394	0.02417	0.22575	0.012657	0.0049913	0.017223
>gi|326317288|ref|YP_004234960.1| integrase family protein [Acidovorax avenae subsp. avenae ATCC 19860]	-0.76514	-0.99522	-0.99447	-0.9734	-0.99361	-0.99071	-0.99943	-0.90168	-0.95319	-0.96035	-0.98718	-0.98712	-0.98179		0.0068063	0.0080508	0.05498	0.013131	0.010321	0.00077129	0.074285	0.042527	0.041156	0.015244	0.026954	0.041303
>gi|325983588|ref|YP_004295990.1| integrase family protein [Nitrosomonas sp. AL212]	-0.771136	-0.99953	-0.99936	-0.99539	-0.9986	-0.99742	-0.99962	-0.615	-0.77356	-0.89223	-0.95653	-0.96013	-0.91184		0.00076498	0.0010151	0.011942	0.0026867	0.0032235	0.00065659	0.20167	0.1967	0.1156	0.052862	0.09785	0.18856
>gi|325982569|ref|YP_004294971.1| integrase family protein [Nitrosomonas sp. AL212]	-0.929169	-0.99873	-0.99512	-0.99072	-0.99655	-0.99103	-0.99761	-0.66442	-0.83378	-0.92526	-0.97637	-0.97926	-0.97301		0.0020648	0.011944	0.020217	0.0059474	0.0090791	0.0034539	0.25108	0.17786	0.083707	0.046879	0.050696	0.050566
>gi|323526086|ref|YP_004228239.1| Resolvase domain-containing protein [Burkholderia sp. CCGE1001]	-0.766821	-0.99755	-0.9964	-0.98689	-0.99678	-0.99362	-0.99936	-0.81851	-0.92178	-0.96236	-0.97145	-0.98884	-0.98392		0.0039289	0.0032581	0.022721	0.0070308	0.0054202	0.00070981	0.0924	0.049138	0.036089	0.025961	0.0093786	0.018694
>gi|338731783|ref|YP_004662902.1| virulence plasmid protein pGP8-D [Simkania negevensis Z]	-0.654642	-0.98472	-0.94178	-0.9474	-0.97876	-0.93114	-0.98983	-0.56042	-0.86076	-0.93361	-0.96817	-0.98964	-0.98004		0.02058	0.067216	0.083556	0.026074	0.072054	0.0094634	0.24266	0.098286	0.094754	0.021393	0.010477	0.018967
>gi|338536074|ref|YP_004669408.1| phage integrase family site specific recombinase [Myxococcus fulvus HW-1]	-0.993248	-0.99975	-0.99892	-0.99137	-0.99883	-0.99834	-0.99969	-0.88843	-0.96316	-0.97321	-0.99407	-0.9932	-0.99192		0.00034037	0.002339	0.024276	0.0027605	0.0018395	0.0005356	0.12575	0.040598	0.035175	0.0059924	0.0099924	0.011126
>gi|337739121|ref|YP_004634480.1| phage integrase [Oligotropha carboxidovorans OM5]	-0.965443	-0.9998	-0.99841	-0.98531	-0.99802	-0.99546	-0.99973	-0.77137	-0.91156	-0.93205	-0.96724	-0.99049	-0.97686		0.00031204	0.0026632	0.038901	0.005201	0.0071766	0.00049381	0.19862	0.070342	0.060991	0.046777	0.013776	0.042335
>gi|337283294|ref|YP_004622765.1| phage integrase family integrase/recombinase [Streptococcus parasanguinis ATCC 15912]	-0.994732	-0.97283	-0.97512	-0.96603	-0.98411	-0.98777	-0.99829	-0.83206	-0.92288	-0.97506	-0.98347	-0.99144	-0.98582		0.028439	0.029906	0.0486	0.02687	0.011397	0.0019611	0.11693	0.063837	0.027778	0.024727	0.0076818	0.020821
>gi|336125441|ref|YP_004577397.1| DNA integration/recombination/inversion protein [Vibrio anguillarum 775]	-0.889372	-0.99821	-0.99331	-0.98971	-0.99569	-0.99362	-0.99871	-0.92079	-0.96226	-0.9918	-0.99503	-0.99593	-0.99338		0.0019839	0.01468	0.01518	0.0090259	0.0059586	0.0016978	0.074515	0.040339	0.0075607	0.0051584	0.004354	0.0091941
>gi|336454031|ref|YP_004608497.1| site-specific recombinase, phage integrase family [Helicobacter bizzozeronii CIII-1]	-0.971495	-0.99961	-0.99767	-0.98714	-0.99756	-0.99162	-0.99864	-0.87948	-0.94717	-0.9784	-0.98555	-0.99234	-0.9882		0.00048481	0.0030584	0.031282	0.0061281	0.008897	0.0016355	0.10766	0.055218	0.024432	0.014631	0.0068588	0.013856
>gi|336454020|ref|YP_004608486.1| phage terminase, large subunit [Helicobacter bizzozeronii CIII-1]	-0.78716	-0.99252	-0.99825	-0.99307	-0.99814	-0.99612	-0.9998	-0.84703	-0.92589	-0.96883	-0.97901	-0.98974	-0.98261		0.014733	0.0021119	0.013256	0.0042354	0.003619	0.00019315	0.098116	0.049484	0.020729	0.012388	0.010426	0.014852
>gi|336392048|ref|ZP_08573447.1| phage terminase large subunit [Lactobacillus coryniformis subsp. torquens KCTC 3535]	-0.338218	-0.94358	-0.86221	-0.77366	-0.92271	-0.7797	-0.96354	-0.9389	-0.98394	-0.99174	-0.9915	-0.99478	-0.98826		0.063041	0.21683	0.30653	0.13993	0.17965	0.046549	0.054687	0.017049	0.0092696	0.011834	0.0063667	0.01972
>gi|336125186|ref|YP_004567234.1| DNA integration/recombination/inversion protein [Vibrio anguillarum 775]	-0.865239	-0.98838	-0.98822	-0.97949	-0.99378	-0.98503	-0.99471	-0.93621	-0.97491	-0.99291	-0.99611	-0.99522	-0.99681		0.021213	0.014512	0.024168	0.010411	0.015638	0.0091884	0.067559	0.030326	0.0056845	0.0048697	0.0053534	0.0042547
>gi|336065821|ref|YP_004560679.1| phage integrase [Erysipelothrix rhusiopathiae str. Fujisawa]	-0.973188	-0.97426	-0.99054	-0.97575	-0.98911	-0.98309	-0.99798	-0.92242	-0.97763	-0.98295	-0.99282	-0.99374	-0.99006		0.027495	0.010717	0.028566	0.026836	0.018084	0.0034289	0.069192	0.013065	0.027221	0.0057653	0.0066175	0.012666
>gi|334705194|ref|ZP_08521060.1| integrase family protein [Aeromonas caviae Ae398]	-0.76929	-0.99972	-0.99925	-0.9952	-0.99924	-0.99802	-0.99926	-0.84727	-0.94158	-0.97566	-0.98888	-0.99278	-0.99172		0.00046157	0.00092522	0.0082598	0.0020474	0.0020165	0.0011309	0.1208	0.064304	0.028142	0.012682	0.008314	0.0069189
>gi|330812148|ref|YP_004356610.1| phage integrase [Pseudomonas brassicacearum subsp. brassicacearum NFM421]	-0.657631	-0.99101	-0.96362	-0.96779	-0.99164	-0.95312	-0.99285	-0.5083	-0.91382	-0.93981	-0.95605	-0.98562	-0.97753		0.010516	0.052982	0.054504	0.010289	0.04666	0.0088901	0.34486	0.070094	0.068165	0.063185	0.018161	0.028297
>gi|334317064|ref|YP_004549683.1| integrase family protein [Sinorhizobium meliloti AK83]	-0.946825	-0.99384	-0.97887	-0.94473	-0.98504	-0.97246	-0.99414	-0.70429	-0.91543	-0.9603	-0.96856	-0.99099	-0.97655		0.009804	0.030621	0.15409	0.042732	0.031785	0.00773	0.22292	0.077989	0.04305	0.020417	0.0065016	0.023195
>gi|325106214|ref|YP_004275868.1| integrase family protein [Pedobacter saltans DSM 12145]	-0.984512	-0.93199	-0.92149	-0.91849	-0.96037	-0.92866	-0.99122	-0.95896	-0.98808	-0.99403	-0.9967	-0.99599	-0.9934		0.058295	0.13221	0.10397	0.077166	0.0746	0.012725	0.043806	0.010951	0.0055385	0.0019269	0.0043527	0.0098678
>gi|333999492|ref|YP_004532104.1| integrase/recombinase, phage integrase family [Treponema primitia ZAS-2]	-0.785304	-0.99086	-0.9873	-0.97872	-0.98909	-0.98281	-0.99711	-0.93578	-0.96551	-0.99223	-0.9944	-0.99572	-0.99429		0.012442	0.015561	0.031527	0.022176	0.015966	0.0033448	0.068487	0.04372	0.0060594	0.0059077	0.0055568	0.007107
>gi|333998341|ref|YP_004530953.1| phage terminase, large subunit, PBSX family [Treponema primitia ZAS-2]	-0.674265	-0.93108	-0.98578	-0.97156	-0.98378	-0.97736	-0.99622	-0.48174	-0.71467	-0.81122	-0.8364	-0.92397	-0.90079		0.080501	0.011775	0.020031	0.019912	0.016132	0.0023959	0.25742	0.11415	0.11702	0.11441	0.053633	0.041322
>gi|333997905|ref|YP_004530517.1| site-specific recombinase, phage integrase family [Treponema primitia ZAS-2]	-0.613913	-0.99487	-0.99735	-0.98917	-0.99748	-0.99133	-0.9986	-0.78942	-0.91574	-0.94406	-0.96771	-0.986	-0.97918		0.0075826	0.0022881	0.020082	0.00445	0.010465	0.0012424	0.143	0.052974	0.05173	0.026299	0.015141	0.031008
>gi|333987896|ref|YP_004520503.1| integrase family protein [Methanobacterium sp. SWAN-1]	-0.888419	-0.97638	-0.98942	-0.95905	-0.97691	-0.98461	-0.99906	-0.89419	-0.95327	-0.95808	-0.97482	-0.98784	-0.97324		0.037158	0.011772	0.069319	0.061709	0.01862	0.0013983	0.079893	0.038962	0.048909	0.0222	0.014765	0.030275
>gi|333932524|ref|YP_004506102.1| integrase family protein [Serratia sp. AS9]	-0.962106	-0.99675	-0.98559	-0.97608	-0.99292	-0.97722	-0.99534	-0.78192	-0.9523	-0.98197	-0.99048	-0.99289	-0.98977		0.0048934	0.0165	0.059557	0.017887	0.020537	0.0054738	0.15233	0.032718	0.019786	0.0073714	0.0092655	0.0098085
>gi|333927570|ref|YP_004501149.1| integrase family protein [Serratia sp. AS12]	-0.962106	-0.99675	-0.98559	-0.97608	-0.99292	-0.97722	-0.99534	-0.78192	-0.9523	-0.98197	-0.99048	-0.99289	-0.98977		0.0048934	0.0165	0.059557	0.017887	0.020537	0.0054738	0.15233	0.032718	0.019786	0.0073714	0.0092655	0.0098085
>gi|332285444|ref|YP_004417355.1| site-specific recombinase, phage integrase family [Pusillimonas sp. T7-7]	-0.880723	-0.98197	-0.94746	-0.95989	-0.98545	-0.94961	-0.9968	-0.69946	-0.93886	-0.96276	-0.98073	-0.98834	-0.98205		0.026562	0.061881	0.059549	0.026242	0.050345	0.003718	0.22616	0.057343	0.041657	0.032408	0.017735	0.032257
>gi|328545663|ref|YP_004305772.1| phage terminase GpA [polymorphum gilvum SL003B-26A1]	-0.65286	-0.99991	-0.99899	-0.99461	-0.99948	-0.99665	-0.999	-0.1474	-0.68166	-0.60788	-0.84706	-0.91669	-0.88611		8.68e-05	0.0010706	0.015758	0.00090497	0.0056385	0.0028003	0.33044	0.19434	0.39435	0.14152	0.13393	0.17863
>gi|328545388|ref|YP_004305497.1| phage terminase large subunit (GpA) [polymorphum gilvum SL003B-26A1]	-0.384427	-0.99948	-0.99586	-0.98872	-0.99835	-0.99424	-0.99834	-0.17815	-0.67619	-0.67957	-0.85181	-0.91223	-0.91148		0.00062499	0.0046771	0.031296	0.0028652	0.0084001	0.0033066	0.30635	0.20695	0.32722	0.096337	0.102	0.11752
>gi|328542142|ref|YP_004302251.1| integrase family protein [polymorphum gilvum SL003B-26A1]	-0.902034	-0.98104	-0.95705	-0.94726	-0.97876	-0.95057	-0.99479	-0.84626	-0.94436	-0.96453	-0.98418	-0.99016	-0.98417		0.021404	0.039744	0.089637	0.031207	0.041133	0.004519	0.096814	0.036188	0.039754	0.017435	0.010668	0.027168
>gi|328541944|ref|YP_004302053.1| integrase family protein [polymorphum gilvum SL003B-26A1]	-0.940969	-0.99887	-0.99745	-0.99088	-0.99719	-0.99419	-0.99968	-0.78655	-0.92367	-0.93344	-0.96795	-0.98588	-0.96574		0.00090883	0.0028947	0.016003	0.007144	0.0070159	0.00034917	0.16472	0.059931	0.072048	0.039375	0.02061	0.049303
>gi|332638766|ref|ZP_08417629.1| Phage terminase, large subunit [Weissella cibaria KACC 11862]	-0.89588	-0.93817	-0.93194	-0.85738	-0.94122	-0.89882	-0.99193	-0.91058	-0.9722	-0.99026	-0.99135	-0.99262	-0.98899		0.069405	0.090144	0.18359	0.11676	0.10929	0.0082135	0.062674	0.013826	0.010009	0.0087221	0.0094144	0.015819
>gi|332290577|ref|YP_004421429.1| Bacteriophage replication gene A protein [Gallibacterium anatis UMN179]	-0.536442	-0.99023	-0.97908	-0.95936	-0.99024	-0.99058	-0.99442	-0.95397	-0.98482	-0.9964	-0.9959	-0.99634	-0.99595		0.017745	0.021356	0.097012	0.023794	0.0067845	0.010341	0.049787	0.018251	0.0030789	0.0057993	0.005264	0.0057162
>gi|332290441|ref|YP_004421293.1| Phage terminase large subunit [Gallibacterium anatis UMN179]	-0.511012	-0.9848	-0.99369	-0.98728	-0.99612	-0.99159	-0.99692	-0.70841	-0.89243	-0.925	-0.94736	-0.97947	-0.97625		0.022185	0.0058924	0.018455	0.0093326	0.0077181	0.0034736	0.19157	0.057016	0.056501	0.032596	0.016606	0.010802
>gi|332288268|ref|YP_004419120.1| bacteriophage replication gene A protein [Gallibacterium anatis UMN179]	-0.872139	-0.98514	-0.98607	-0.97472	-0.99434	-0.97868	-0.99351	-0.90777	-0.96899	-0.9904	-0.99341	-0.99424	-0.99315		0.018841	0.016637	0.031792	0.010516	0.020197	0.0075292	0.080482	0.021818	0.0099475	0.0057516	0.0066732	0.0088763
>gi|332161996|ref|YP_004298573.1| Integrase family protein [Yersinia enterocolitica subsp. palearctica 105.5R(r)]	-0.948983	-0.99901	-0.99926	-0.99646	-0.99847	-0.99899	-0.99989	-0.89091	-0.94753	-0.96805	-0.98331	-0.99087	-0.99077		0.0018089	0.00067695	0.0084114	0.0030563	0.00092583	0.00011484	0.089789	0.040718	0.025921	0.020901	0.0095316	0.0079679
>gi|331701463|ref|YP_004398422.1| integrase family protein [Lactobacillus buchneri NRRL B-30929]	-0.947171	-0.84739	-0.86796	-0.87555	-0.97307	-0.91596	-0.96717	-0.8085	-0.93973	-0.97726	-0.98915	-0.99099	-0.99446		0.22018	0.21738	0.11927	0.03526	0.099468	0.042549	0.22327	0.046282	0.039706	0.010018	0.011541	0.0068009
>gi|331699278|ref|YP_004335517.1| integrase family protein [Pseudonocardia dioxanivorans CB1190]	-0.72209	-0.99958	-0.99928	-0.9952	-0.99895	-0.99528	-0.9995	-0.32922	-0.75303	-0.69193	-0.8762	-0.92723	-0.88882		0.00076321	0.00087147	0.013531	0.0017731	0.0077451	0.0014039	0.30147	0.1691	0.3084	0.15877	0.12196	0.18998
>gi|330833529|ref|YP_004402354.1| phage integrase family integrase/recombinase [Streptococcus suis ST3]	-0.999139	-0.97528	-0.97436	-0.96544	-0.98466	-0.99032	-0.99788	-0.89	-0.94237	-0.98085	-0.99053	-0.99255	-0.99054		0.025087	0.032176	0.05226	0.025105	0.0093661	0.0035342	0.078936	0.061347	0.025037	0.011423	0.0066594	0.012821
>gi|330832870|ref|YP_004401695.1| integrase family protein [Streptococcus suis ST3]	-0.998417	-0.98702	-0.98387	-0.96269	-0.98662	-0.98681	-0.99793	-0.9245	-0.96051	-0.98908	-0.99028	-0.99311	-0.99096		0.012795	0.022688	0.077048	0.026559	0.013414	0.0023921	0.060136	0.033579	0.012363	0.0098251	0.007257	0.00992
>gi|330832258|ref|YP_004401083.1| integrase family protein [Streptococcus suis ST3]	-0.798376	-0.9815	-0.98244	-0.96322	-0.98523	-0.97476	-0.99611	-0.84637	-0.95182	-0.97958	-0.98487	-0.98942	-0.98443		0.014665	0.020137	0.051641	0.032638	0.019589	0.0040914	0.10381	0.026889	0.021317	0.013101	0.014744	0.019265
>gi|330817934|ref|YP_004361639.1| phage integrase [Burkholderia gladioli BSR3]	-0.927128	-0.99894	-0.9976	-0.98855	-0.99753	-0.99549	-0.99896	-0.89247	-0.96624	-0.98028	-0.99465	-0.99498	-0.99508		0.0014129	0.0040407	0.02903	0.0064895	0.0044981	0.0018789	0.1398	0.040057	0.022267	0.0051905	0.0061878	0.0054276
>gi|330817611|ref|YP_004361316.1| phage terminase GpA [Burkholderia gladioli BSR3]	-0.351543	-0.98484	-0.97621	-0.95971	-0.9876	-0.97405	-0.99483	-0.62233	-0.82128	-0.85038	-0.89994	-0.97586	-0.96441		0.016737	0.023922	0.071907	0.020307	0.018298	0.0067646	0.18054	0.081717	0.14404	0.081676	0.016011	0.025137
>gi|330816762|ref|YP_004360467.1| integrase family protein [Burkholderia gladioli BSR3]	-0.922414	-0.9995	-0.99877	-0.99273	-0.99828	-0.99589	-0.99918	-0.83277	-0.949	-0.97126	-0.98978	-0.99444	-0.98729		0.00061712	0.0021173	0.018472	0.0048521	0.005237	0.0016945	0.19484	0.047369	0.026944	0.010119	0.0060554	0.0229
>gi|330815343|ref|YP_004359048.1| phage integrase [Burkholderia gladioli BSR3]	-0.740936	-0.99158	-0.9721	-0.96022	-0.99206	-0.96692	-0.99749	-0.60198	-0.90968	-0.94224	-0.97074	-0.99114	-0.9786		0.010987	0.030228	0.077532	0.011194	0.027702	0.0028604	0.27546	0.059349	0.065901	0.035828	0.008101	0.032703
>gi|330814772|ref|YP_004362947.1| integrase family protein [Burkholderia gladioli BSR3]	-0.833689	-0.98557	-0.98612	-0.96302	-0.9892	-0.97987	-0.99869	-0.83067	-0.93644	-0.95322	-0.99131	-0.98236	-0.98506		0.028169	0.015123	0.040482	0.015279	0.020268	0.0018678	0.16614	0.071586	0.064036	0.0094003	0.030154	0.0268
>gi|330718740|ref|ZP_08313340.1| phage integrase [Leuconostoc fallax KCTC 3537]	-0.639984	-0.99483	-0.99657	-0.99003	-0.99624	-0.99615	-0.99966	-0.74716	-0.87822	-0.9523	-0.98194	-0.99181	-0.98364		0.0063836	0.005541	0.017386	0.0090677	0.0039555	0.00036385	0.23174	0.1094	0.071486	0.011202	0.0084096	0.01544
>gi|330503831|ref|YP_004380700.1| phage integrase [Pseudomonas mendocina NK-01]	-0.87173	-0.99869	-0.99735	-0.98887	-0.99734	-0.99465	-0.99867	-0.79589	-0.92135	-0.97781	-0.98803	-0.99293	-0.99222		0.0024337	0.0042193	0.029338	0.0067817	0.0065574	0.0021435	0.21104	0.10443	0.020892	0.013531	0.0098548	0.0098217
>gi|330470707|ref|YP_004408450.1| integrase family protein [Verrucosispora maris AB-18-032]	-0.85168	-0.99789	-0.99619	-0.98923	-0.99578	-0.99321	-0.99938	-0.78163	-0.91748	-0.95464	-0.98119	-0.99043	-0.9876		0.0042231	0.0061123	0.026836	0.006611	0.005811	0.0012511	0.2173	0.076519	0.05489	0.024478	0.0149	0.020336
>gi|326800887|ref|YP_004318706.1| VirE protein [Sphingobacterium sp. 21]	-0.388715	-0.60798	-0.82956	-0.72695	-0.89429	-0.84616	-0.97315	-0.87463	-0.94816	-0.97016	-0.96903	-0.9825	-0.96908		0.25369	0.1926	0.26228	0.12489	0.12816	0.0252	0.079188	0.032349	0.026859	0.035663	0.017703	0.03556
>gi|327405762|ref|YP_004346600.1| integrase family protein [Fluviicola taffensis DSM 16823]	-0.998941	-0.99905	-0.99817	-0.98518	-0.99752	-0.99508	-0.99964	-0.92521	-0.96365	-0.99022	-0.99557	-0.99566	-0.99475		0.00176	0.0026445	0.042014	0.0058572	0.005585	0.00028782	0.073433	0.040548	0.011151	0.0038293	0.0047611	0.0064599
>gi|326443568|ref|ZP_08218302.1| phage integrase [Streptomyces clavuligerus ATCC 27064]	-0.610118	-0.99993	-0.99994	-0.99683	-0.99987	-0.99949	-0.99988	-0.48106	-0.85365	-0.84569	-0.90199	-0.96956	-0.93601		0.00019535	5.67e-05	0.0097503	0.00031976	0.00080054	0.00033441	0.30785	0.11941	0.18353	0.095136	0.032805	0.099304
>gi|325299328|ref|YP_004259245.1| integrase family protein [Bacteroides salanitronis DSM 18170]	-0.529585	-0.88935	-0.94571	-0.9233	-0.95366	-0.86336	-0.97086	-0.8973	-0.9726	-0.98062	-0.98651	-0.98805	-0.98218		0.11403	0.06188	0.072036	0.10847	0.13299	0.04264	0.084462	0.026374	0.017927	0.012241	0.012303	0.025005
>gi|325298314|ref|YP_004258231.1| integrase family protein [Bacteroides salanitronis DSM 18170]	-0.757831	-0.9983	-0.99883	-0.99436	-0.99869	-0.99752	-0.99967	-0.88623	-0.93649	-0.98357	-0.99007	-0.99277	-0.99192		0.0025833	0.0015962	0.011809	0.0032756	0.0026953	0.00059696	0.10324	0.060413	0.02031	0.010201	0.011116	0.0066261
>gi|325001050|ref|ZP_08122162.1| integrase family protein [Pseudonocardia sp. P1]	-0.463588	-0.99973	-0.99896	-0.99307	-0.99926	-0.99671	-0.99936	-0.59599	-0.89154	-0.93749	-0.96215	-0.98374	-0.97779		0.00052241	0.0012368	0.017437	0.0019069	0.0047044	0.0014152	0.27139	0.095284	0.068013	0.031758	0.020369	0.035628
>gi|324997112|ref|ZP_08118224.1| integrase family protein [Pseudonocardia sp. P1]	-0.227242	-0.99976	-0.99822	-0.99249	-0.99881	-0.99365	-0.99953	-0.33865	-0.75127	-0.72378	-0.87947	-0.94148	-0.93073		0.00039134	0.0021277	0.019967	0.002817	0.010632	0.0011034	0.36137	0.18845	0.38394	0.19911	0.12764	0.12044
>gi|322691066|ref|YP_004220636.1| phage integrase [Bifidobacterium longum subsp. longum JCM 1217]	-0.986242	-0.99904	-0.9966	-0.99564	-0.99592	-0.99313	-0.99968	-0.58934	-0.75242	-0.82305	-0.93062	-0.93337	-0.91836		0.0011725	0.0052798	0.0047405	0.0069203	0.012772	0.00040377	0.25109	0.20218	0.20958	0.12621	0.16905	0.20194
>gi|322688558|ref|YP_004208292.1| phage integrase [Bifidobacterium longum subsp. infantis 157F]	-0.912604	-0.99971	-0.9992	-0.99545	-0.9992	-0.99757	-0.99982	-0.6286	-0.92099	-0.92362	-0.96615	-0.97929	-0.97488		0.0005246	0.00079892	0.011462	0.0021337	0.0032455	0.00028228	0.3201	0.068757	0.08493	0.028906	0.033395	0.037774
>gi|338213743|ref|YP_004657798.1| integrase family protein [Runella slithyformis DSM 19594]	-0.892319	-0.57194	-0.59074	-0.65485	-0.80595	-0.65488	-0.83791	-0.81611	-0.95819	-0.98038	-0.99188	-0.99232	-0.99214		0.25734	0.35391	0.16692	0.11421	0.25651	0.11373	0.1356	0.025806	0.03634	0.0058426	0.0089543	0.012101
>gi|338213707|ref|YP_004657762.1| integrase family protein [Runella slithyformis DSM 19594]	-0.98561	-0.88349	-0.89265	-0.86119	-0.94468	-0.93345	-0.98109	-0.95015	-0.98579	-0.98978	-0.99225	-0.99451	-0.98916		0.12284	0.15806	0.15642	0.11233	0.065213	0.033866	0.047761	0.01412	0.013044	0.0069173	0.005179	0.017708
>gi|338210771|ref|YP_004654820.1| integrase family protein [Runella slithyformis DSM 19594]	-0.985585	-0.99447	-0.98949	-0.98188	-0.98649	-0.98046	-0.99719	-0.95629	-0.99001	-0.99133	-0.99668	-0.99615	-0.9939		0.0095997	0.024298	0.030009	0.035367	0.021715	0.0042253	0.048736	0.010635	0.014506	0.0030383	0.00391	0.0091563
>gi|338209897|ref|YP_004653944.1| integrase family protein [Runella slithyformis DSM 19594]	-0.982559	-0.96321	-0.96669	-0.95683	-0.98232	-0.98262	-0.98942	-0.95502	-0.98633	-0.99266	-0.99726	-0.99468	-0.99622		0.038632	0.038975	0.049771	0.033714	0.015905	0.018393	0.042841	0.016084	0.0088369	0.0028633	0.0079113	0.0053641
>gi|338202897|ref|YP_004649042.1| phage integrase family site-specific recombinase [Lactobacillus reuteri SD2112]	-0.961869	-0.99411	-0.99384	-0.98682	-0.9944	-0.99517	-0.997	-0.95086	-0.9677	-0.98494	-0.99335	-0.99656	-0.99187		0.0071871	0.01124	0.024085	0.013035	0.0047029	0.0048545	0.029629	0.032227	0.030855	0.0085946	0.0031074	0.013237
>gi|337741097|ref|YP_004632825.1| phage terminase [Oligotropha carboxidovorans OM5]	-0.349092	-0.94567	-0.96993	-0.95666	-0.97888	-0.97833	-0.9914	-0.71021	-0.8257	-0.89146	-0.92976	-0.97158	-0.96563		0.046768	0.022551	0.041506	0.017498	0.014928	0.0062484	0.12993	0.10062	0.081202	0.036817	0.012263	0.025538
>gi|336323867|ref|YP_004603834.1| integrase family protein [Flexistipes sinusarabici DSM 4947]	-0.831327	-0.99172	-0.99732	-0.98103	-0.99455	-0.98895	-0.99977	-0.78606	-0.93827	-0.96667	-0.98274	-0.98579	-0.97461		0.013007	0.0030209	0.048191	0.013197	0.012235	0.00036531	0.17081	0.044702	0.035719	0.012344	0.020385	0.032088
>gi|336250931|ref|YP_004594641.1| phage terminase large subunit [Enterobacter aerogenes KCTC 2190]	-0.977013	-0.9895	-0.99864	-0.99064	-0.99778	-0.99701	-0.99954	-0.67105	-0.83814	-0.88141	-0.91934	-0.95796	-0.93604		0.027002	0.001697	0.019843	0.0052868	0.003747	0.00069697	0.25634	0.0941	0.10426	0.048197	0.030771	0.020016
>gi|333999402|ref|YP_004532014.1| site-specific recombinase, phage integrase family [Treponema primitia ZAS-2]	-0.917126	-0.99992	-0.99982	-0.99517	-0.9994	-0.99912	-0.99994	-0.86759	-0.9452	-0.96946	-0.98325	-0.99114	-0.98875		0.00013627	0.00019189	0.014329	0.0017772	0.001186	7.06e-05	0.10177	0.048187	0.030593	0.0133	0.0092064	0.0080364
>gi|333998407|ref|YP_004531019.1| site-specific recombinase, phage integrase family [Treponema primitia ZAS-2]	-0.224382	-0.85097	-0.92313	-0.92088	-0.96691	-0.90351	-0.96501	-0.5846	-0.85633	-0.94008	-0.95877	-0.98021	-0.96503		0.2751	0.06513	0.070627	0.054865	0.06979	0.04331	0.20436	0.06768	0.049537	0.01761	0.019848	0.02829
>gi|333998404|ref|YP_004531016.1| phage terminase, large subunit, PBSX family [Treponema primitia ZAS-2]	-0.132538	-0.90927	-0.97573	-0.9482	-0.97693	-0.96978	-0.99383	-0.51802	-0.74859	-0.86026	-0.86015	-0.94522	-0.93991		0.085958	0.02133	0.047808	0.026462	0.019283	0.0046106	0.19074	0.10182	0.080895	0.088763	0.039549	0.01967
>gi|333998346|ref|YP_004530958.1| site-specific recombinase, phage integrase family [Treponema primitia ZAS-2]	-0.959738	-0.9834	-0.98838	-0.97674	-0.99436	-0.9845	-0.99263	-0.80663	-0.94949	-0.97716	-0.98643	-0.98701	-0.98647		0.028391	0.012649	0.033524	0.01488	0.014301	0.0079017	0.137	0.036102	0.023521	0.012123	0.014769	0.012603
>gi|333998193|ref|YP_004530805.1| site-specific recombinase, phage integrase family [Treponema primitia ZAS-2]	-0.935421	-0.99671	-0.99898	-0.99172	-0.99785	-0.99691	-0.99949	-0.89107	-0.94636	-0.97741	-0.98349	-0.99199	-0.98888		0.0062976	0.0010029	0.01976	0.0060156	0.0037841	0.00048157	0.084834	0.042381	0.017922	0.014934	0.0071934	0.0099845
>gi|333997886|ref|YP_004530498.1| site-specific recombinase, phage integrase family [Treponema primitia ZAS-2]	-0.952459	-0.99192	-0.99779	-0.98523	-0.98534	-0.98826	-0.99967	-0.86164	-0.96802	-0.97594	-0.98538	-0.9886	-0.97548		0.013219	0.0024919	0.02233	0.040676	0.018142	0.0007035	0.13308	0.022299	0.028895	0.011767	0.015622	0.03326
>gi|333994894|ref|YP_004527507.1| site-specific recombinase, phage integrase family [Treponema azotonutricium ZAS-9]	-0.483349	-0.99435	-0.99859	-0.99575	-0.9989	-0.99695	-0.99957	-0.73337	-0.89414	-0.93093	-0.96782	-0.98341	-0.96495		0.012545	0.0018976	0.0083939	0.0028426	0.0047374	0.00041226	0.2167	0.073928	0.044189	0.026732	0.015041	0.051
>gi|333994865|ref|YP_004527478.1| site-specific recombinase, phage integrase family [Treponema azotonutricium ZAS-9]	-0.855517	-0.99135	-0.98713	-0.97173	-0.98782	-0.9866	-0.99439	-0.94777	-0.9889	-0.99376	-0.9968	-0.9956	-0.99429		0.014034	0.016142	0.038471	0.032231	0.013027	0.012389	0.05531	0.012963	0.0060954	0.0034016	0.0050843	0.0081996
>gi|333994846|ref|YP_004527459.1| site-specific recombinase, phage integrase family [Treponema azotonutricium ZAS-9]	-0.654324	-0.99769	-0.99088	-0.97764	-0.99596	-0.99088	-0.99801	-0.89122	-0.97105	-0.98826	-0.9939	-0.99438	-0.99286		0.0038678	0.014261	0.041525	0.0096136	0.008192	0.0027601	0.087946	0.024102	0.014179	0.007083	0.0071198	0.0082278
>gi|333994733|ref|YP_004527346.1| phage integrase [Treponema azotonutricium ZAS-9]	-0.915198	-0.99501	-0.99395	-0.98589	-0.99488	-0.98833	-0.99781	-0.93991	-0.96945	-0.9945	-0.99556	-0.99519	-0.99492		0.0059128	0.0082647	0.017593	0.010533	0.011282	0.0038533	0.055904	0.032706	0.0040819	0.0043092	0.0063313	0.006723
>gi|333994647|ref|YP_004527260.1| site-specific recombinase, phage integrase family [Treponema azotonutricium ZAS-9]	-0.750803	-0.99921	-0.9987	-0.99057	-0.9955	-0.99737	-0.99935	-0.85524	-0.94975	-0.98527	-0.98524	-0.99295	-0.991		0.0017925	0.0016049	0.023963	0.010258	0.0037009	0.00077761	0.10543	0.03755	0.015303	0.019286	0.0072239	0.004914
>gi|333994194|ref|YP_004526807.1| phage terminase, large subunit, PBSX family [Treponema azotonutricium ZAS-9]	-0.371002	-0.97993	-0.99266	-0.97778	-0.99205	-0.98379	-0.99743	-0.4539	-0.68204	-0.81732	-0.84291	-0.93468	-0.92341		0.021112	0.0083439	0.023161	0.011033	0.012631	0.0016595	0.22087	0.09707	0.072783	0.076282	0.041237	0.02616
>gi|333994191|ref|YP_004526804.1| site-specific recombinase, phage integrase family [Treponema azotonutricium ZAS-9]	-0.499453	-0.62712	-0.78003	-0.82763	-0.90827	-0.82853	-0.90877	-0.707	-0.8937	-0.95248	-0.976	-0.98328	-0.97243		0.52858	0.22353	0.14513	0.14575	0.11403	0.10413	0.17292	0.052065	0.046671	0.012781	0.018977	0.024048
>gi|333993404|ref|YP_004526017.1| site-specific recombinase, phage integrase family [Treponema azotonutricium ZAS-9]	-0.69514	-0.72472	-0.81008	-0.85198	-0.93456	-0.8623	-0.92912	-0.84402	-0.9451	-0.96942	-0.9844	-0.98829	-0.98571		0.24932	0.22234	0.12613	0.074524	0.10032	0.088259	0.12444	0.035294	0.023212	0.010487	0.011846	0.011696
>gi|333993400|ref|YP_004526013.1| phage terminase, large subunit, PBSX family [Treponema azotonutricium ZAS-9]	-0.461164	-0.97218	-0.98905	-0.96841	-0.98982	-0.97858	-0.99635	-0.41717	-0.6517	-0.80095	-0.83045	-0.92713	-0.90206		0.027989	0.011336	0.034681	0.011608	0.016381	0.0020509	0.22337	0.10822	0.078069	0.071548	0.044971	0.030956
>gi|331028008|ref|YP_004421723.1| large terminase subunit [Synechococcus phage S-CBS3]	-0.35276	-0.99961	-0.99529	-0.98912	-0.9976	-0.99138	-0.99932	-0.12304	-0.6878	-0.72225	-0.8187	-0.92938	-0.91865		0.00042526	0.0057969	0.029412	0.0048157	0.012479	0.0015105	0.33898	0.16738	0.17551	0.11449	0.065552	0.054953
>gi|330830137|ref|YP_004393089.1| phage integrase [Aeromonas veronii B565]	-0.733495	-0.99846	-0.99462	-0.98117	-0.9972	-0.99018	-0.99822	-0.88554	-0.95395	-0.96738	-0.98354	-0.98917	-0.98582		0.0015469	0.007487	0.028567	0.006699	0.0085912	0.002849	0.078917	0.040299	0.03477	0.015212	0.010933	0.018041
>gi|338202899|ref|YP_004649044.1| phage integrase family site-specific recombinase [Lactobacillus reuteri SD2112]	-0.880536	-0.99069	-0.98363	-0.97955	-0.98783	-0.98395	-0.99553	-0.91605	-0.96844	-0.98502	-0.99243	-0.99591	-0.99075		0.012759	0.036477	0.029386	0.02797	0.012213	0.0064484	0.073918	0.021517	0.025409	0.007472	0.004088	0.013537
>gi|338202864|ref|YP_004649009.1| phage integrase family integrase/recombinase [Lactobacillus reuteri SD2112]	-0.72023	-0.99391	-0.99336	-0.98416	-0.99281	-0.9857	-0.99772	-0.94395	-0.9662	-0.9958	-0.99596	-0.99683	-0.99548		0.0087021	0.0089811	0.025427	0.016042	0.018907	0.003081	0.069489	0.045498	0.0036645	0.0031964	0.0041781	0.0057945
>gi|338202855|ref|YP_004649000.1| phage integrase family site-specific recombinase [Lactobacillus reuteri SD2112]	-0.843627	-0.98471	-0.9453	-0.94634	-0.97234	-0.9577	-0.98638	-0.91385	-0.97629	-0.99159	-0.99203	-0.99686	-0.99172		0.017883	0.11081	0.070912	0.057052	0.031715	0.019672	0.078683	0.022981	0.012066	0.0084956	0.0030982	0.013329
>gi|338202854|ref|YP_004648999.1| phage integrase family site-specific recombinase [Lactobacillus reuteri SD2112]	-0.969484	-0.99814	-0.99918	-0.99679	-0.9986	-0.99906	-0.99984	-0.93817	-0.9543	-0.98872	-0.99208	-0.99618	-0.99358		0.0026456	0.0015133	0.0071799	0.0034925	0.0011251	0.00018116	0.044019	0.037216	0.013572	0.0088728	0.0041418	0.0081833
>gi|338202374|ref|YP_004648519.1| phage integrase family integrase/recombinase [Lactobacillus reuteri SD2112]	-0.966293	-0.74432	-0.80175	-0.83174	-0.94272	-0.88599	-0.96801	-0.88011	-0.94724	-0.98501	-0.99111	-0.99232	-0.99147		0.25389	0.24672	0.1327	0.069356	0.10818	0.024734	0.074237	0.037775	0.01966	0.0070394	0.010881	0.011082
>gi|337737047|ref|YP_004636494.1| site-specific recombinase, phage integrase [Clostridium acetobutylicum DSM 1731]	-0.95827	-0.97167	-0.98798	-0.97859	-0.98938	-0.9804	-0.99777	-0.90905	-0.96429	-0.98714	-0.98824	-0.99147	-0.98642		0.034834	0.021344	0.027528	0.02632	0.026622	0.0042701	0.060792	0.023759	0.013206	0.012059	0.011136	0.017715
>gi|337281995|ref|YP_004621466.1| phage integrase family integrase/recombinase [Streptococcus parasanguinis ATCC 15912]	-0.965385	-0.74226	-0.55944	-0.67268	-0.85593	-0.68987	-0.88143	-0.82141	-0.92907	-0.98069	-0.98311	-0.98887	-0.98365		0.20295	0.42755	0.22873	0.17681	0.20671	0.1402	0.096294	0.056477	0.017173	0.01071	0.014392	0.017292
>gi|336395108|ref|ZP_08576507.1| phage helicase [Lactobacillus farciminis KCTC 3681]	-0.849828	-0.92358	-0.95083	-0.95313	-0.96874	-0.91591	-0.9944	-0.87242	-0.91534	-0.97532	-0.98577	-0.99012	-0.98343		0.12225	0.068644	0.0482	0.044218	0.061674	0.0040406	0.087785	0.066395	0.031784	0.0087874	0.013744	0.019847
>gi|336391957|ref|ZP_08573356.1| phage integrase family site specific recombinase [Lactobacillus coryniformis subsp. torquens KCTC 3535]	-0.685253	-0.98246	-0.99636	-0.99071	-0.99654	-0.98946	-0.9972	-0.90795	-0.9754	-0.97961	-0.99387	-0.99208	-0.99107		0.025618	0.0052444	0.010621	0.0093792	0.0097717	0.003764	0.075574	0.026269	0.038247	0.0050199	0.011022	0.01051
>gi|336053371|ref|YP_004558063.1| phage integrase family integrase/recombinase [Lactobacillus kefiranofaciens ZW3]	-0.997903	-0.96184	-0.8794	-0.89537	-0.97195	-0.93845	-0.97742	-0.92306	-0.97397	-0.99441	-0.99467	-0.99499	-0.995		0.035887	0.15571	0.12056	0.052961	0.056525	0.029624	0.064608	0.02433	0.0052295	0.0056855	0.0050404	0.0070675
>gi|336064917|ref|YP_004559776.1| Tn916 ORF20 phage replication initiation factor PEP [Streptococcus pasteurianus ATCC 43144]	-0.635448	-0.90599	-0.94772	-0.90104	-0.93661	-0.88962	-0.976	-0.82335	-0.93641	-0.97455	-0.97618	-0.97987	-0.96673		0.10453	0.048737	0.07931	0.098627	0.085228	0.026408	0.13879	0.031502	0.021634	0.018853	0.019362	0.035237
>gi|336063581|ref|YP_004558440.1| phage integrase family recombinase [Streptococcus pasteurianus ATCC 43144]	-0.989767	-0.96412	-0.98216	-0.96644	-0.98739	-0.98885	-0.99898	-0.86609	-0.93658	-0.97354	-0.989	-0.99122	-0.98892		0.041687	0.025381	0.064538	0.019573	0.0098143	0.00081111	0.11267	0.062545	0.032054	0.010855	0.0082588	0.011876
>gi|334703202|ref|ZP_08519068.1| phage integrase [Aeromonas caviae Ae398]	-0.842947	-0.99924	-0.99357	-0.98016	-0.99664	-0.99197	-0.99884	-0.67999	-0.90433	-0.95682	-0.97241	-0.98193	-0.98205		0.0012677	0.010206	0.052111	0.0083446	0.011185	0.0015653	0.13807	0.077425	0.051524	0.024961	0.021323	0.027726
>gi|333895806|ref|YP_004469681.1| phage integrase family site specific recombinase [Alteromonas sp. SN2]	-0.724373	-0.99844	-0.998	-0.99192	-0.99768	-0.99597	-0.9993	-0.90086	-0.9666	-0.98156	-0.99355	-0.99334	-0.99444		0.0025505	0.0023712	0.011485	0.0051328	0.0039904	0.00087269	0.094411	0.038278	0.017073	0.0060988	0.0076788	0.0053508
>gi|333894804|ref|YP_004468679.1| phage integrase family site-specific recombinase [Alteromonas sp. SN2]	-0.720628	-0.99945	-0.99957	-0.99744	-0.99804	-0.99884	-0.99987	-0.82662	-0.85998	-0.95885	-0.98254	-0.98715	-0.98784		0.001301	0.00071715	0.0044416	0.0040322	0.0015304	0.00018336	0.1518	0.14523	0.042613	0.0134	0.020604	0.014939
>gi|333894790|ref|YP_004468665.1| phage integrase family site-specific recombinase [Alteromonas sp. SN2]	-0.914707	-0.9947	-0.99524	-0.98739	-0.99595	-0.99406	-0.99858	-0.92748	-0.97644	-0.98846	-0.99465	-0.99456	-0.99375		0.0084121	0.0081152	0.026968	0.010332	0.0056377	0.002024	0.073417	0.022126	0.010768	0.0050614	0.0056273	0.0073261
>gi|333894718|ref|YP_004468593.1| phage integrase family site specific recombinase [Alteromonas sp. SN2]	-0.375744	-0.36479	-0.6351	-0.46684	-0.74252	-0.60646	-0.87068	-0.86462	-0.94863	-0.95664	-0.96744	-0.9764	-0.9632		0.47433	0.35412	0.46248	0.30288	0.3511	0.1534	0.10431	0.044956	0.02843	0.025145	0.024721	0.036835
>gi|333894716|ref|YP_004468591.1| phage integrase family site specific recombinase [Alteromonas sp. SN2]	-0.791259	-0.8916	-0.978	-0.95704	-0.98473	-0.9764	-0.99713	-0.72696	-0.83878	-0.86696	-0.92626	-0.9466	-0.92237		0.15646	0.025034	0.03769	0.019384	0.015877	0.0022168	0.16707	0.092457	0.099124	0.04968	0.047823	0.050697
>gi|325293213|ref|YP_004279077.1| site-specific recombinase, phage integrase family [Agrobacterium sp. H13-3]	-0.752572	-0.99679	-0.99339	-0.98476	-0.99572	-0.99516	-0.99879	-0.88893	-0.95847	-0.97485	-0.99253	-0.99448	-0.99462		0.0047908	0.014644	0.029578	0.010711	0.0053948	0.0018797	0.12486	0.036829	0.027958	0.0081446	0.0070835	0.0048749
>gi|328543323|ref|YP_004303432.1| phage integrase [polymorphum gilvum SL003B-26A1]	-0.940259	-0.99934	-0.99787	-0.99083	-0.99715	-0.99504	-0.99967	-0.82242	-0.93719	-0.9588	-0.9855	-0.99089	-0.98554		0.0011526	0.0019111	0.022472	0.0056919	0.0064791	0.00037904	0.2032	0.051854	0.039775	0.017577	0.0106	0.023904
>gi|332162827|ref|YP_004299404.1| Phage integrase [Yersinia enterocolitica subsp. palearctica 105.5R(r)]	-0.941285	-0.99967	-0.99826	-0.99155	-0.99828	-0.99521	-0.99907	-0.9596	-0.98297	-0.99522	-0.99719	-0.99528	-0.9957		0.00040185	0.0016855	0.019821	0.0042745	0.005322	0.0011792	0.042994	0.023549	0.00594	0.0031154	0.0060823	0.0064454
>gi|332142837|ref|YP_004428575.1| site-specific recombinase, phage integrase [Alteromonas macleodii str. 'Deep ecotype']	-0.275863	-0.8252	-0.87606	-0.84641	-0.97695	-0.92505	-0.97639	-0.77046	-0.95103	-0.97698	-0.98217	-0.99217	-0.99192		0.18213	0.13916	0.24268	0.033737	0.059603	0.029958	0.18657	0.046385	0.02406	0.01388	0.0086321	0.0086856
>gi|332142741|ref|YP_004428479.1| site-specific recombinase, phage integrase [Alteromonas macleodii str. 'Deep ecotype']	-0.275863	-0.8252	-0.87606	-0.84641	-0.97695	-0.92505	-0.97639	-0.77046	-0.95103	-0.97698	-0.98217	-0.99217	-0.99192		0.18213	0.13916	0.24268	0.033737	0.059603	0.029958	0.18657	0.046385	0.02406	0.01388	0.0086321	0.0086856
>gi|331028101|ref|YP_004421815.1| integrase [Roseobacter phage RDJL Phi 1]	-0.587344	-0.99055	-0.9912	-0.95996	-0.9913	-0.98853	-0.99611	-0.25757	-0.52297	-0.62545	-0.58327	-0.67065	-0.5981		0.01635	0.0071589	0.061544	0.022416	0.011727	0.0053883	0.2714	0.28788	0.21698	0.1415	0.23352	0.16382
>gi|330816399|ref|YP_004360104.1| Phage integrase [Burkholderia gladioli BSR3]	-0.867643	-0.99971	-0.99858	-0.98012	-0.99887	-0.99714	-0.99967	-0.70257	-0.90658	-0.95526	-0.96483	-0.98993	-0.97879		0.00047859	0.002046	0.060938	0.0025377	0.0033148	0.00072916	0.16941	0.06738	0.052092	0.038115	0.0099287	0.029574
>gi|330444332|ref|YP_004377318.1| site-specific recombinase, phage integrase family [Chlamydophila pecorum E58]	-0.986302	-0.9991	-0.99962	-0.99759	-0.999	-0.9994	-0.99996	-0.89295	-0.9128	-0.95379	-0.9837	-0.99026	-0.98773		0.0016467	0.0007878	0.0057687	0.0029735	0.00080451	8.45e-05	0.10999	0.077079	0.06565	0.025846	0.0090767	0.011059
>gi|327409418|ref|YP_004301560.1| gp26 [Brochothrix phage BL3]	-0.633601	-0.62235	-0.74836	-0.75912	-0.82457	-0.86909	-0.95054	-0.23716	-0.602	-0.69073	-0.7913	-0.87612	-0.86792		0.31496	0.27731	0.14744	0.12808	0.074338	0.059439	0.14795	0.14158	0.15061	0.13565	0.090493	0.067726
>gi|327198333|ref|YP_004306907.1| HolA DNA polymerase III subunit delta [Streptococcus phage Dp-1]	-0.188717	-0.55138	-0.79257	-0.72259	-0.84167	-0.70861	-0.96909	-0.26283	-0.6725	-0.82001	-0.84086	-0.9003	-0.87272		0.37327	0.1856	0.22137	0.17056	0.19785	0.022357	0.30856	0.16594	0.12101	0.10376	0.098087	0.10391
>gi|327198321|ref|YP_004306895.1| queuosine tRNA-ribosyltransferase [Streptococcus phage Dp-1]	-0.593319	-0.91044	-0.94286	-0.91124	-0.95883	-0.96955	-0.99377	-0.4762	-0.70925	-0.80171	-0.85449	-0.93407	-0.90446		0.06055	0.058349	0.10303	0.048177	0.024573	0.0055832	0.1726	0.12272	0.15779	0.069245	0.05082	0.039261
>gi|327197817|ref|YP_004301515.1| gp181 [Brochothrix phage A9]	-0.03768	-0.95636	-0.98492	-0.96473	-0.98082	-0.98166	-0.99798	-0.077744	-0.41613	-0.39643	-0.6134	-0.79304	-0.81378		0.062529	0.023499	0.058968	0.030118	0.022436	0.0018333	0.25375	0.16222	0.32199	0.1947	0.10168	0.089212
>gi|326804502|ref|YP_004327373.1| RIIB Protector from prophage-induced early lysis [Salmonella phage Vi01]	-0.329629	-0.33323	-0.72546	-0.76459	-0.64981	-0.81934	-0.90968	-0.19747	-0.6169	-0.68482	-0.73254	-0.86191	-0.82698		0.37436	0.23582	0.14571	0.34684	0.10841	0.097637	0.22964	0.2066	0.18455	0.12519	0.085659	0.072892
>gi|326424151|ref|YP_004300196.1| site-specific recombinase, phage integrase family [Vibrio vulnificus CMCP6]	-0.694101	-0.98716	-0.99822	-0.99302	-0.99367	-0.9935	-0.99975	-0.84707	-0.94865	-0.96502	-0.9721	-0.98622	-0.97443		0.018045	0.0023105	0.010369	0.017283	0.0086668	0.00031464	0.086791	0.032139	0.039421	0.034425	0.014989	0.032824
>gi|325000066|ref|ZP_08121178.1| phage integrase [Pseudonocardia sp. P1]	-0.815499	-0.99976	-0.9979	-0.9893	-0.99918	-0.99469	-0.99955	-0.70706	-0.9089	-0.93404	-0.9613	-0.98765	-0.97812		0.0004376	0.0040953	0.027318	0.0018066	0.0094041	0.00065272	0.30328	0.067387	0.071522	0.034254	0.020586	0.035623
>gi|324999072|ref|ZP_08120184.1| phage integrase [Pseudonocardia sp. P1]	-0.895245	-0.99961	-0.99925	-0.99467	-0.99894	-0.99769	-0.9998	-0.74949	-0.88974	-0.93363	-0.97086	-0.98085	-0.96911		0.0010109	0.00062232	0.01271	0.0025791	0.0038237	0.00030185	0.2311	0.09784	0.077562	0.024442	0.0285	0.054324
>gi|322691668|ref|YP_004221238.1| phage integrase [Bifidobacterium longum subsp. longum JCM 1217]	-0.847016	-0.98658	-0.97262	-0.97816	-0.98707	-0.98185	-0.99663	-0.8991	-0.94758	-0.9794	-0.99126	-0.99268	-0.99246		0.022968	0.047651	0.026493	0.018503	0.018263	0.0033559	0.10946	0.056914	0.018955	0.0091671	0.01188	0.0077039
>gi|322691351|ref|YP_004220921.1| phage integrase [Bifidobacterium longum subsp. longum JCM 1217]	-0.927349	-0.99985	-0.99936	-0.99567	-0.99903	-0.99872	-0.99993	-0.70276	-0.9045	-0.90693	-0.96372	-0.97138	-0.9703		0.00026711	0.00067655	0.01236	0.0025965	0.0017792	0.00013005	0.24841	0.078175	0.095925	0.027464	0.045255	0.045232
>gi|322691068|ref|YP_004220638.1| phage DNA methylase [Bifidobacterium longum subsp. longum JCM 1217]	-0.813079	-0.99796	-0.99773	-0.99338	-0.99778	-0.99667	-0.99933	-0.49379	-0.74143	-0.79616	-0.8339	-0.90296	-0.92213		0.0032877	0.0024991	0.0097402	0.0047376	0.0031736	0.00093226	0.26716	0.17435	0.16885	0.14175	0.067984	0.050055
>gi|322690987|ref|YP_004220557.1| phage integrase [Bifidobacterium longum subsp. longum JCM 1217]	-0.927349	-0.99985	-0.99936	-0.99567	-0.99903	-0.99872	-0.99993	-0.70276	-0.9045	-0.90693	-0.96372	-0.97138	-0.9703		0.00026711	0.00067655	0.01236	0.0025965	0.0017792	0.00013005	0.24841	0.078175	0.095925	0.027464	0.045255	0.045232
>gi|322690727|ref|YP_004220297.1| phage integrase [Bifidobacterium longum subsp. longum JCM 1217]	-0.630538	-0.98719	-0.98423	-0.98263	-0.98323	-0.96666	-0.99827	-0.54133	-0.80632	-0.84697	-0.9373	-0.97159	-0.94741		0.017196	0.01612	0.034322	0.022383	0.042559	0.0023691	0.24815	0.14693	0.1757	0.075094	0.035757	0.099056
>gi|322689335|ref|YP_004209069.1| phage integrase [Bifidobacterium longum subsp. infantis 157F]	-0.379022	-0.98779	-0.96286	-0.94875	-0.98115	-0.9374	-0.98271	-0.8445	-0.95829	-0.97622	-0.98977	-0.99306	-0.99056		0.014491	0.044805	0.051531	0.037926	0.066224	0.030202	0.12172	0.046098	0.025232	0.0095434	0.0078269	0.010497
>gi|322689077|ref|YP_004208811.1| phage integrase [Bifidobacterium longum subsp. infantis 157F]	-0.431457	-0.99852	-0.99657	-0.99169	-0.99639	-0.98917	-0.99838	-0.57953	-0.87528	-0.93688	-0.95348	-0.98245	-0.9625		0.0022444	0.0034209	0.016045	0.0089758	0.01398	0.0024041	0.24126	0.050826	0.047334	0.030787	0.014436	0.050205
>gi|322688910|ref|YP_004208644.1| phage integrase [Bifidobacterium longum subsp. infantis 157F]	-0.88338	-0.99947	-0.99753	-0.99364	-0.99678	-0.99451	-0.99965	-0.794	-0.928	-0.95708	-0.98369	-0.99025	-0.98032		0.0007876	0.0030197	0.0147	0.007519	0.0073771	0.00066973	0.18146	0.05543	0.038785	0.018672	0.012538	0.039265
>gi|322688580|ref|YP_004208314.1| phage integrase [Bifidobacterium longum subsp. infantis 157F]	-0.931981	-0.99981	-0.99895	-0.995	-0.99866	-0.99825	-0.99989	-0.73402	-0.92109	-0.93486	-0.97402	-0.97922	-0.97715		0.00034568	0.0013556	0.013952	0.0036385	0.0023473	0.00020555	0.24552	0.065736	0.072838	0.01964	0.030099	0.03722
>gi|322688285|ref|YP_004208019.1| phage integrase [Bifidobacterium longum subsp. infantis 157F]	-0.937143	-0.99981	-0.99924	-0.99548	-0.99889	-0.99854	-0.99992	-0.72248	-0.91158	-0.91591	-0.96736	-0.97467	-0.97245		0.00031871	0.00080559	0.012649	0.0030023	0.0019809	0.00014755	0.2403	0.072839	0.088014	0.025905	0.039636	0.043119
>gi|333798250|ref|YP_004508523.1| glycosyl transferase [Synechococcus phage S-CRM01]	-0.953085	-0.99991	-0.99969	-0.99481	-0.9996	-0.99968	-0.99992	-0.80468	-0.8498	-0.9383	-0.93897	-0.98663	-0.99168		0.0001143	0.00074799	0.015854	0.0011913	0.00039856	0.00012697	0.13769	0.11464	0.062466	0.084028	0.012549	0.0074051
>gi|332672367|ref|YP_004421611.1| Hef58 [Campylobacter phage NCTC12673]	-0.287689	-0.99942	-0.99997	-0.99941	-0.9998	-0.99947	-0.99998	-0.47092	-0.60864	-0.72358	-0.78389	-0.9031	-0.84413		0.00074596	5.7e-05	0.0011941	0.00061241	0.00067418	3.75e-05	0.33446	0.37218	0.31186	0.1758	0.1011	0.13209
>gi|332672305|ref|YP_004286239.1| Zot [Vibrio phage CTX]	-0.8403	-0.99429	-0.9966	-0.99408	-0.99872	-0.99765	-0.99952	-0.6412	-0.78486	-0.84003	-0.90821	-0.96377	-0.9404		0.0091285	0.003938	0.007191	0.0021737	0.0023424	0.00043883	0.32836	0.13616	0.10655	0.066458	0.035905	0.043345
>gi|331028076|ref|YP_004421790.1| helicase [Roseobacter phage RDJL Phi 1]	-0.596992	-0.9489	-0.92872	-0.91574	-0.97176	-0.91385	-0.97053	-0.75663	-0.89592	-0.94338	-0.97589	-0.99283	-0.98742		0.051588	0.080433	0.1398	0.037568	0.064751	0.026476	0.13199	0.053764	0.056308	0.019049	0.0070557	0.011066
>gi|331028072|ref|YP_004421786.1| Cof hydrolase [Roseobacter phage RDJL Phi 1]	-0.917649	-0.97429	-0.98862	-0.9388	-0.98302	-0.98452	-0.9986	-0.30042	-0.43236	-0.51881	-0.70382	-0.73008	-0.62397		0.058316	0.010427	0.075492	0.050426	0.019746	0.0021689	0.36739	0.33282	0.32294	0.15508	0.15672	0.17683
>gi|331028071|ref|YP_004421785.1| thymidylate synthase [Roseobacter phage RDJL Phi 1]	-0.660763	-0.99938	-0.99961	-0.99635	-0.9992	-0.99895	-0.99981	-0.32629	-0.58258	-0.58287	-0.70015	-0.83008	-0.81052		0.0010356	0.00034416	0.0089918	0.0021666	0.0010114	0.00018686	0.31566	0.21683	0.20155	0.18838	0.14243	0.081744
>gi|331027991|ref|YP_004421541.1| class II ribonucleotide reductase [Synechococcus phage S-CBS2]	-0.757352	-0.67698	-0.79293	-0.78899	-0.86351	-0.86772	-0.93424	-0.66764	-0.77672	-0.86403	-0.90271	-0.94254	-0.93352		0.22655	0.15554	0.097745	0.098796	0.067337	0.037006	0.17493	0.06585	0.10523	0.054431	0.031625	0.026597
>gi|327409450|ref|YP_004301592.1| gp58 [Brochothrix phage BL3]	-0.286111	-0.14052	-0.60237	-0.381	-0.73447	-0.57792	-0.9745	-0.0078159	-0.43422	-0.58296	-0.56433	-0.71218	-0.67187		0.6857	0.42882	0.58954	0.48076	0.40387	0.034534	0.41507	0.2776	0.26953	0.28589	0.20616	0.22796
>gi|327198491|ref|YP_004327079.1| ribonucleoside triphosphate reductase alpha chain [Erwinia phage phiEa104]	-0.359832	-0.96828	-0.97964	-0.95821	-0.98742	-0.97154	-0.99659	-0.60167	-0.72638	-0.88141	-0.91711	-0.95968	-0.93307		0.025349	0.01989	0.041076	0.024066	0.025942	0.0028245	0.21205	0.21489	0.15357	0.036905	0.043236	0.037373
>gi|327198477|ref|YP_004327065.1| DNA polymerase [Erwinia phage phiEa104]	-0.470448	-0.98728	-0.99455	-0.98447	-0.99437	-0.99148	-0.99784	-0.48842	-0.68955	-0.80613	-0.87583	-0.94353	-0.88217		0.01743	0.0038777	0.026662	0.014528	0.007781	0.002299	0.31789	0.17962	0.17092	0.069889	0.044594	0.075996
>gi|327197799|ref|YP_004301497.1| gp163 [Brochothrix phage A9]	-0.803667	-0.99723	-0.99691	-0.98223	-0.99614	-0.99448	-0.99919	-0.75476	-0.87723	-0.96882	-0.9652	-0.98646	-0.98494		0.0042419	0.00471	0.046442	0.011223	0.0046141	0.0012474	0.18421	0.069738	0.023251	0.024992	0.015549	0.015404
>gi|327197793|ref|YP_004301491.1| gp157 [Brochothrix phage A9]	-0.583295	-0.90087	-0.92502	-0.899	-0.91368	-0.94729	-0.98478	-0.22755	-0.52006	-0.66027	-0.76572	-0.90098	-0.91476		0.07263	0.065422	0.11741	0.12138	0.039113	0.018923	0.21071	0.18264	0.21941	0.09786	0.06084	0.037076
>gi|327197750|ref|YP_004301448.1| gp115 [Brochothrix phage A9]	-0.51897	-0.39038	-0.67037	-0.78704	-0.67592	-0.89919	-0.96938	-0.61414	-0.72227	-0.76374	-0.81729	-0.93534	-0.91429		0.37138	0.35696	0.19115	0.26523	0.12859	0.029431	0.18089	0.12919	0.15485	0.069963	0.034337	0.046813
>gi|327197749|ref|YP_004301447.1| gp114 [Brochothrix phage A9]	-0.666914	-0.75713	-0.64794	-0.77713	-0.8815	-0.77113	-0.93741	-0.7385	-0.9012	-0.95183	-0.96324	-0.98151	-0.97071		0.20596	0.29274	0.15893	0.12857	0.10973	0.042357	0.10706	0.061416	0.028356	0.016881	0.016675	0.024803
>gi|326804606|ref|YP_004327477.1| ATP-dependent helicase [Salmonella phage Vi01]	-0.4062	-0.99568	-0.994	-0.98159	-0.99126	-0.98929	-0.99877	-0.84185	-0.88126	-0.93193	-0.97024	-0.97171	-0.96068		0.0065125	0.0066873	0.022978	0.022824	0.010132	0.001377	0.13532	0.07541	0.070968	0.030799	0.031815	0.029861
>gi|326804590|ref|YP_004327461.1| Gp61 DNA primase subunit [Salmonella phage Vi01]	-0.358986	-0.97376	-0.97258	-0.91834	-0.9787	-0.90973	-0.97617	-0.92915	-0.9823	-0.99188	-0.99197	-0.99183	-0.98913		0.024446	0.037269	0.088442	0.042946	0.092359	0.033103	0.047488	0.015364	0.0063926	0.0068127	0.0090915	0.014881
>gi|326804584|ref|YP_004327455.1| Ribonucleoside-diphosphate reductase 1 subunit alpha [Salmonella phage Vi01]	-0.291844	-0.5466	-0.79278	-0.74309	-0.84959	-0.80914	-0.93479	-0.53273	-0.76516	-0.87922	-0.89988	-0.94122	-0.90904		0.32398	0.11103	0.16474	0.14087	0.09816	0.040855	0.18929	0.09949	0.098725	0.064082	0.048796	0.038114
>gi|326804501|ref|YP_004327372.1| RIIA protector from prophage-induced early lysis [Salmonella phage Vi01]	-0.202514	-0.82874	-0.89742	-0.83696	-0.91809	-0.90347	-0.97973	-0.68517	-0.83395	-0.8891	-0.91512	-0.96063	-0.94268		0.15085	0.084515	0.14535	0.10371	0.080711	0.01863	0.15686	0.085501	0.061659	0.056637	0.039016	0.035256
>gi|337268223|ref|YP_004612278.1| terminase GpA [Mesorhizobium opportunistum WSM2075]	-0.338652	-0.9917	-0.98592	-0.97073	-0.99204	-0.97785	-0.99564	-0.80958	-0.93269	-0.96122	-0.9775	-0.99097	-0.98603		0.010735	0.014689	0.038067	0.015305	0.018691	0.0058074	0.087631	0.049075	0.04097	0.017045	0.0063752	0.015546
>gi|334341125|ref|YP_004546105.1| chemotaxis sensory transducer [Desulfotomaculum ruminis DSM 2154]	-0.284753	-0.87011	-0.84839	-0.84665	-0.92362	-0.94391	-0.98932	-0.52789	-0.68493	-0.77066	-0.85256	-0.93257	-0.90653		0.12091	0.12651	0.20553	0.10471	0.031677	0.011476	0.2997	0.2153	0.14465	0.090306	0.047342	0.047496
>gi|334316573|ref|YP_004549192.1| terminase GpA [Sinorhizobium meliloti AK83]	-0.602009	-0.99682	-0.99339	-0.98525	-0.99651	-0.99515	-0.99856	-0.84589	-0.92498	-0.95757	-0.97224	-0.99019	-0.98978		0.0035304	0.0066073	0.03515	0.0078642	0.0039997	0.0021466	0.084937	0.063723	0.046936	0.022651	0.0072063	0.0069128
>gi|334316099|ref|YP_004548718.1| terminase GpA [Sinorhizobium meliloti AK83]	-0.452194	-0.7927	-0.89457	-0.92927	-0.94915	-0.93587	-0.96994	-0.18557	-0.66385	-0.6774	-0.72256	-0.87387	-0.84186		0.36799	0.17045	0.063921	0.11615	0.058448	0.02969	0.32104	0.17552	0.21034	0.17692	0.0783	0.078693
>gi|334315022|ref|YP_004547641.1| terminase GpA [Sinorhizobium meliloti AK83]	-0.55126	-0.99667	-0.99223	-0.98509	-0.99661	-0.99407	-0.99815	-0.84178	-0.9256	-0.95815	-0.97427	-0.99106	-0.99047		0.0032163	0.0081834	0.033907	0.0066422	0.0050414	0.0028393	0.085142	0.068996	0.048705	0.023231	0.006565	0.0062828
>gi|332304595|ref|YP_004432446.1| tyrosine recombinase XerC [Glaciecola agarilytica 4H-3-7+YE-5]	-0.996297	-0.99993	-0.99964	-0.99057	-0.99871	-0.99907	-0.99974	-0.96242	-0.97268	-0.995	-0.99656	-0.99724	-0.99706		7.65e-05	0.00043475	0.026759	0.0038098	0.0010586	0.0003344	0.031944	0.037638	0.0064537	0.004458	0.0029334	0.0053484
>gi|331700427|ref|YP_004397386.1| phage/plasmid primase, P4 family [Lactobacillus buchneri NRRL B-30929]	-0.539266	-0.97631	-0.95412	-0.96796	-0.97972	-0.95896	-0.99534	-0.81356	-0.92401	-0.98243	-0.98768	-0.99036	-0.98311		0.021316	0.10527	0.032546	0.041343	0.045387	0.0049477	0.13614	0.035103	0.01504	0.0069276	0.011155	0.024614
>gi|326790511|ref|YP_004308332.1| phage/plasmid primase, P4 family [Clostridium lentocellum DSM 5427]	-0.434017	-0.98217	-0.99186	-0.97728	-0.98939	-0.98102	-0.99617	-0.77625	-0.87783	-0.91826	-0.95095	-0.96107	-0.9467		0.033408	0.0088158	0.036192	0.028112	0.015726	0.0048554	0.1503	0.08494	0.069185	0.035203	0.038857	0.036875
>gi|326795107|ref|YP_004312927.1| terminase GpA [Marinomonas mediterranea MMB-1]	-0.625053	-0.9847	-0.9931	-0.98001	-0.99412	-0.98641	-0.99507	-0.72543	-0.89812	-0.94701	-0.9565	-0.98316	-0.97277		0.025701	0.0062718	0.029834	0.015759	0.013638	0.0074705	0.17675	0.045679	0.046047	0.02489	0.013416	0.01502
>gi|327309735|ref|YP_004336634.1| P4 family phage/plasmid primase [Pseudonocardia dioxanivorans CB1190]	-0.28974	-0.9933	-0.98772	-0.98081	-0.99321	-0.98293	-0.9976	-0.57949	-0.85629	-0.89362	-0.93658	-0.97422	-0.96086		0.0058465	0.010274	0.023705	0.010763	0.015715	0.0038709	0.11571	0.077043	0.08194	0.046691	0.022847	0.044878
>gi|336124008|ref|YP_004566056.1| VgrG [Vibrio anguillarum 775]	-0.153607	-0.99055	-0.99879	-0.99541	-0.99926	-0.99905	-0.99995	-0.76075	-0.78815	-0.89663	-0.87123	-0.98166	-0.95706		0.016015	0.0024325	0.01132	0.0016053	0.0010471	7.1e-05	0.11495	0.15186	0.06163	0.13202	0.014103	0.033016
>gi|330807163|ref|YP_004351625.1| type VI secretion system, Vgr family [Pseudomonas brassicacearum subsp. brassicacearum NFM421]	-0.759399	-0.99999	-0.99982	-0.99474	-0.99955	-0.99962	-0.99983	-0.91523	-0.89928	-0.95069	-0.9545	-0.98632	-0.98079		7.54e-06	0.00020451	0.01521	0.0013366	0.00039454	0.00036317	0.050765	0.084321	0.060981	0.055928	0.011805	0.020431
>gi|333978842|ref|YP_004516787.1| phage/plasmid primase, P4 family [Desulfotomaculum kuznetsovii DSM 6115]	-0.842224	-0.99915	-0.99827	-0.98709	-0.99787	-0.99535	-0.99938	-0.69063	-0.87419	-0.9108	-0.93001	-0.97676	-0.96717		0.0016365	0.0016423	0.034888	0.0058767	0.0060659	0.00091639	0.22326	0.094076	0.073936	0.047715	0.017421	0.037979
>gi|330824606|ref|YP_004387909.1| terminase GpA [Alicycliphilus denitrificans K601]	-0.415776	-0.99926	-0.99548	-0.99095	-0.99767	-0.99476	-0.99936	-0.36637	-0.75183	-0.75772	-0.87856	-0.95057	-0.93554		0.00085818	0.0059374	0.023779	0.0042516	0.0066465	0.0011525	0.29788	0.11698	0.18551	0.06826	0.035353	0.074933
>gi|325971240|ref|YP_004247431.1| integrase [Spirochaeta sp. Buddy]	-0.897276	-0.99954	-0.99891	-0.99284	-0.99789	-0.99745	-0.99973	-0.88519	-0.94525	-0.9718	-0.98612	-0.99146	-0.98813		0.00047436	0.0010186	0.015293	0.0055073	0.0023613	0.00027037	0.10351	0.049408	0.023519	0.013534	0.0097677	0.010323
>gi|325959878|ref|YP_004291344.1| phage/plasmid primase, P4 family [Methanobacterium sp. AL-21]	-0.469529	-0.9799	-0.99136	-0.9638	-0.98123	-0.97757	-0.99935	-0.86905	-0.95316	-0.9573	-0.97238	-0.98528	-0.97418		0.015583	0.0092542	0.062928	0.047713	0.031614	0.00096341	0.088964	0.037235	0.049061	0.025548	0.013701	0.034428
>gi|337288243|ref|YP_004627715.1| primosome, DnaD subunit [Thermodesulfobacterium sp. OPB45]	-0.992949	-0.99886	-0.99853	-0.98334	-0.99345	-0.98963	-0.99948	-0.77861	-0.7849	-0.87352	-0.95683	-0.97843	-0.93353		0.0018823	0.0023217	0.039338	0.020147	0.017498	0.0013648	0.15469	0.3723	0.25047	0.049934	0.017385	0.13688
>gi|334183757|ref|NP_001185355.1| DNA-directed RNA polymerase 1 [Arabidopsis thaliana]	-0.519329	-0.95576	-0.95781	-0.9438	-0.98309	-0.95837	-0.9915	-0.85389	-0.94501	-0.96911	-0.98241	-0.98753	-0.98134		0.061615	0.032487	0.057875	0.032521	0.028191	0.0074871	0.1027	0.03211	0.0212	0.0135	0.012397	0.015219
>gi|333932426|ref|YP_004506004.1| sigma54 specific transcriptional activator, PspF, Fis family [Serratia sp. AS9]	-0.847772	-0.9862	-0.92142	-0.8411	-0.96529	-0.9372	-0.98846	-0.92152	-0.94736	-0.9627	-0.98453	-0.98559	-0.98308		0.021921	0.11562	0.1999	0.064241	0.05181	0.018094	0.053419	0.045599	0.03582	0.015201	0.015264	0.0232
>gi|333927472|ref|YP_004501051.1| sigma54 specific transcriptional activator, PspF, Fis family [Serratia sp. AS12]	-0.847772	-0.9862	-0.92142	-0.8411	-0.96529	-0.9372	-0.98846	-0.92152	-0.94736	-0.9627	-0.98453	-0.98559	-0.98308		0.021921	0.11562	0.1999	0.064241	0.05181	0.018094	0.053419	0.045599	0.03582	0.015201	0.015264	0.0232
>gi|325971649|ref|YP_004247840.1| integrase [Spirochaeta sp. Buddy]	-0.074007	-0.99555	-0.9966	-0.98871	-0.99701	-0.99499	-0.9994	-0.76407	-0.86132	-0.93297	-0.96992	-0.98681	-0.96907		0.0056839	0.0044738	0.013603	0.0065044	0.0048207	0.00077836	0.1823	0.14435	0.12946	0.018607	0.017181	0.037012
>gi|325965385|ref|YP_004243290.1| site-specific recombinase XerD [Arthrobacter phenanthrenivorans Sphe3]	-0.86634	-0.99939	-0.99812	-0.98823	-0.9991	-0.99682	-0.99809	-0.70861	-0.83618	-0.93187	-0.93462	-0.98388	-0.97906		0.00064577	0.0023925	0.028501	0.0016768	0.0027916	0.0025381	0.18157	0.11679	0.088699	0.053657	0.021049	0.015378
>gi|337754307|ref|YP_004646818.1| integrase [Francisella sp. TX077308]	-0.928464	-0.94682	-0.96194	-0.98008	-0.98834	-0.98185	-0.99829	-0.85045	-0.93253	-0.97915	-0.98571	-0.99166	-0.98762		0.066229	0.085084	0.027546	0.015041	0.014668	0.0013417	0.11628	0.049389	0.030999	0.013445	0.0090281	0.012674
>gi|337742323|ref|YP_004634051.1| terminase, large subunit [Oligotropha carboxidovorans OM5]	-0.234816	-0.99989	-0.999	-0.99318	-0.99936	-0.99686	-0.99947	-0.26868	-0.75074	-0.74716	-0.89508	-0.95535	-0.93627		0.00016218	0.00098959	0.019845	0.0013511	0.0049196	0.0013483	0.297	0.15928	0.24161	0.094019	0.062523	0.093962
>gi|337739784|ref|YP_004631512.1| integrase [Oligotropha carboxidovorans OM5]	-0.846591	-0.99702	-0.98934	-0.98209	-0.99569	-0.98969	-0.99699	-0.76424	-0.93056	-0.98118	-0.98943	-0.9941	-0.99019		0.0046138	0.016003	0.044064	0.010879	0.011031	0.0049624	0.16845	0.078622	0.021671	0.011364	0.0067863	0.011395
>gi|337739607|ref|YP_004631335.1| shufflon-specific DNA recombinase [Oligotropha carboxidovorans OM5]	-0.928814	-0.99935	-0.99636	-0.98814	-0.99716	-0.9908	-0.99911	-0.72848	-0.89732	-0.96087	-0.98678	-0.98771	-0.98587		0.00081753	0.0058403	0.024791	0.0048485	0.011064	0.0013322	0.30828	0.20116	0.040526	0.025067	0.027135	0.03336
>gi|337739524|ref|YP_004631252.1| integrase [Oligotropha carboxidovorans OM5]	-0.740678	-0.98996	-0.99019	-0.98265	-0.99365	-0.98237	-0.99727	-0.69651	-0.86904	-0.90051	-0.948	-0.97725	-0.94117		0.012674	0.011365	0.018656	0.010966	0.018289	0.0020775	0.15554	0.077211	0.10391	0.052052	0.03178	0.090097
>gi|337736327|ref|YP_004635774.1| XerC/XerD family integrase/recombinase [Clostridium acetobutylicum DSM 1731]	-0.966562	-0.99192	-0.99472	-0.98406	-0.99	-0.99069	-0.99907	-0.94023	-0.98124	-0.98973	-0.99558	-0.99403	-0.99055		0.0090542	0.0083288	0.034726	0.025182	0.010658	0.0020937	0.056512	0.018307	0.012449	0.0034465	0.0057628	0.0134
>gi|336391987|ref|ZP_08573386.1| integrase [Lactobacillus coryniformis subsp. torquens KCTC 3535]	-0.981698	-0.94856	-0.9578	-0.93706	-0.97047	-0.97333	-0.99215	-0.9337	-0.97523	-0.99015	-0.99622	-0.99527	-0.9946		0.051425	0.066675	0.075247	0.060134	0.02614	0.010024	0.064234	0.021201	0.0095146	0.0035224	0.0047635	0.007007
>gi|336324571|ref|YP_004604537.1| Integrase [Corynebacterium resistens DSM 45100]	-0.879314	-0.97856	-0.96757	-0.9681	-0.97709	-0.9559	-0.99558	-0.87166	-0.94988	-0.96622	-0.99024	-0.99241	-0.98665		0.028158	0.037525	0.044022	0.040317	0.045395	0.005827	0.10043	0.048731	0.030558	0.0095035	0.0093958	0.024433
>gi|336122917|ref|YP_004564965.1| transposase [Vibrio anguillarum 775]	-0.425123	-0.99774	-0.99819	-0.99535	-0.99787	-0.997	-0.99961	-0.93982	-0.97436	-0.99309	-0.99605	-0.99431	-0.99489		0.0030519	0.0022117	0.0078983	0.0040482	0.0030109	0.00062625	0.055372	0.02536	0.0063248	0.0040211	0.0089315	0.0069262
>gi|333899645|ref|YP_004473518.1| terminase GpA [Pseudomonas fulva 12-X]	-0.928659	-0.99634	-0.99347	-0.98078	-0.9952	-0.98851	-0.99622	-0.76765	-0.90172	-0.95465	-0.96843	-0.98932	-0.98535		0.0046581	0.0078629	0.045639	0.011276	0.0093211	0.0053887	0.13936	0.068806	0.057879	0.026259	0.0083259	0.017994
>gi|330810783|ref|YP_004355245.1| integrase [Pseudomonas brassicacearum subsp. brassicacearum NFM421]	-0.995158	-0.99272	-0.98182	-0.95366	-0.98687	-0.98694	-0.99451	-0.94286	-0.96704	-0.98706	-0.99358	-0.99448	-0.99588		0.010214	0.015238	0.10338	0.030735	0.010506	0.0059729	0.046329	0.026239	0.016912	0.0073088	0.0059819	0.0043606
>gi|330810274|ref|YP_004354736.1| c-di-GMP phosphodiesterase [Pseudomonas brassicacearum subsp. brassicacearum NFM421]	-0.848247	-0.99791	-0.98548	-0.96574	-0.99396	-0.98642	-0.99752	-0.58164	-0.6864	-0.77181	-0.88511	-0.9298	-0.94652		0.0027706	0.019602	0.05586	0.014194	0.014941	0.0024799	0.23743	0.16367	0.21952	0.072648	0.05358	0.045714
>gi|334316179|ref|YP_004548798.1| DNA-directed DNA polymerase B [Sinorhizobium meliloti AK83]	-0.74716	-0.98187	-0.98987	-0.96175	-0.98778	-0.96744	-0.99405	-0.72225	-0.90017	-0.95062	-0.95387	-0.98284	-0.96564		0.024459	0.0098878	0.042544	0.026484	0.03834	0.0074564	0.17809	0.042038	0.042294	0.036879	0.014657	0.026754
>gi|333983268|ref|YP_004512478.1| integron integrase [Methylomonas methanica MC09]	-0.99547	-0.99804	-0.99726	-0.98	-0.99453	-0.99343	-0.99858	-0.93759	-0.96263	-0.9868	-0.99559	-0.99567	-0.99634		0.0046417	0.0034032	0.050968	0.011533	0.0073971	0.001881	0.078275	0.039776	0.014214	0.0041662	0.0056905	0.0033353
>gi|333933212|ref|YP_004506790.1| terminase GpA [Serratia sp. AS9]	-0.508874	-0.9808	-0.98625	-0.98266	-0.98447	-0.97151	-0.9937	-0.2319	-0.72884	-0.76191	-0.83283	-0.92988	-0.9035		0.029467	0.012085	0.025424	0.035974	0.027853	0.0082153	0.28039	0.10962	0.12102	0.082943	0.055202	0.09419
>gi|333928259|ref|YP_004501838.1| terminase GpA [Serratia sp. AS12]	-0.508874	-0.9808	-0.98625	-0.98266	-0.98447	-0.97151	-0.9937	-0.2319	-0.72884	-0.76191	-0.83283	-0.92988	-0.9035		0.029467	0.012085	0.025424	0.035974	0.027853	0.0082153	0.28039	0.10962	0.12102	0.082943	0.055202	0.09419
>gi|333397724|ref|ZP_08479537.1| integrase [Leuconostoc gelidum KCTC 3527]	-0.158538	-0.96542	-0.94021	-0.96174	-0.98684	-0.98494	-0.99721	-0.61834	-0.76288	-0.8319	-0.95917	-0.95598	-0.9271		0.055976	0.083909	0.056916	0.017406	0.020575	0.0026905	0.29198	0.17487	0.27301	0.04703	0.090121	0.10304
>gi|325292366|ref|YP_004278230.1| DNA polymerase bacteriophage-type [Agrobacterium sp. H13-3]	-0.925437	-0.98458	-0.98415	-0.94517	-0.98775	-0.98848	-0.99871	-0.88969	-0.91138	-0.95095	-0.97863	-0.98767	-0.9829		0.037648	0.019992	0.083808	0.029478	0.010281	0.0017832	0.084883	0.087039	0.064221	0.021162	0.013202	0.023315
>gi|332290579|ref|YP_004421431.1| site-specific tyrosine recombinase XerC [Gallibacterium anatis UMN179]	-0.544965	-0.9217	-0.77917	-0.89491	-0.95993	-0.8448	-0.95685	-0.75614	-0.90317	-0.97921	-0.99185	-0.99336	-0.99439		0.1319	0.30791	0.1039	0.04722	0.13845	0.061822	0.23383	0.16849	0.029847	0.013293	0.0094378	0.0061477
>gi|330826233|ref|YP_004389536.1| integron integrase [Alicycliphilus denitrificans K601]	-0.973642	-0.99967	-0.9964	-0.95998	-0.99716	-0.99201	-0.99935	-0.87508	-0.94719	-0.96213	-0.98836	-0.99646	-0.9875		0.00050985	0.006654	0.12181	0.0070984	0.013185	0.00068067	0.18715	0.047617	0.044591	0.019853	0.0041851	0.029712
>gi|330816017|ref|YP_004359722.1| terminase GpA [Burkholderia gladioli BSR3]	-0.282408	-0.98857	-0.98569	-0.97982	-0.99103	-0.97096	-0.99411	-0.49039	-0.80307	-0.86719	-0.90872	-0.96738	-0.94694		0.0091072	0.012852	0.024042	0.014287	0.028216	0.0080875	0.20963	0.093535	0.095213	0.067098	0.022129	0.055757
>gi|330815077|ref|YP_004358782.1| prophage integrase [Burkholderia gladioli BSR3]	-0.94522	-0.99993	-0.99964	-0.98666	-0.99954	-0.99872	-0.9998	-0.44904	-0.66244	-0.79913	-0.81975	-0.96656	-0.94521		0.00018077	0.00060871	0.041494	0.00092689	0.0021153	0.00045591	0.41323	0.33684	0.20622	0.34961	0.061367	0.087054
>gi|326441468|ref|ZP_08216202.1| phage-related integrase [Streptomyces clavuligerus ATCC 27064]	-0.880548	-0.99783	-0.99318	-0.98397	-0.99706	-0.99118	-0.998	-0.78138	-0.94897	-0.97719	-0.98899	-0.99298	-0.9915		0.0034594	0.0079228	0.042047	0.0076402	0.0081254	0.0028714	0.16932	0.039541	0.030301	0.0085884	0.0089404	0.010083
>gi|325111258|ref|YP_004272326.1| resolvase [Planctomyces brasiliensis DSM 5305]	-0.712643	-0.99734	-0.99813	-0.98871	-0.99733	-0.99433	-0.99889	-0.90265	-0.96185	-0.98319	-0.98938	-0.99535	-0.99481		0.0049193	0.002003	0.023497	0.0066713	0.0051451	0.0019885	0.09091	0.043989	0.016572	0.0099831	0.0057117	0.004543
>gi|324997951|ref|ZP_08119063.1| prophage integrase [Pseudonocardia sp. P1]	-0.36	-0.91892	-0.94225	-0.95789	-0.97516	-0.93218	-0.997	-0.446	-0.82801	-0.83647	-0.91443	-0.95652	-0.94692		0.16669	0.075629	0.047277	0.033478	0.080179	0.0048692	0.37002	0.14374	0.23218	0.15033	0.068141	0.092393
>gi|338214277|ref|YP_004658338.1| phage/plasmid primase, P4 family [Runella slithyformis DSM 19594]	-0.060552	-0.33295	-0.61136	-0.54616	-0.83598	-0.69908	-0.93097	-0.88499	-0.94805	-0.97364	-0.98441	-0.98373	-0.97838		0.45912	0.30019	0.12421	0.12454	0.11522	0.063146	0.078844	0.045755	0.017635	0.011633	0.017521	0.02397
>gi|338203820|ref|YP_004649965.1| lantibiotic protection ABC transporter [Lactobacillus reuteri SD2112]	-0.827487	-0.88643	-0.96507	-0.89119	-0.96345	-0.96766	-0.99778	-0.80589	-0.90696	-0.96766	-0.97262	-0.9858	-0.97078		0.082407	0.03928	0.1347	0.079272	0.02301	0.0026757	0.15226	0.062989	0.039234	0.021794	0.015964	0.035558
>gi|330814492|ref|YP_004362667.1| transcriptional regulator, Fis family [Burkholderia gladioli BSR3]		-0.99677	-0.99222	-0.98143	-0.9928	-0.98775	-0.99898	-0.69716	-0.87381	-0.91923	-0.95432	-0.97651	-0.96251		0.0071751	0.011659	0.042101	0.013429	0.016789	0.0012293	0.16942	0.076865	0.099353	0.072392	0.035453	0.075064

## Sheet: S- M- T+
Annotations of sequences producing negative Structural (S-), negative MCP (M-), and positive Tail (T+) ANN outputs.
Annotations	Structural	MCP_One	MCP_Two	MCP_Three	MCP_Four	MCP_Seven	MCP_Lambda	Tail_One	Tail_Two	Tail_Three	Tail_Four	Tail_Seven	Tail_Lambda	Standard Error	MCP_One	MCP_Two	MCP_Three	MCP_Four	MCP_Seven	MCP_Lambda	Tail_One	Tail_Two	Tail_Three	Tail_Four	Tail_Seven	Tail_Lambda
>gi|323527793|ref|YP_004229946.1| phage major tail tube protein [Burkholderia sp. CCGE1001]	-0.97606	-0.86221	-0.73304	-0.72588	-0.87736	-0.89649	-0.97817	0.70099	0.66851	0.59442	0.51922	0.39994	0.21915		0.10024	0.2865	0.34804	0.17401	0.0667	0.029313	0.19191	0.29186	0.25753	0.21033	0.29165	0.33974
>gi|333930626|ref|YP_004504204.1| phage tail protein I [Serratia sp. AS9]	-0.918412	-0.98041	-0.98753	-0.96611	-0.98999	-0.98607	-0.99558	0.32205	-0.2673	-0.53043	-0.57718	-0.79088	-0.74661		0.016582	0.011791	0.054875	0.016411	0.0091596	0.0048954	0.28244	0.32478	0.23805	0.17771	0.081731	0.099168
>gi|333930622|ref|YP_004504200.1| phage major tail tube protein [Serratia sp. AS9]	-0.961062	-0.55363	-0.48363	-0.35123	-0.70089	-0.61069	-0.90553	0.72651	0.70415	0.76242	0.61591	0.61438	0.49559		0.4809	0.4553	0.48203	0.36902	0.29322	0.09084	0.17167	0.17074	0.17775	0.23204	0.28751	0.27169
>gi|333925673|ref|YP_004499252.1| phage tail protein I [Serratia sp. AS12]	-0.918412	-0.98041	-0.98753	-0.96611	-0.98999	-0.98607	-0.99558	0.32205	-0.2673	-0.53043	-0.57718	-0.79088	-0.74661		0.016582	0.011791	0.054875	0.016411	0.0091596	0.0048954	0.28244	0.32478	0.23805	0.17771	0.081731	0.099168
>gi|333925669|ref|YP_004499248.1| phage major tail tube protein [Serratia sp. AS12]	-0.961062	-0.55363	-0.48363	-0.35123	-0.70089	-0.61069	-0.90553	0.72651	0.70415	0.76242	0.61591	0.61438	0.49559		0.4809	0.4553	0.48203	0.36902	0.29322	0.09084	0.17167	0.17074	0.17775	0.23204	0.28751	0.27169
>gi|333915991|ref|YP_004489723.1| phage major tail tube protein [Delftia sp. Cs1-4]	-0.974162	-0.79169	-0.69611	-0.66101	-0.914	-0.74174	-0.9729	0.15509	0.11545	-0.075359	-0.035597	-0.058633	-0.096061		0.34522	0.41189	0.36317	0.19671	0.23579	0.043209	0.48608	0.34891	0.28514	0.38778	0.44307	0.29143
>gi|332800326|ref|YP_004461825.1| phage major tail protein, phi13 family [Tepidanaerobacter sp. Re1]	-0.764544	-0.58021	-0.72371	-0.74424	-0.83075	-0.89203	-0.9631	0.18509	-0.067114	-0.28737	-0.41357	-0.70547	-0.71624		0.43035	0.2353	0.34774	0.18149	0.073729	0.040845	0.3302	0.29753	0.33342	0.38771	0.15234	0.1468
>gi|334703155|ref|ZP_08519021.1| phage major tail tube protein [Aeromonas caviae Ae398]	-0.994603	-0.84038	-0.51886	-0.42592	-0.67625	-0.74647	-0.95402	0.17845	0.1396	-0.23775	-0.31763	-0.28065	-0.42556		0.1342	0.38389	0.46634	0.34457	0.20875	0.045134	0.37225	0.4267	0.29552	0.27715	0.22693	0.24769
>gi|337741614|ref|YP_004633342.1| phage tail tube protein FII [Oligotropha carboxidovorans OM5]	-0.976197	-0.99735	-0.99628	-0.95785	-0.99105	-0.99266	-0.99913	0.029628	-0.10848	-0.44614	-0.24377	-0.57808	-0.63031		0.0034626	0.0058896	0.083926	0.024251	0.010073	0.0010008	0.39497	0.36231	0.30745	0.22867	0.22267	0.28853
>gi|332288291|ref|YP_004419143.1| phage tail tube protein FII [Gallibacterium anatis UMN179]	-0.941098	-0.084836	0.1321	0.089071	-0.28642	-0.25675	-0.86135	0.72147	0.71342	0.77733	0.47265	0.54785	0.53311		0.75435	0.56668	0.51562	0.62198	0.42717	0.1333	0.17942	0.1657	0.15037	0.46121	0.33217	0.5291
>gi|330817918|ref|YP_004361623.1| Phage major tail tube protein [Burkholderia gladioli BSR3]	-0.994014	-0.15753	-0.19797	-0.17654	-0.65477	-0.31443	-0.8746	0.16437	0.17072	0.19844	-0.08715	-0.45173	-0.25443		0.76107	0.65147	0.64668	0.36763	0.48462	0.1006	0.48409	0.39825	0.41004	0.34245	0.40065	0.30683
>gi|330817594|ref|YP_004361299.1| Phage major tail tube protein [Burkholderia gladioli BSR3]	-0.994898	-0.20313	-0.25577	-0.22324	-0.69454	-0.39916	-0.89513	0.13272	0.11755	0.099612	-0.18683	-0.49981	-0.30624		0.73365	0.60311	0.63017	0.31567	0.4497	0.086	0.4844	0.40413	0.3898	0.31233	0.3561	0.28519
>gi|330816767|ref|YP_004360472.1| Phage major tail tube protein [Burkholderia gladioli BSR3]	-0.994898	-0.20313	-0.25577	-0.22324	-0.69454	-0.39916	-0.89513	0.13272	0.11755	0.099612	-0.18683	-0.49981	-0.30624		0.73365	0.60311	0.63017	0.31567	0.4497	0.086	0.4844	0.40413	0.3898	0.31233	0.3561	0.28519
>gi|330815090|ref|YP_004358795.1| Phage major tail tube protein [Burkholderia gladioli BSR3]	-0.125357	-0.58409	-0.56076	-0.67028	-0.86421	-0.82242	-0.95789	0.77292	0.68961	0.66053	0.68529	0.43992	0.38881		0.28871	0.29988	0.25135	0.11471	0.075731	0.02868	0.11284	0.1905	0.22958	0.14995	0.2458	0.28964
>gi|327198532|ref|YP_004327119.1| conserved phage structural protein [Pseudoalteromonas phage H105/1]	-0.060999	-0.41681	-0.78118	-0.66425	-0.87322	-0.84544	-0.95081	0.29307	-0.026928	-0.52239	-0.24149	-0.46022	-0.572		0.54234	0.28869	0.24769	0.18835	0.094807	0.063953	0.28942	0.21836	0.25727	0.37842	0.20217	0.24658
>gi|336320030|ref|YP_004599998.1| PspC domain-containing protein [Cellvibrio gilvus ATCC 13127]	-0.551846	-0.9875	-0.98024	-0.96636	-0.99175	-0.97856	-0.99871	0.11422	-0.11381	-0.81725	-0.84717	-0.91122	-0.87254		0.02082	0.039139	0.092513	0.023834	0.041246	0.0020523	0.54162	0.56937	0.17789	0.1362	0.11139	0.18919
>gi|334335807|ref|YP_004540959.1| YhgE/Pip N-terminal domain protein [Isoptericola variabilis 225]	-0.511256	-0.97415	-0.93447	-0.9076	-0.98501	-0.97284	-0.99932	0.058488	-0.094223	-0.55823	-0.58006	-0.81719	-0.80594		0.043036	0.16363	0.23223	0.034982	0.040001	0.0011279	0.45273	0.42671	0.35118	0.38831	0.14572	0.19867
>gi|332669616|ref|YP_004452624.1| PspC domain-containing protein [Cellulomonas fimi ATCC 484]	-0.437574	-0.98929	-0.95094	-0.94171	-0.98441	-0.91641	-0.99688	0.24344	0.041377	-0.73743	-0.81693	-0.86852	-0.88937		0.013268	0.11488	0.13091	0.044237	0.18602	0.0040755	0.54068	0.61691	0.26618	0.14562	0.15407	0.13956
>gi|332289693|ref|YP_004420545.1| Phage P2 GpU [Gallibacterium anatis UMN179]	-0.954714	-0.50917	-0.6097	-0.58659	-0.87268	-0.7884	-0.90672	0.28943	-0.25033	-0.29999	-0.3722	-0.65188	-0.60546		0.26717	0.35119	0.27743	0.12637	0.094291	0.093677	0.29544	0.29756	0.3283	0.24704	0.12723	0.17958
>gi|330858413|ref|YP_004414766.1| Gp15 [Propionibacterium phage PAD20]	-0.637433	-0.99679	-0.99402	-0.96231	-0.99124	-0.9802	-0.99815	0.67724	0.17929	-0.10422	-0.44411	-0.35241	-0.49367		0.0054405	0.013215	0.10196	0.023851	0.025798	0.0033476	0.35465	0.58842	0.54789	0.3203	0.4851	0.30165
>gi|330858366|ref|YP_004414720.1| Gp15 [Propionibacterium phage PAS50]	-0.37001	-0.99055	-0.9907	-0.94542	-0.99164	-0.98056	-0.9981	0.70038	0.21301	-0.11856	-0.41339	-0.35498	-0.52291		0.017458	0.018434	0.14493	0.022299	0.024658	0.003112	0.28623	0.55457	0.53421	0.34208	0.40582	0.26338
>gi|327198381|ref|YP_004306955.1| DnaB [Streptococcus phage Dp-1]	-0.876427	-0.95319	-0.95099	-0.88226	-0.95739	-0.97454	-0.99691	0.23511	-0.081121	-0.21725	-0.14535	-0.49631	-0.64869		0.042856	0.069169	0.22706	0.097302	0.013406	0.0028075	0.1976	0.17879	0.3333	0.4269	0.27684	0.17149
>gi|327198373|ref|YP_004306947.1| endolysin [Streptococcus phage Dp-1]	-0.792186	-0.99589	-0.99914	-0.99077	-0.99547	-0.99827	-0.99962	0.32546	0.18438	-0.51122	-0.27437	-0.63027	-0.54033		0.0058362	0.0016456	0.024604	0.0097369	0.0026148	0.00074105	0.65227	0.5223	0.55799	0.55686	0.34951	0.28814
>gi|327198331|ref|YP_004306905.1| DnaX DNA polymerase III clamp loader complex gamma-tau-delta subunit [Streptococcus phage Dp-1]	-0.367445	-0.8304	-0.94231	-0.9079	-0.96565	-0.95362	-0.99446	0.35829	0.014488	-0.028396	-0.24079	-0.4926	-0.50271		0.18228	0.047431	0.076578	0.060085	0.027333	0.0043132	0.17885	0.22221	0.22274	0.28264	0.1887	0.23308
>gi|322689268|ref|YP_004209002.1| phage lysin [Bifidobacterium longum subsp. infantis 157F]	-0.258774	-0.99929	-0.99937	-0.99604	-0.99861	-0.998	-0.99989	0.57035	-0.16154	-0.32881	-0.73253	-0.75403	-0.74272		0.00091132	0.0012608	0.011536	0.0030253	0.0021812	0.00015985	0.37766	0.53162	0.5298	0.18055	0.22199	0.14972
>gi|331028061|ref|YP_004421775.1| ribonucleotide reductase [Roseobacter phage RDJL Phi 1]	-0.747438	-0.90507	-0.96248	-0.92165	-0.95964	-0.96782	-0.99227	0.060414	-0.19942	-0.24554	-0.26942	-0.464	-0.25875		0.14339	0.044143	0.079449	0.058472	0.021768	0.0059066	0.13852	0.19504	0.31738	0.16337	0.093825	0.23087
>gi|330858414|ref|YP_004414767.1| Gp16 [Propionibacterium phage PAD20]	-0.379475	-0.99337	-0.98164	-0.94197	-0.98976	-0.96877	-0.98874	0.18553	-0.27612	-0.48639	-0.63783	-0.73097	-0.78928		0.0086641	0.022463	0.093634	0.019593	0.033686	0.016441	0.37422	0.34444	0.29395	0.18566	0.11462	0.073861
>gi|330858367|ref|YP_004414721.1| Gp16 [Propionibacterium phage PAS50]	-0.210973	-0.99405	-0.98061	-0.94908	-0.99131	-0.97212	-0.9895	0.086235	-0.33777	-0.55819	-0.65373	-0.77867	-0.80345		0.0080421	0.025482	0.078924	0.017282	0.02856	0.014164	0.3692	0.30515	0.2629	0.17746	0.088871	0.065367
>gi|327198502|ref|YP_004327090.1| nicotinamide phosphoribosyl transferase [Erwinia phage phiEa104]	-0.802368	-0.94384	-0.95401	-0.91553	-0.97451	-0.95925	-0.99465	0.22542	-0.16374	-0.16516	-0.39482	-0.5937	-0.6007		0.060748	0.050006	0.090958	0.039285	0.039015	0.0046122	0.20909	0.17089	0.20478	0.23097	0.14518	0.11152
>gi|327197736|ref|YP_004301433.1| gp100 [Brochothrix phage A9]	-0.042659	-0.85587	-0.95228	-0.92058	-0.96771	-0.97283	-0.99749	0.6899	0.62618	0.42438	0.36662	-0.040681	-0.021427		0.12561	0.030331	0.081816	0.050822	0.026951	0.0021033	0.17971	0.14187	0.31834	0.1917	0.29018	0.31666
>gi|326425073|ref|YP_004286296.1| lysin [Tsukamurella phage TPA2]	-0.755709	-0.94875	-0.95543	-0.94136	-0.98113	-0.96819	-0.98344	0.20371	-0.37981	-0.57727	-0.78639	-0.85929	-0.88094		0.070098	0.067337	0.10487	0.023366	0.02899	0.013887	0.33346	0.34066	0.29518	0.11361	0.069011	0.10795
>gi|336250265|ref|YP_004593975.1| porin LamB type [Enterobacter aerogenes KCTC 2190]	-0.877736	-0.97131	-0.9909	-0.96143	-0.99148	-0.98849	-0.99876	0.60483	0.60114	0.14114	0.10701	-0.17767	0.087374		0.034085	0.0084365	0.070578	0.015856	0.012793	0.0018412	0.49478	0.22617	0.61872	0.34322	0.39408	0.42194
>gi|336247854|ref|YP_004591564.1| porin LamB type [Enterobacter aerogenes KCTC 2190]	-0.829512	-0.73986	-0.85068	-0.83556	-0.93309	-0.9427	-0.98616	0.12787	-0.24411	-0.42449	-0.46869	-0.79	-0.79149		0.25445	0.16966	0.17713	0.079638	0.041807	0.0090088	0.19323	0.29293	0.372	0.13995	0.085228	0.081705
>gi|333891695|ref|YP_004465570.1| maltoporin [Alteromonas sp. SN2]	-0.373423	-0.98205	-0.99647	-0.98073	-0.99602	-0.99402	-0.99951	0.69535	0.55943	0.2138	0.17798	-0.17849	-0.21944		0.021499	0.0037619	0.032246	0.007694	0.0067977	0.00073276	0.067565	0.24777	0.55653	0.25211	0.24167	0.31889

## Sheet: S- M+ T-
Annotations of sequences producing negative Structural (S-), positive MCP (M+), and negative Tail (T-) ANN outputs.
Annotations	Structural	MCP_One	MCP_Two	MCP_Three	MCP_Four	MCP_Seven	MCP_Lambda	Tail_One	Tail_Two	Tail_Three	Tail_Four	Tail_Seven	Tail_Lambda	Standard Error	MCP_One	MCP_Two	MCP_Three	MCP_Four	MCP_Seven	MCP_Lambda	Tail_One	Tail_Two	Tail_Three	Tail_Four	Tail_Seven	Tail_Lambda
>gi|325926092|ref|ZP_08187453.1| phage major capsid protein, P2 family [Xanthomonas perforans 91-118]	-0.113485	0.84168	0.75942	0.61262	0.70055	0.37693	0.41646	-0.75827	-0.8907	-0.95695	-0.96332	-0.98637	-0.98597		0.18778	0.24693	0.29645	0.401	0.31769	0.4045	0.12353	0.058947	0.046665	0.026901	0.0085457	0.011705
>gi|335029703|ref|ZP_08523209.1| phage major capsid protein, HK97 family [Streptococcus infantis SK1076]	-0.033756	0.82637	0.82246	0.65775	0.79279	0.43053	0.24213	-0.18765	-0.50306	-0.56998	-0.68404	-0.76442	-0.73205		0.11752	0.10023	0.093965	0.11542	0.18006	0.37784	0.25461	0.1628	0.30362	0.15942	0.11562	0.13759
>gi|332290538|ref|YP_004421390.1| Phage major capsid protein, P2 family [Gallibacterium anatis UMN179]	-0.383346	0.61545	0.43467	0.38573	0.11134	-0.049404	-0.19876	-0.073557	-0.53194	-0.64087	-0.55663	-0.77486	-0.77156		0.21697	0.40028	0.13866	0.50283	0.26596	0.2675	0.30535	0.12576	0.21111	0.1192	0.08982	0.060009
>gi|333993396|ref|YP_004526009.1| phage major capsid protein, HK97 family [Treponema azotonutricium ZAS-9]	-0.755998	0.097996	-0.16727	-0.16706	-0.53371	-0.70911	-0.84689	-0.21958	-0.56362	-0.65375	-0.75303	-0.82098	-0.77273		0.4771	0.41471	0.30111	0.23399	0.1686	0.090842	0.29907	0.21802	0.24172	0.12565	0.087119	0.085911
>gi|325271857|ref|ZP_08138315.1| HK97 family phage major capsid protein [Pseudomonas sp. TJI-51]	-0.451515	0.92261	0.76619	0.81652	0.82031	0.63396	0.47307	-0.032094	-0.36133	-0.53518	-0.51222	-0.64759	-0.59585		0.043479	0.39953	0.10466	0.13959	0.16234	0.19863	0.33452	0.22134	0.21326	0.20759	0.079495	0.14446
>gi|323693293|ref|ZP_08107511.1| HK97 family Phage major capsid protein [Clostridium symbiosum WAL-14673]	-0.307743	0.89055	0.57615	0.41265	0.55292	-0.21274	-0.24905	-0.46202	-0.67386	-0.75536	-0.71695	-0.88441	-0.88173		0.082312	0.38067	0.32566	0.46604	0.59724	0.45826	0.18587	0.14158	0.18895	0.32417	0.057388	0.040692
>gi|332289689|ref|YP_004420541.1| Phage tail tube protein FII [Gallibacterium anatis UMN179]	-0.217705	0.54763	0.61477	0.42397	0.13587	0.37367	-0.58232	-0.14206	-0.3376	-0.56561	-0.69729	-0.91691	-0.8866		0.64876	0.31113	0.26338	0.61952	0.34951	0.25362	0.25582	0.57213	0.31677	0.27583	0.085323	0.073736
>gi|325288507|ref|YP_004264688.1| phage protein [Syntrophobotulus glycolicus DSM 8271]	-0.14995	0.090553	-0.41187	-0.41227	-0.51788	-0.5992	-0.74756	-0.63506	-0.79029	-0.92358	-0.9309	-0.95999	-0.9317		0.28635	0.34939	0.25604	0.20868	0.21016	0.1744	0.22509	0.076346	0.050356	0.043275	0.023334	0.052591
>gi|336392046|ref|ZP_08573445.1| phage protein [Lactobacillus coryniformis subsp. torquens KCTC 3535]	-0.292481	0.812	0.3446	0.11187	-0.078508	-0.10482	-0.39411	-0.84153	-0.94628	-0.98598	-0.99215	-0.99363	-0.99147		0.1846	0.39986	0.42789	0.47183	0.40564	0.35769	0.12967	0.036913	0.012926	0.0071922	0.007082	0.010346
>gi|330830185|ref|YP_004393137.1| D protein [Aeromonas veronii B565]	-0.018062	0.37156	0.17111	-0.017337	0.14948	-0.38018	-0.62786	-0.70776	-0.82676	-0.91812	-0.93569	-0.96761	-0.96177		0.34297	0.40108	0.29251	0.42817	0.25094	0.20696	0.11259	0.069097	0.064606	0.032902	0.017289	0.021935
>gi|326804554|ref|YP_004327425.1| Gp41 DNA primase-helicase subunit [Salmonella phage Vi01]	-0.682802	0.098173	-0.34948	-0.38575	-0.58735	-0.76062	-0.87112	-0.68125	-0.83077	-0.91914	-0.93492	-0.96649	-0.95836		0.42863	0.25185	0.24383	0.21907	0.087473	0.080203	0.10691	0.12352	0.079251	0.073289	0.031643	0.035476
D protein in gram- bacteria is part of type II secretion pathway
http://onlinelibrary.wiley.com/doi/10.1046/j.1365-2958.2001.02403.x/full

## Sheet: S- M+ T+
Annotations of sequences producing negative Structural (S-), positive MCP (M+), and positive Tail (T+) ANN outputs.
Annotations	Structural	MCP_One	MCP_Two	MCP_Three	MCP_Four	MCP_Seven	MCP_Lambda	Tail_One	Tail_Two	Tail_Three	Tail_Four	Tail_Seven	Tail_Lambda	Standard Error	MCP_One	MCP_Two	MCP_Three	MCP_Four	MCP_Seven	MCP_Lambda	Tail_One	Tail_Two	Tail_Three	Tail_Four	Tail_Seven	Tail_Lambda
>gi|326203801|ref|ZP_08193663.1| phage major capsid protein, HK97 family [Clostridium papyrosolvens DSM 2782]	-0.280554	0.83771	0.76334	0.67661	0.78194	0.47777	0.33695	0.21557	-0.16288	-0.49773	-0.47701	-0.47243	-0.50656		0.1199	0.17882	0.084183	0.098067	0.19565	0.39029	0.29065	0.34419	0.29226	0.24439	0.21188	0.17849
>gi|333994198|ref|YP_004526811.1| phage major capsid protein, HK97 family [Treponema azotonutricium ZAS-9]	-0.469513	0.39513	0.13322	0.14525	-0.045618	-0.51573	-0.70073	0.22684	-0.11925	-0.31828	-0.4203	-0.52044	-0.53105		0.30244	0.47612	0.27498	0.36704	0.23759	0.15205	0.23238	0.16588	0.35571	0.24804	0.1779	0.16997
>gi|331082099|ref|ZP_08331227.1| HK97 family phage major capsid protein [Lachnospiraceae bacterium 6_1_63FAA]	-0.242404	0.27971	0.053608	-0.13271	-0.14127	-0.53232	-0.86819	0.22463	-0.08753	-0.2576	-0.51177	-0.60269	-0.59674		0.35759	0.30035	0.34894	0.34354	0.14057	0.12258	0.15014	0.39898	0.43653	0.24688	0.21565	0.19295
>gi|331270734|ref|YP_004397328.1| major capsid protein [Clostridium botulinum BKT015925]	-0.272409	0.6291	0.2935	0.037518	0.097808	-0.35318	-0.60706	0.66922	0.53497	0.28261	0.17203	-0.039218	-0.035431		0.15919	0.4046	0.1891	0.45434	0.19886	0.43497	0.15435	0.17181	0.38089	0.23153	0.23595	0.22682
>gi|326797409|ref|YP_004315229.1| major tail tube protein [Marinomonas mediterranea MMB-1]	-0.625494	0.8535	0.79658	0.59182	0.65692	0.41355	-0.048305	0.48372	0.30379	0.22013	-0.13117	-0.28795	-0.2264		0.083621	0.10277	0.12188	0.32428	0.20379	0.33006	0.13219	0.16471	0.33339	0.32084	0.1948	0.221

## Sheet: S+ M- T-
Annotations of sequences producing positive Structural (S+), negative MCP (M-), and negative Tail (T-) ANN outputs.
Annotations	Structural	MCP_One	MCP_Two	MCP_Three	MCP_Four	MCP_Seven	MCP_Lambda	Tail_One	Tail_Two	Tail_Three	Tail_Four	Tail_Seven	Tail_Lambda	Standard Error	MCP_One	MCP_Two	MCP_Three	MCP_Four	MCP_Seven	MCP_Lambda	Tail_One	Tail_Two	Tail_Three	Tail_Four	Tail_Seven	Tail_Lambda
>gi|338534692|ref|YP_004668026.1| phage major capsid protein, hk97 [Myxococcus fulvus HW-1]	0.298399	-0.98051	-0.93926	-0.95253	-0.97586	-0.9577	-0.99731	-0.30698	-0.75172	-0.78452	-0.89159	-0.94015	-0.94236		0.030869	0.13045	0.099613	0.039546	0.056615	0.0033778	0.22132	0.12058	0.24465	0.073657	0.091836	0.061205
>gi|338533310|ref|YP_004666644.1| phage major capsid protein, hk97 [Myxococcus fulvus HW-1]	0.550217	-0.96762	-0.91441	-0.9354	-0.96674	-0.93747	-0.99602	-0.27868	-0.73893	-0.78974	-0.89504	-0.94379	-0.9468		0.052243	0.17598	0.11909	0.051865	0.078816	0.0044595	0.21902	0.14132	0.23919	0.07749	0.086811	0.055925
>gi|331027942|ref|YP_004421492.1| major capsid protein [Synechococcus phage S-CBS2]	0.371845	-0.12472	-0.3475	-0.35107	-0.5972	-0.64363	-0.84531	-0.5514	-0.76798	-0.86195	-0.8602	-0.94728	-0.95824		0.51853	0.38465	0.20527	0.34643	0.17008	0.17156	0.16444	0.15868	0.13155	0.081711	0.035168	0.024673
>gi|332162476|ref|YP_004299053.1| Major capsid protein [Yersinia enterocolitica subsp. palearctica 105.5R(r)]	0.294971	-0.45576	-0.70737	-0.68387	-0.79261	-0.90914	-0.9736	-0.11034	-0.431	-0.57689	-0.60412	-0.7977	-0.75836		0.26605	0.19214	0.23517	0.13724	0.060393	0.026095	0.2823	0.20849	0.16822	0.1626	0.085829	0.073617
>gi|332668685|ref|YP_004451692.1| phage tail protein [Cellulomonas fimi ATCC 484]	0.419066	-0.99964	-0.99324	-0.97704	-0.99669	-0.99633	-0.99888	-0.18357	-0.43838	-0.69037	-0.87321	-0.9546	-0.94225		0.00088676	0.016508	0.068068	0.010164	0.0062687	0.0023324	0.46473	0.38548	0.40291	0.14209	0.035609	0.072242
>gi|326797414|ref|YP_004315234.1| phage tail protein I [Marinomonas mediterranea MMB-1]	0.680583	-0.58578	-0.67511	-0.93938	-0.90837	-0.89209	-0.97594	-0.40192	-0.73917	-0.78413	-0.83058	-0.94795	-0.87861		0.45684	0.43735	0.032386	0.15923	0.16359	0.037305	0.29551	0.20218	0.15305	0.13465	0.037082	0.081459
>gi|332290541|ref|YP_004421393.1| P2 phage tail completion protein R [Gallibacterium anatis UMN179]	0.152884	-0.94182	-0.77986	-0.76037	-0.84791	-0.78374	-0.9937	-0.28398	-0.50957	-0.75281	-0.7519	-0.93882	-0.93732		0.11649	0.37874	0.31811	0.38022	0.17138	0.010022	0.32051	0.40748	0.49144	0.29815	0.0621	0.062985
>gi|332161421|ref|YP_004297998.1| P2 phage tail completion R family protein [Yersinia enterocolitica subsp. palearctica 105.5R(r)]	0.267609	-0.76691	-0.68257	-0.7068	-0.81003	-0.54419	-0.94272	-0.06052	-0.21183	-0.73256	-0.82378	-0.89506	-0.90133		0.28779	0.35894	0.29775	0.3926	0.39961	0.074655	0.52013	0.59943	0.21312	0.11526	0.075207	0.075381
>gi|332288296|ref|YP_004419148.1| phage tail protein [Gallibacterium anatis UMN179]	0.620564	-0.62213	-0.77402	-0.90096	-0.87669	-0.89601	-0.97804	-0.13818	-0.55381	-0.49927	-0.73973	-0.87515	-0.88392		0.33605	0.15072	0.11542	0.15983	0.10491	0.014707	0.28686	0.30685	0.41098	0.20117	0.11796	0.10238
>gi|330830177|ref|YP_004393129.1| tail fiber protein [Aeromonas veronii B565]	0.438261	-0.99101	-0.99484	-0.98829	-0.99404	-0.98558	-0.99942	-0.056479	-0.47315	-0.40576	-0.75635	-0.69614	-0.80403		0.013725	0.0073446	0.013899	0.011885	0.026918	0.00077265	0.26416	0.38378	0.54248	0.20863	0.41828	0.36329
>gi|330815094|ref|YP_004358799.1| phage-related tail protein [Burkholderia gladioli BSR3]	0.376402	-0.92576	-0.75451	-0.91035	-0.90895	-0.82414	-0.98238	-0.18856	-0.66022	-0.76308	-0.89461	-0.87814	-0.94562		0.085878	0.3123	0.1	0.16787	0.2248	0.0098788	0.28556	0.27315	0.21686	0.19222	0.29656	0.1145
>gi|336326111|ref|YP_004606077.1| phage protein [Corynebacterium resistens DSM 45100]	0.873762	-0.52946	-0.57683	-0.69891	-0.68081	-0.83852	-0.91826	-0.037098	-0.42002	-0.67131	-0.67269	-0.86014	-0.85927		0.29195	0.27899	0.22887	0.19052	0.063013	0.04741	0.12929	0.1705	0.12626	0.1292	0.041869	0.068568
>gi|336325436|ref|YP_004605402.1| phage protein [Corynebacterium resistens DSM 45100]	0.841359	-0.80498	-0.74647	-0.78154	-0.84133	-0.89255	-0.95173	-0.32795	-0.61945	-0.81728	-0.8067	-0.92496	-0.92485		0.098082	0.18924	0.14448	0.084671	0.047024	0.028219	0.13368	0.12076	0.082874	0.076955	0.030458	0.048176
>gi|336325445|ref|YP_004605411.1| phage protein [Corynebacterium resistens DSM 45100]	0.335264	-0.93652	-0.81363	-0.87056	-0.94796	-0.85086	-0.97304	-0.079751	-0.34402	-0.68181	-0.73012	-0.81506	-0.82876		0.051175	0.26977	0.090608	0.086571	0.14752	0.029525	0.3271	0.21721	0.19157	0.14318	0.079413	0.12245
>gi|322689070|ref|YP_004208804.1| phage protein [Bifidobacterium longum subsp. infantis 157F]	0.143129	-0.68241	-0.5675	-0.79268	-0.84073	-0.79751	-0.92074	-0.44932	-0.70651	-0.85493	-0.88885	-0.95377	-0.93241		0.29718	0.40987	0.2566	0.21894	0.15939	0.093458	0.28478	0.18218	0.11761	0.09367	0.026551	0.052769
>gi|326804594|ref|YP_004327465.1| phage associated protein [Salmonella phage Vi01]	0.914414	-0.23186	-0.41915	-0.55207	-0.62337	-0.59541	-0.86889	-0.1384	-0.52102	-0.80139	-0.6775	-0.9579	-0.93303		0.50501	0.35014	0.31521	0.28475	0.24486	0.19601	0.29074	0.32006	0.19088	0.36387	0.044425	0.051995
>gi|332983417|ref|YP_004464858.1| phage portal protein, HK97 family [Mahella australiensis 50-1 BON]	0.486004	-0.53457	-0.78299	-0.84305	-0.79623	-0.88445	-0.95086	-0.54419	-0.76469	-0.89986	-0.90886	-0.97148	-0.9686		0.24362	0.17146	0.083983	0.15842	0.068453	0.027889	0.17857	0.089893	0.059532	0.044703	0.0178	0.015317
>gi|332983327|ref|YP_004464768.1| phage portal protein, HK97 family [Mahella australiensis 50-1 BON]	0.688913	-0.90724	-0.86008	-0.89073	-0.96514	-0.93767	-0.98338	-0.56526	-0.80917	-0.91084	-0.90581	-0.96944	-0.94767		0.089742	0.16248	0.081094	0.04618	0.039267	0.014407	0.16557	0.11533	0.063596	0.074594	0.021616	0.065163
>gi|334317026|ref|YP_004549645.1| phage portal protein HK97 family [Sinorhizobium meliloti AK83]	0.868192	-0.85301	-0.81299	-0.85187	-0.89921	-0.93456	-0.97796	-0.17845	-0.61459	-0.73568	-0.75854	-0.90283	-0.89018		0.11289	0.14926	0.076229	0.06412	0.0356	0.014515	0.10968	0.15758	0.15973	0.09749	0.032053	0.059466
>gi|323527774|ref|YP_004229927.1| phage portal protein, PBSX family [Burkholderia sp. CCGE1001]	0.823487	-0.6078	-0.78187	-0.77769	-0.89266	-0.90329	-0.93397	-0.54923	-0.80985	-0.90993	-0.92427	-0.97126	-0.96283		0.30408	0.24298	0.16231	0.16798	0.045663	0.062695	0.23771	0.063601	0.069447	0.042761	0.018215	0.036689
>gi|334316571|ref|YP_004549190.1| phage portal protein lambda family [Sinorhizobium meliloti AK83]	0.796758	-0.89543	-0.91816	-0.92028	-0.94951	-0.96718	-0.9895	-0.33094	-0.69358	-0.78029	-0.8234	-0.90471	-0.9267		0.10972	0.077968	0.12627	0.074557	0.024785	0.011175	0.252	0.18862	0.1228	0.087265	0.052073	0.044944
>gi|334316101|ref|YP_004548720.1| phage portal protein lambda family [Sinorhizobium meliloti AK83]	0.79432	-0.3202	-0.64041	-0.71836	-0.7218	-0.88783	-0.95639	-0.59691	-0.78259	-0.87201	-0.87412	-0.95564	-0.94844		0.30983	0.16625	0.1594	0.189	0.057651	0.052934	0.14718	0.13869	0.078396	0.057046	0.016573	0.023765
>gi|334315024|ref|YP_004547643.1| phage portal protein lambda family [Sinorhizobium meliloti AK83]	0.865058	-0.85425	-0.89207	-0.89612	-0.94022	-0.95531	-0.98703	-0.28028	-0.66156	-0.76177	-0.8047	-0.89241	-0.91249		0.14699	0.10145	0.15132	0.083713	0.033126	0.013586	0.25084	0.20257	0.12224	0.09883	0.055764	0.049885
>gi|330824610|ref|YP_004387913.1| phage portal protein, lambda family [Alicycliphilus denitrificans K601]	0.760022	-0.96987	-0.90829	-0.8807	-0.96586	-0.94219	-0.98922	-0.46552	-0.72499	-0.85577	-0.86731	-0.93486	-0.94513		0.035133	0.093245	0.11886	0.042276	0.051322	0.0090326	0.20638	0.15333	0.089096	0.064146	0.027133	0.043481
>gi|336253327|ref|YP_004596434.1| phage shock protein PspA [Halopiger xanaduensis SH-6]	0.13283	-0.79644	-0.40431	-0.46003	-0.68891	-0.71483	-0.99702	-0.84912	-0.84933	-0.9442	-0.94847	-0.93565	-0.8979		0.54832	0.79369	0.67227	0.65865	0.30085	0.0038747	0.10683	0.11711	0.059925	0.047899	0.10055	0.087171
>gi|333933210|ref|YP_004506788.1| phage portal protein, lambda family [Serratia sp. AS9]	0.802984	-0.77058	-0.75954	-0.86056	-0.84193	-0.88954	-0.96729	-0.3333	-0.72854	-0.81307	-0.83606	-0.94684	-0.93575		0.25501	0.17212	0.1016	0.15194	0.041533	0.01858	0.27911	0.076524	0.10055	0.07203	0.018694	0.040854
>gi|333928257|ref|YP_004501836.1| phage portal protein, lambda family [Serratia sp. AS12]	0.802984	-0.77058	-0.75954	-0.86056	-0.84193	-0.88954	-0.96729	-0.3333	-0.72854	-0.81307	-0.83606	-0.94684	-0.93575		0.25501	0.17212	0.1016	0.15194	0.041533	0.01858	0.27911	0.076524	0.10055	0.07203	0.018694	0.040854
>gi|333915968|ref|YP_004489700.1| phage portal protein, PBSX family [Delftia sp. Cs1-4]	0.65644	-0.31348	-0.64041	-0.5267	-0.79835	-0.8091	-0.89521	-0.77919	-0.85946	-0.92754	-0.92618	-0.96577	-0.96172		0.48813	0.26016	0.25798	0.15745	0.078387	0.064544	0.12121	0.084641	0.051463	0.043785	0.018963	0.028782
>gi|333899647|ref|YP_004473520.1| phage portal protein, lambda family [Pseudomonas fulva 12-X]	0.887449	-0.15885	0.12606	0.11243	-0.187	-0.29989	-0.63855	-0.51338	-0.74261	-0.88651	-0.90327	-0.94638	-0.96278		0.3424	0.36169	0.1545	0.25028	0.24355	0.1486	0.19017	0.1731	0.088547	0.055443	0.02368	0.031097
>gi|338739221|ref|YP_004676183.1| Phage portal protein, HK97 [Hyphomicrobium sp. MC1]	0.633121	-0.85305	-0.89641	-0.90024	-0.9155	-0.95243	-0.98976	-0.47773	-0.73188	-0.77795	-0.83996	-0.9259	-0.92658		0.12541	0.10217	0.067328	0.077835	0.031045	0.0075498	0.20847	0.12918	0.11568	0.097572	0.059436	0.066725
>gi|337741089|ref|YP_004632817.1| phage portal protein [Oligotropha carboxidovorans OM5]	0.927704	-0.71098	-0.84874	-0.91269	-0.8958	-0.94954	-0.98758	-0.091016	-0.4559	-0.53841	-0.66577	-0.85041	-0.8582		0.24945	0.084347	0.054982	0.10663	0.056192	0.013166	0.15491	0.19988	0.12851	0.14737	0.067011	0.095723
>gi|337740686|ref|YP_004632414.1| phage portal protein [Oligotropha carboxidovorans OM5]	0.735821	-0.97574	-0.91406	-0.86946	-0.96713	-0.95338	-0.98873	-0.86472	-0.90073	-0.95785	-0.96642	-0.97694	-0.98405		0.034608	0.12234	0.17415	0.047042	0.042092	0.012796	0.054561	0.082913	0.049733	0.034089	0.026539	0.028389
>gi|328544549|ref|YP_004304658.1| phage portal protein, HK97 family [polymorphum gilvum SL003B-26A1]	0.703469	-0.97627	-0.94156	-0.87966	-0.975	-0.95713	-0.99429	-0.85798	-0.88845	-0.94917	-0.96546	-0.97842	-0.98498		0.029606	0.076115	0.20466	0.047914	0.050365	0.004766	0.068085	0.09359	0.058045	0.029009	0.023619	0.025037
>gi|330817913|ref|YP_004361618.1| Phage late control D family protein [Burkholderia gladioli BSR3]	0.491602	-0.94454	-0.96625	-0.95642	-0.97628	-0.92937	-0.99395	-0.53259	-0.79691	-0.85204	-0.90373	-0.97113	-0.9137		0.085399	0.033081	0.049388	0.028903	0.0745	0.0059342	0.23315	0.14896	0.16311	0.12154	0.041014	0.17402
>gi|330817589|ref|YP_004361294.1| Phage late control D family protein [Burkholderia gladioli BSR3]	0.468086	-0.93732	-0.96464	-0.95631	-0.97672	-0.92939	-0.99394	-0.55163	-0.79993	-0.85383	-0.90621	-0.97072	-0.91414		0.098638	0.035276	0.04471	0.027194	0.073077	0.0058224	0.2242	0.15544	0.16293	0.1347	0.042439	0.17353
>gi|330816772|ref|YP_004360477.1| Phage late control D family protein [Burkholderia gladioli BSR3]	0.291833	-0.94124	-0.96304	-0.95517	-0.9764	-0.92682	-0.99401	-0.58962	-0.81765	-0.86465	-0.91664	-0.97427	-0.92493		0.082753	0.037395	0.048063	0.028158	0.073209	0.0058431	0.21139	0.14152	0.15274	0.12418	0.037733	0.14877
>gi|328543299|ref|YP_004303408.1| phage portal protein [polymorphum gilvum SL003B-26A1]	0.320271	-0.76726	-0.76138	-0.68961	-0.84333	-0.88025	-0.96454	-0.50049	-0.67762	-0.82145	-0.82965	-0.91058	-0.91515		0.10156	0.16381	0.16676	0.1041	0.050336	0.021951	0.21754	0.14362	0.10527	0.084064	0.044831	0.057258
>gi|337742321|ref|YP_004634049.1| phage portal protein [Oligotropha carboxidovorans OM5]	0.839163	-0.51469	-0.36574	-0.29894	-0.56657	-0.63608	-0.80556	-0.65786	-0.81415	-0.92455	-0.94696	-0.97064	-0.97726		0.21288	0.31462	0.18546	0.24628	0.17081	0.14971	0.12927	0.1337	0.071572	0.033612	0.017145	0.019905
>gi|337741629|ref|YP_004633357.1| phage portal protein, lambda [Oligotropha carboxidovorans OM5]	0.897291	-0.35061	-0.56805	-0.64069	-0.58602	-0.80679	-0.90641	-0.54704	-0.776	-0.89805	-0.9166	-0.9597	-0.97131		0.31305	0.20876	0.12408	0.26421	0.075331	0.072918	0.14965	0.1341	0.087321	0.046214	0.028497	0.018336
>gi|328545662|ref|YP_004305771.1| phage portal protein of lambda family [polymorphum gilvum SL003B-26A1]	0.815753	-0.81171	-0.59484	-0.58051	-0.80872	-0.79983	-0.92137	-0.65214	-0.78582	-0.91554	-0.93979	-0.96855	-0.97345		0.16554	0.29679	0.24325	0.12894	0.11347	0.071095	0.12789	0.1678	0.078539	0.032404	0.015724	0.021271
>gi|328545390|ref|YP_004305499.1| phage portal protein, lambda family [polymorphum gilvum SL003B-26A1]	0.699767	-0.46299	-0.43097	-0.51443	-0.70734	-0.69216	-0.89355	-0.59095	-0.75065	-0.89204	-0.9118	-0.95876	-0.95741		0.31141	0.29015	0.26403	0.16197	0.16847	0.047287	0.19447	0.15048	0.095369	0.068259	0.019637	0.033826
>gi|331270736|ref|YP_004397330.1| HK97 family phage portal protein [Clostridium botulinum BKT015925]	0.737819	-0.015493	-0.45192	-0.29106	-0.63666	-0.40902	-0.94771	-0.031723	-0.55588	-0.80904	-0.7247	-0.83214	-0.81832		0.5659	0.32376	0.55475	0.46515	0.45088	0.058456	0.26861	0.23283	0.18126	0.24009	0.15379	0.17372
>gi|330816019|ref|YP_004359724.1| phage portal protein, lambda family [Burkholderia gladioli BSR3]	0.592203	-0.63087	-0.38525	-0.37086	-0.66538	-0.63134	-0.88166	-0.53365	-0.83596	-0.90529	-0.93587	-0.96983	-0.96033		0.27521	0.40421	0.36526	0.14275	0.24369	0.090045	0.14746	0.085117	0.072086	0.04735	0.018629	0.028158
>gi|333996802|ref|YP_004529414.1| phage infection protein [Treponema primitia ZAS-2]	0.645779	-0.99481	-0.96831	-0.97832	-0.99607	-0.97114	-0.99885	-0.21432	-0.67799	-0.72768	-0.88341	-0.89286	-0.92227		0.0055985	0.07546	0.024917	0.0075911	0.044262	0.0017253	0.26666	0.2242	0.21837	0.091762	0.14961	0.10677
>gi|333994195|ref|YP_004526808.1| phage portal protein, HK97 family [Treponema azotonutricium ZAS-9]	0.212783	-0.60816	-0.75833	-0.82317	-0.9132	-0.89726	-0.95539	-0.014687	-0.36185	-0.41923	-0.47946	-0.74453	-0.82562		0.3075	0.33329	0.12616	0.088786	0.078885	0.053551	0.21828	0.25498	0.46946	0.37394	0.16076	0.14256
>gi|333993399|ref|YP_004526012.1| phage portal protein, HK97 family [Treponema azotonutricium ZAS-9]	0.529121	-0.43788	-0.70205	-0.76826	-0.87559	-0.85134	-0.93354	-0.024808	-0.43372	-0.48977	-0.56586	-0.80441	-0.84468		0.37139	0.3187	0.15315	0.10992	0.11179	0.10256	0.1966	0.25455	0.4161	0.32202	0.094993	0.11901
>gi|333998342|ref|YP_004530954.1| phage portal protein [Treponema primitia ZAS-2]	0.038291	-0.88619	-0.9046	-0.90688	-0.96066	-0.94046	-0.97606	-0.23862	-0.62487	-0.60356	-0.65957	-0.87057	-0.86107		0.090461	0.12937	0.068461	0.04097	0.056475	0.022639	0.27584	0.20023	0.38843	0.24755	0.06042	0.11243
>gi|332290446|ref|YP_004421298.1| Phage portal protein, lambda family [Gallibacterium anatis UMN179]	0.215896	-0.27822	-0.26083	-0.57029	-0.49477	-0.66081	-0.87334	-0.73534	-0.89166	-0.94379	-0.96151	-0.98406	-0.9846		0.36127	0.30236	0.22704	0.2533	0.21319	0.052878	0.13777	0.047268	0.03844	0.020208	0.010775	0.011224
>gi|326804701|ref|YP_004327572.1| conserved uncharacterised protein [Salmonella phage Vi01]	0.712635	-0.99946	-0.9993	-0.99459	-0.99885	-0.9956	-0.99948	-0.090162	-0.2832	-0.6594	-0.6497	-0.86466	-0.84763		0.00086817	0.00077948	0.010949	0.0028331	0.0047424	0.00069721	0.35319	0.24817	0.15231	0.15302	0.10795	0.061985
>gi|326804551|ref|YP_004327422.1| conserved uncharacterised protein [Salmonella phage Vi01]	0.068847	-0.99364	-0.99586	-0.98135	-0.99319	-0.99149	-0.99897	-0.49968	-0.62936	-0.74927	-0.82642	-0.91876	-0.87761		0.008339	0.0043964	0.031999	0.01548	0.0080178	0.0012262	0.22586	0.19282	0.21599	0.06802	0.072218	0.070485
>gi|325107748|ref|YP_004268816.1| portal protein lambda [Planctomyces brasiliensis DSM 5305]	0.73542	-0.61496	-0.32222	-0.30742	-0.73208	-0.6299	-0.84741	-0.4481	-0.72727	-0.86081	-0.87452	-0.94194	-0.95115		0.22914	0.52042	0.28685	0.22627	0.23741	0.14275	0.31543	0.199	0.13272	0.069813	0.033305	0.031973
>gi|326318468|ref|YP_004236140.1| type VI secretion system Vgr family protein [Acidovorax avenae subsp. avenae ATCC 19860]	0.780342	-0.96256	-0.98125	-0.97374	-0.97203	-0.98758	-0.99491	-0.044819	-0.39617	-0.61773	-0.57619	-0.84058	-0.8462		0.03462	0.0181	0.03823	0.023926	0.0063267	0.0045539	0.19107	0.22701	0.11224	0.1344	0.049642	0.074339
>gi|326315116|ref|YP_004232788.1| type VI secretion system Vgr family protein [Acidovorax avenae subsp. avenae ATCC 19860]	0.77171	-0.95582	-0.97714	-0.97229	-0.97575	-0.98626	-0.99602	-0.26717	-0.56949	-0.77609	-0.68984	-0.89598	-0.89972		0.056841	0.021158	0.036882	0.020794	0.007655	0.0034305	0.19892	0.16694	0.10227	0.072042	0.04646	0.090741
>gi|326795134|ref|YP_004312954.1| late control D family protein [Marinomonas mediterranea MMB-1]	0.768598	-0.87209	-0.9306	-0.94448	-0.93119	-0.89433	-0.98739	-0.18429	-0.66556	-0.77411	-0.76209	-0.92582	-0.8971		0.13204	0.075559	0.051586	0.125	0.10006	0.010822	0.26164	0.15399	0.22326	0.21168	0.12198	0.15555
>gi|326317908|ref|YP_004235580.1| type VI secretion system Vgr family protein [Acidovorax avenae subsp. avenae ATCC 19860]	0.763254	-0.97627	-0.98685	-0.97777	-0.98089	-0.98999	-0.99606	-0.031333	-0.3911	-0.62258	-0.57633	-0.83344	-0.84061		0.020374	0.013042	0.035944	0.015808	0.0054665	0.0033866	0.18358	0.22182	0.11406	0.12769	0.0549	0.073048
>gi|334703150|ref|ZP_08519016.1| D protein [Aeromonas caviae Ae398]	0.453443	-0.55511	-0.77024	-0.82803	-0.77017	-0.90444	-0.97753	-0.52566	-0.71168	-0.84387	-0.87747	-0.94422	-0.91734		0.35725	0.18666	0.097363	0.37634	0.048508	0.018789	0.19705	0.15211	0.1041	0.065144	0.036867	0.10584
>gi|333896609|ref|YP_004470483.1| YhgE/Pip N-terminal domain protein [Thermoanaerobacterium xylanolyticum LX-11]	0.257453	-0.92335	-0.97401	-0.92172	-0.98578	-0.96008	-0.99913	-0.10856	-0.49175	-0.75641	-0.63786	-0.92929	-0.90038		0.15429	0.029214	0.12326	0.027977	0.039896	0.0016121	0.42581	0.32994	0.23327	0.41153	0.05762	0.058777
>gi|331694937|ref|YP_004331176.1| YhgE/Pip C-terminal domain-containing protein [Pseudonocardia dioxanivorans CB1190]	0.023484	-0.18438	-0.45026	-0.53604	-0.74431	-0.62145	-0.93843	-0.50148	-0.66712	-0.83957	-0.89024	-0.93751	-0.94652		0.71947	0.52472	0.31183	0.24277	0.3279	0.078192	0.18392	0.23668	0.10893	0.10236	0.040035	0.057681
>gi|338202890|ref|YP_004649035.1| HK97 family portal protein [Lactobacillus reuteri SD2112]	0.73311	-0.36687	-0.7298	-0.67017	-0.74387	-0.88958	-0.9603	-0.014855	-0.23854	-0.59413	-0.55357	-0.79696	-0.71655		0.42236	0.20832	0.14621	0.24884	0.065292	0.033977	0.2305	0.21854	0.20975	0.22577	0.061676	0.078695
>gi|338202844|ref|YP_004648989.1| HK97 family portal protein [Lactobacillus reuteri SD2112]	0.927664	-0.28631	-0.62394	-0.50847	-0.7793	-0.85333	-0.9514	-0.27168	-0.56096	-0.78389	-0.78602	-0.92876	-0.88543		0.48155	0.20593	0.22371	0.10687	0.075834	0.038337	0.26691	0.15813	0.21178	0.15784	0.04569	0.048942
>gi|330815085|ref|YP_004358790.1| Fels-2 prophage protein [Burkholderia gladioli BSR3]	0.312069	-0.63815	-0.67857	-0.82918	-0.82584	-0.88403	-0.98611	-0.67206	-0.82941	-0.90289	-0.94696	-0.97677	-0.97498		0.3483	0.17625	0.092791	0.15621	0.064135	0.0090849	0.26336	0.08536	0.088034	0.049021	0.021422	0.031468
>gi|337291541|ref|YP_004630562.1| extracellular matrix-binding protein [Corynebacterium ulcerans BR-AD22]	0.990758	-0.085959	-0.58978	-0.56372	-0.71352	-0.83688	-0.96452	-0.397	-0.57831	-0.56482	-0.69391	-0.864	-0.84481		0.61648	0.3715	0.38997	0.207	0.12253	0.035849	0.1943	0.17976	0.47475	0.11799	0.073634	0.12913
>gi|336326675|ref|YP_004606641.1| rod-shaped morphology protein [Corynebacterium resistens DSM 45100]	0.860028	-0.97194	-0.78582	-0.74456	-0.94228	-0.96251	-0.99862	-0.82505	-0.77505	-0.98277	-0.9653	-0.97678	-0.97181		0.059305	0.38796	0.48095	0.12799	0.044312	0.0027786	0.25045	0.4858	0.017708	0.044885	0.042855	0.051549
>gi|330816146|ref|YP_004359851.1| type VI secretion system Vgr family protein [Burkholderia gladioli BSR3]	0.04791	-0.96851	-0.98515	-0.96752	-0.98236	-0.98767	-0.9956	-0.49921	-0.68242	-0.85899	-0.82706	-0.94718	-0.9539		0.02191	0.014756	0.041386	0.01228	0.0084402	0.0034615	0.19249	0.13359	0.086005	0.097743	0.037282	0.037769
>gi|330503114|ref|YP_004379983.1| presumed portal vertex protein [Pseudomonas mendocina NK-01]	0.644032	-0.88827	-0.79935	-0.79484	-0.90145	-0.89275	-0.95407	-0.54876	-0.82696	-0.92744	-0.9278	-0.9743	-0.9598		0.11288	0.19776	0.15242	0.085092	0.064668	0.029829	0.15582	0.073106	0.067395	0.045084	0.014975	0.029813
>gi|336251853|ref|YP_004585821.1| integrase family protein [Halopiger xanaduensis SH-6]	0.3949	-0.9837	-0.93308	-0.92396	-0.97929	-0.96764	-0.99177	-0.27771	-0.5144	-0.66156	-0.6568	-0.82068	-0.81749		0.016764	0.10189	0.1403	0.052154	0.029668	0.011928	0.27396	0.23096	0.18235	0.11929	0.11255	0.11019
>gi|333915996|ref|YP_004489728.1| late control D family protein [Delftia sp. Cs1-4]	0.350723	-0.93835	-0.91118	-0.91237	-0.94391	-0.95857	-0.99423	-0.72891	-0.83361	-0.94503	-0.95756	-0.98119	-0.98167		0.09998	0.075888	0.10003	0.073182	0.036559	0.0057345	0.15746	0.14946	0.062265	0.032958	0.0099093	0.013961
>gi|327313965|ref|YP_004329402.1| site-specific recombinase, phage integrase family [Prevotella denticola F0289]	0.712277	-0.99209	-0.98119	-0.98084	-0.98954	-0.97495	-0.99458	-0.76527	-0.92407	-0.89675	-0.99052	-0.98208	-0.98124		0.0094549	0.02584	0.021897	0.01159	0.031744	0.0068062	0.21624	0.073244	0.23388	0.0082831	0.037281	0.037798
>gi|326692810|ref|ZP_08229815.1| prophage pi1 protein 44 [Leuconostoc argentinum KCTC 3773]	0.982947	-0.98707	-0.9674	-0.94416	-0.98797	-0.97402	-0.99877	-0.28714	-0.4766	-0.53622	-0.70106	-0.94318	-0.88331		0.010859	0.037194	0.11536	0.014841	0.025162	0.0011805	0.24532	0.36225	0.45418	0.20019	0.07591	0.098183
>gi|328545652|ref|YP_004305761.1| Tape measure domain protein [polymorphum gilvum SL003B-26A1]	0.020735	-0.54301	-0.86388	-0.7704	-0.7973	-0.87131	-0.97482	-0.27509	-0.73036	-0.83433	-0.90825	-0.92937	-0.9443		0.53982	0.12431	0.2039	0.22955	0.099299	0.047057	0.43697	0.29155	0.17485	0.11881	0.15588	0.070271
>gi|332161398|ref|YP_004297975.1| Late control D family protein [Yersinia enterocolitica subsp. palearctica 105.5R(r)]	0.183781	-0.81592	-0.8223	-0.86935	-0.91161	-0.83095	-0.96069	-0.63195	-0.87913	-0.89054	-0.96672	-0.97636	-0.9606		0.16577	0.14877	0.088205	0.074859	0.18551	0.035753	0.23649	0.051963	0.22444	0.049649	0.047965	0.080061
>gi|328545736|ref|YP_004305845.1| phage DNA methyltransferase [polymorphum gilvum SL003B-26A1]	0.12443	-0.99939	-0.9913	-0.98346	-0.9962	-0.98978	-0.99949	-0.47271	-0.63359	-0.85089	-0.87549	-0.90697	-0.94579		0.00094113	0.013011	0.038445	0.011724	0.020487	0.00061922	0.33579	0.33374	0.14269	0.10336	0.13519	0.062065
>gi|330858387|ref|YP_004414741.1| Gp37 [Propionibacterium phage PAS50]	0.850684	-0.99981	-0.99997	-0.99891	-0.99929	-0.99978	-0.99999	-0.15317	-0.32452	-0.50873	-0.6443	-0.83708	-0.80863		0.00032523	3.37e-05	0.0023917	0.0020007	0.00026674	1.86e-05	0.43343	0.31907	0.27797	0.21281	0.15102	0.089646
>gi|327198388|ref|YP_004326976.1| membrane integrity protector, RIIA [Erwinia phage phiEa104]	0.258236	-0.62493	-0.87305	-0.86327	-0.93363	-0.93686	-0.98902	-0.39537	-0.64167	-0.84781	-0.87714	-0.9527	-0.91921		0.27317	0.1259	0.12352	0.078087	0.045771	0.011147	0.1656	0.24512	0.16332	0.044883	0.050961	0.062626
>gi|327198382|ref|YP_004306956.1| DnaG [Streptococcus phage Dp-1]	0.640882	-0.97048	-0.98998	-0.97121	-0.99184	-0.97253	-0.99724	-0.37222	-0.68919	-0.74616	-0.68037	-0.92153	-0.82806		0.048393	0.012214	0.029997	0.012269	0.025633	0.0037134	0.24167	0.17341	0.113	0.2432	0.064155	0.069244
>gi|333798308|ref|YP_004508581.1| DNA-cytosine methyltransferase [Synechococcus phage S-CRM01]	0.151116	-0.98112	-0.98473	-0.97295	-0.9887	-0.98165	-0.9986	-0.10427	-0.44589	-0.54125	-0.63678	-0.87673	-0.78091		0.02353	0.012736	0.029031	0.019422	0.015993	0.0010827	0.33193	0.2382	0.36888	0.26402	0.075821	0.11491
>gi|331028030|ref|YP_004421745.1| lysozyme [Synechococcus phage S-CBS3]	0.00725	-0.99914	-0.99785	-0.99324	-0.99779	-0.99442	-0.99871	-0.64048	-0.87717	-0.90846	-0.95828	-0.97853	-0.98571		0.0012747	0.0031458	0.0098324	0.0047324	0.0078086	0.0019865	0.17256	0.11964	0.1502	0.050082	0.027057	0.01646
>gi|331027960|ref|YP_004421510.1| DNA helicase [Synechococcus phage S-CBS2]	0.053341	-0.95932	-0.95662	-0.9575	-0.97943	-0.97823	-0.99486	-0.4077	-0.62346	-0.72094	-0.78132	-0.90943	-0.87778		0.030023	0.027163	0.047339	0.015877	0.016572	0.0055221	0.18932	0.13845	0.13296	0.089019	0.029443	0.070395
>gi|330858424|ref|YP_004414777.1| Gp27 [Propionibacterium phage PAD20]	0.839941	-0.99986	-0.99993	-0.99918	-0.99908	-0.99981	-0.99997	-0.34892	-0.48942	-0.58494	-0.76739	-0.89666	-0.94598		0.00014237	7.63e-05	0.0013878	0.0019432	0.00024607	4.5e-05	0.34124	0.29017	0.42516	0.2706	0.092896	0.035119
>gi|330858377|ref|YP_004414731.1| Gp27 [Propionibacterium phage PAS50]	0.818037	-0.99988	-0.9999	-0.999	-0.99931	-0.99976	-0.99997	-0.34402	-0.54126	-0.65858	-0.79687	-0.91093	-0.96361		0.00010954	0.00011647	0.0017838	0.0018316	0.00030926	4.65e-05	0.42108	0.25692	0.37054	0.23713	0.082505	0.024574
>gi|327197726|ref|YP_004301420.1| gp87 [Brochothrix phage A9]	0.668236	-0.69814	-0.55107	-0.46008	-0.78645	-0.66461	-0.98966	-0.45985	-0.69872	-0.72358	-0.8657	-0.91484	-0.7868		0.55408	0.68758	0.77118	0.41171	0.42789	0.013803	0.40179	0.22193	0.238	0.10327	0.080717	0.25253
>gi|326804634|ref|YP_004327505.1| Gp44-sliding clamp holder [Salmonella phage Vi01]	0.75161	-0.91463	-0.93309	-0.93951	-0.92551	-0.91186	-0.98101	-0.062443	-0.51035	-0.62901	-0.76683	-0.89446	-0.8323		0.054066	0.056767	0.053692	0.10518	0.063446	0.014999	0.24046	0.21144	0.13234	0.10849	0.080037	0.070904
>gi|326804560|ref|YP_004327431.1| Thymidylate synthase [Salmonella phage Vi01]	0.538051	-0.88418	-0.97244	-0.97525	-0.92743	-0.9892	-0.99642	-0.042404	-0.36777	-0.36958	-0.50766	-0.76145	-0.73071		0.13718	0.031144	0.023501	0.19233	0.0062983	0.0042059	0.37229	0.14878	0.47116	0.22301	0.1465	0.11189
>gi|332164718|ref|NP_001193698.1| disks large homolog 2 isoform 5 [Homo sapiens]	0.218925	-0.98052	-0.99552	-0.98806	-0.99425	-0.99508	-0.99904	-0.58136	-0.7251	-0.77804	-0.75149	-0.912	-0.86579		0.030305	0.0065242	0.014573	0.0090014	0.0036762	0.00096131	0.17636	0.076073	0.12292	0.16055	0.041862	0.04733
>gi|337290775|ref|YP_004629796.1| laminin subunit gamma-1 [Corynebacterium ulcerans BR-AD22]	0.991365	-0.97799	-0.96116	-0.9628	-0.98643	-0.97614	-0.99779	-0.041153	-0.51228	-0.47347	-0.71303	-0.86659	-0.87096		0.031418	0.04588	0.076592	0.014229	0.021874	0.0016666	0.2698	0.37113	0.48996	0.31109	0.19549	0.14652
>gi|337291286|ref|YP_004630307.1| mucin-19 [Corynebacterium ulcerans BR-AD22]	0.989316	-0.24847	-0.68699	-0.67446	-0.77044	-0.87946	-0.97993	-0.18759	-0.41914	-0.44931	-0.53454	-0.83041	-0.79424		0.62976	0.24109	0.26502	0.11108	0.080403	0.016016	0.2396	0.288	0.50054	0.2241	0.094179	0.18045
>gi|330812639|ref|YP_004357101.1| type VI secretion system, Vgr family [Pseudomonas brassicacearum subsp. brassicacearum NFM421]	0.098994	-0.98959	-0.99566	-0.98198	-0.99421	-0.99413	-0.9985	-0.42131	-0.57549	-0.8213	-0.71816	-0.91286	-0.93141		0.0093605	0.0054185	0.030822	0.0088635	0.0043079	0.001772	0.18217	0.21985	0.10405	0.13184	0.060686	0.046484
>gi|336320427|ref|YP_004600395.1| Terminase [Cellvibrio gilvus ATCC 13127]	0.112252	-0.95111	-0.85928	-0.87675	-0.9553	-0.91767	-0.96164	-0.43543	-0.67984	-0.80903	-0.90012	-0.96737	-0.96174		0.041347	0.1491	0.16807	0.049221	0.071499	0.021781	0.22403	0.2144	0.15593	0.084423	0.022133	0.046186
>gi|326796053|ref|YP_004313873.1| helicase A859L [Marinomonas mediterranea MMB-1]	0.145956	-0.63622	-0.62671	-0.64794	-0.82378	-0.86694	-0.9682	-0.97727	-0.98398	-0.98928	-0.99315	-0.99371	-0.99082		0.30971	0.55054	0.30989	0.20282	0.12921	0.039644	0.017328	0.021319	0.012945	0.010339	0.0066304	0.013779
>gi|327312943|ref|YP_004328380.1| TonB-dependent receptor [Prevotella denticola F0289]	0.899131	-0.94415	-0.98553	-0.98255	-0.9963	-0.98029	-0.99613	-0.055872	-0.44653	-0.62508	-0.518	-0.89775	-0.87409		0.083682	0.012458	0.014091	0.0043492	0.020995	0.0058001	0.31947	0.24152	0.27129	0.41475	0.080237	0.097731
>gi|336124002|ref|YP_004566050.1| transposase [Vibrio anguillarum 775]	0.008881	-0.86281	-0.77846	-0.77341	-0.9386	-0.80786	-0.93854	-0.73968	-0.93981	-0.97922	-0.9641	-0.98963	-0.98477		0.17779	0.30236	0.24993	0.082916	0.14546	0.068302	0.16381	0.036995	0.015724	0.060953	0.012984	0.020713
>gi|332634865|ref|NP_001193846.1| voltage-dependent L-type calcium channel subunit beta-3 isoform 4 [Homo sapiens]	0.552279	-0.99863	-0.99741	-0.97857	-0.99688	-0.99667	-0.99915	-0.84516	-0.93287	-0.96684	-0.97337	-0.99192	-0.98879		0.0012143	0.0026289	0.046872	0.0076918	0.0035299	0.0021368	0.22185	0.082137	0.032285	0.025773	0.0089968	0.011222
>gi|332634855|ref|NP_001193845.1| voltage-dependent L-type calcium channel subunit beta-3 isoform 3 [Homo sapiens]	0.557233	-0.99777	-0.99694	-0.97827	-0.99709	-0.99624	-0.99913	-0.81219	-0.92497	-0.96022	-0.96556	-0.98983	-0.98527		0.0022382	0.0032157	0.04504	0.0065464	0.0037934	0.0020771	0.28691	0.084733	0.037217	0.032443	0.011871	0.013951
>gi|332634850|ref|NP_001193844.1| voltage-dependent L-type calcium channel subunit beta-3 isoform 2 [Homo sapiens]	0.740308	-0.99753	-0.99626	-0.97202	-0.99543	-0.99541	-0.99881	-0.75545	-0.92231	-0.96341	-0.96576	-0.98823	-0.98704		0.0027923	0.0036761	0.060205	0.011429	0.0050368	0.0030092	0.44111	0.088932	0.034244	0.030422	0.017698	0.012964
>gi|336250694|ref|YP_004594404.1| terminase small subunit [Enterobacter aerogenes KCTC 2190]	0.270566	-0.3654	-0.37928	-0.46493	-0.7764	-0.54826	-0.89559	-0.89466	-0.95444	-0.97952	-0.98321	-0.98787	-0.98876		0.48115	0.44921	0.40126	0.22773	0.28243	0.11492	0.06534	0.047704	0.020611	0.016545	0.0141	0.011602

## Sheet: S+ M- T+
Annotations of sequences producing positive Structural (S+), negative MCP (M-), and positive Tail (T+) ANN outputs.
Annotations	Structural	MCP_Two	MCP_Three	MCP_Four	MCP_Seven	MCP_Lambda	Tail_One	Tail_Four	Tail_Seven	Tail_Lambda	Standard Error	MCP_One	MCP_Two	MCP_Three	MCP_Four	MCP_Seven	MCP_Lambda	Tail_One	Tail_Two	Tail_Three	Tail_Four	Tail_Seven	Tail_Lambda
>gi|330994909|ref|ZP_08318831.1| Major head protein [Gluconacetobacter sp. SXCC-1]	0.529672	-0.22903	-0.31224	-0.67043	-0.35576	-0.70119	0.58209	-0.45527	-0.56777	-0.65052		0.53043	0.60527	0.3345	0.29637	0.41898	0.25785	0.21617	0.3121	0.32453	0.18131	0.1582	0.13828
>gi|332983320|ref|YP_004464761.1| phage major tail protein, phi13 family [Mahella australiensis 50-1 BON]	0.732842	-0.48617	-0.57678	-0.8057	-0.72966	-0.96298	0.83836	0.6423	0.34491	0.35455		0.37754	0.40282	0.43785	0.31312	0.20361	0.048878	0.10367	0.14509	0.22169	0.15482	0.26666	0.42764
>gi|327198551|ref|YP_004327138.1| phage tail fiber adhesin [Pseudoalteromonas phage H105/1]	0.760584	-0.97707	-0.93024	-0.96345	-0.97264	-0.99899	0.77921	0.32275	-0.027198	0.080822		0.039486	0.019448	0.093995	0.063398	0.024576	0.0017243	0.12683	0.15291	0.40632	0.40576	0.2256	0.25567
>gi|334342052|ref|YP_004547032.1| phage major tail protein phi13 family [Desulfotomaculum ruminis DSM 2154]	0.897842	-0.90255	-0.88315	-0.94616	-0.93586	-0.99227	0.76827	0.15038	-0.0095433	-0.02798		0.077267	0.11305	0.14599	0.10614	0.075306	0.014759	0.11587	0.21311	0.29063	0.20047	0.3158	0.35037
>gi|326795120|ref|YP_004312940.1| phage tail protein I [Marinomonas mediterranea MMB-1]	0.324769	-0.96379	-0.96054	-0.98746	-0.99076	-0.99915	0.25357	-0.12287	-0.45267	-0.6437		0.070907	0.024331	0.07278	0.013383	0.0079679	0.00077667	0.32784	0.29229	0.51974	0.559	0.49527	0.30851
>gi|336392039|ref|ZP_08573438.1| phage major tail protein [Lactobacillus coryniformis subsp. torquens KCTC 3535]	0.126603	-0.62	-0.49351	-0.64502	-0.54215	-0.93681	0.68974	0.33112	0.12006	0.052767		0.32698	0.48698	0.55695	0.57771	0.3898	0.10024	0.20748	0.23997	0.36829	0.29274	0.36073	0.32716
>gi|330810714|ref|YP_004355176.1| phage minor tail protein [Pseudomonas brassicacearum subsp. brassicacearum NFM421]	0.35964	-0.99967	-0.99689	-0.99833	-0.99857	-0.99997	0.80204	0.38227	0.14539	0.13176		0.00047723	0.000609	0.0069192	0.0052018	0.002814	6.51e-05	0.13323	0.17558	0.46106	0.34939	0.23974	0.45112
>gi|333978555|ref|YP_004516500.1| phage major tail protein, phi13 family [Desulfotomaculum kuznetsovii DSM 6115]	0.970955	0.19789	-0.079929	-0.42177	-0.27734	-0.74629	0.71863	0.38473	0.29871	0.33177		0.52181	0.49516	0.57319	0.53691	0.38825	0.32791	0.09883	0.13801	0.23661	0.22646	0.23414	0.3246
>gi|337745494|ref|YP_004639656.1| phage major tail protein, phi13 family [Paenibacillus mucilaginosus KNP414]	0.59142	-0.17292	-0.49147	-0.72577	-0.74041	-0.91785	0.55026	-0.01568	-0.26125	-0.24658		0.35102	0.44898	0.30097	0.20865	0.15176	0.072818	0.18555	0.21187	0.29328	0.11774	0.23973	0.19811
>gi|325292885|ref|YP_004278749.1| phage tail fiber protein [Agrobacterium sp. H13-3]	0.931167	-0.58849	-0.74236	-0.78163	-0.77659	-0.95673	0.49901	-0.51771	-0.69972	-0.72536		0.387	0.2617	0.16844	0.17012	0.14553	0.03251	0.23878	0.35926	0.25641	0.17558	0.13782	0.10804
>gi|332289700|ref|YP_004420552.1| Phage tail fibre repeat protein [Gallibacterium anatis UMN179]	0.992014	-0.99266	-0.99166	-0.99414	-0.99492	-0.99986	0.37349	-0.04053	-0.33648	-0.36236		0.041651	0.0091995	0.0099909	0.012848	0.0077544	0.00014994	0.21365	0.31632	0.52884	0.49932	0.5113	0.54046
>gi|332288295|ref|YP_004419147.1| phage tail fiber repeat protein [Gallibacterium anatis UMN179]	0.826448	-0.96378	-0.96836	-0.96202	-0.97351	-0.99819	0.080339	-0.37829	-0.78456	-0.77736		0.096152	0.039425	0.024624	0.076886	0.026174	0.001119	0.2353	0.25464	0.38592	0.45625	0.15548	0.14212
>gi|332161413|ref|YP_004297990.1| phage tail protein [Yersinia enterocolitica subsp. palearctica 105.5R(r)]	0.386099	-0.99363	-0.98326	-0.99112	-0.98642	-0.99801	0.56963	0.28104	-0.34529	-0.46932		0.0029633	0.010474	0.045767	0.027052	0.0277	0.0025513	0.22628	0.36859	0.43251	0.5219	0.41146	0.47294
>gi|333798124|ref|YP_004508395.1| tail component protein [Clostridium phage phiCD38-2]	0.371777	-0.96201	-0.95973	-0.97818	-0.96746	-0.9992	0.3273	-0.37517	-0.65363	-0.77914		0.16574	0.053191	0.049257	0.056143	0.038505	0.0010606	0.31514	0.3381	0.48732	0.43444	0.2708	0.23695
>gi|330810707|ref|YP_004355169.1| phage tail fiber protein [Pseudomonas brassicacearum subsp. brassicacearum NFM421]	0.968351	-0.99616	-0.99475	-0.99881	-0.98133	-0.99977	0.70631	-0.042951	-0.091764	-0.28796		0.0029619	0.0056379	0.0088399	0.002133	0.048332	0.00038141	0.26007	0.42363	0.58806	0.53299	0.59581	0.46271
>gi|333905534|ref|YP_004479405.1| phage tail protein [Streptococcus parauberis KCTC 11537]	0.872164	-0.96901	-0.93487	-0.9562	-0.95945	-0.9967	0.59035	0.13441	-0.20908	-0.32281		0.036762	0.024062	0.094414	0.069044	0.058621	0.0057003	0.28044	0.23937	0.43311	0.36077	0.39173	0.2594
>gi|326804664|ref|YP_004327535.1| Gp14 neck protein [Salmonella phage Vi01]	0.537202	-0.55722	-0.41004	-0.69356	-0.5079	-0.98638	0.10253	-0.53032	-0.76805	-0.65535		0.64008	0.66204	0.58545	0.64771	0.49357	0.016716	0.48291	0.34668	0.47048	0.39538	0.22619	0.33188
>gi|333798128|ref|YP_004508399.1| tail fiber protein [Clostridium phage phiCD38-2]	0.898349	-0.61553	-0.68146	-0.736	-0.832	-0.97331	0.80485	0.12008	-0.16932	-0.38857		0.63095	0.4086	0.26726	0.27559	0.16554	0.04898	0.16129	0.15888	0.59045	0.41363	0.41233	0.39652
>gi|333798127|ref|YP_004508398.1| tail fiber protein [Clostridium phage phiCD38-2]	0.992642	-0.82615	-0.74889	-0.82264	-0.80018	-0.99508	0.87629	0.65012	0.49997	0.44189		0.2084	0.26195	0.40935	0.35781	0.2137	0.0042342	0.10594	0.10989	0.43596	0.34619	0.25755	0.49012
>gi|326318304|ref|YP_004235976.1| tail protein 3 [Acidovorax avenae subsp. avenae ATCC 19860]	0.993432	-0.36776	-0.58937	-0.83289	-0.73135	-0.93156	0.21406	-0.42768	-0.62372	-0.7507		0.62852	0.40946	0.27982	0.16513	0.21195	0.047042	0.15095	0.31018	0.47227	0.27146	0.38133	0.31084
>gi|333930625|ref|YP_004504203.1| tail fiber repeat 2 protein [Serratia sp. AS9]	0.672019	-0.76884	-0.87145	-0.95017	-0.93368	-0.98532	0.64725	0.14399	-0.34067	-0.4743		0.4202	0.34741	0.089874	0.042536	0.043559	0.023828	0.25409	0.17708	0.27566	0.36352	0.31685	0.31263
>gi|333925672|ref|YP_004499251.1| tail fiber repeat 2 protein [Serratia sp. AS12]	0.672019	-0.76884	-0.87145	-0.95017	-0.93368	-0.98532	0.64725	0.14399	-0.34067	-0.4743		0.4202	0.34741	0.089874	0.042536	0.043559	0.023828	0.25409	0.17708	0.27566	0.36352	0.31685	0.31263
>gi|326693182|ref|ZP_08230187.1| phage-related major tail protein [Leuconostoc argentinum KCTC 3773]	0.320676	-0.74293	-0.71947	-0.88844	-0.91006	-0.98515	0.66098	0.15976	-0.053408	0.14725		0.36339	0.28409	0.4544	0.18448	0.079087	0.02716	0.27865	0.41451	0.35352	0.30846	0.35324	0.25759
>gi|326692812|ref|ZP_08229817.1| major tail protein [Leuconostoc argentinum KCTC 3773]	0.599722	-0.58771	-0.48247	-0.88343	-0.8091	-0.96734	0.51635	0.21	-0.20396	-0.11813		0.74891	0.28296	0.39349	0.088881	0.12291	0.085933	0.29318	0.35709	0.38103	0.3169	0.38209	0.37722
>gi|325292341|ref|YP_004278205.1| Phage-related minor tail protein [Agrobacterium sp. H13-3]	0.428559	-0.89729	-0.85151	-0.97855	-0.96514	-0.9968	0.66125	-0.14328	-0.17798	-0.37356		0.066171	0.19498	0.28121	0.046054	0.06507	0.0074266	0.33295	0.20032	0.56049	0.63877	0.5301	0.37595
>gi|328543321|ref|YP_004303430.1| Tail fiber protein [polymorphum gilvum SL003B-26A1]	0.899291	-0.84917	-0.82267	-0.92204	-0.8923	-0.97003	0.090482	-0.76642	-0.86072	-0.82703		0.1728	0.12838	0.15905	0.075389	0.089387	0.026314	0.34937	0.28704	0.20847	0.11836	0.066936	0.19771
>gi|332290551|ref|YP_004421403.1| Phage-related minor tail protein [Gallibacterium anatis UMN179]	0.994121	-0.96672	-0.94902	-0.98257	-0.95508	-0.99783	0.021364	-0.77966	-0.88177	-0.90905		0.0070784	0.037006	0.068589	0.022069	0.050819	0.0020032	0.29381	0.15535	0.42884	0.13455	0.15588	0.090273
>gi|332290470|ref|YP_004421322.1| Phage-related protein, tail component [Gallibacterium anatis UMN179]	0.95168	-0.82528	-0.86885	-0.93604	-0.92289	-0.98674	0.04673	-0.51667	-0.77037	-0.81888		0.23269	0.17987	0.14143	0.059618	0.05353	0.012073	0.23014	0.28866	0.46579	0.41618	0.39529	0.2278
>gi|330503096|ref|YP_004379965.1| tail fiber protein H [Pseudomonas mendocina NK-01]	0.967225	-0.47845	-0.59571	-0.75267	-0.6331	-0.87833	0.55299	-0.36798	-0.48314	-0.68749		0.38905	0.46145	0.22087	0.28605	0.23942	0.1561	0.2244	0.28029	0.2765	0.19177	0.20466	0.20959
>gi|333905532|ref|YP_004479403.1| Phage tail fiber [Streptococcus parauberis KCTC 11537]	0.493021	-0.89729	-0.87975	-0.94777	-0.95018	-0.99755	0.60874	-0.11815	-0.31416	-0.52675		0.12892	0.18323	0.15841	0.09601	0.052341	0.0048581	0.13912	0.21229	0.36152	0.30957	0.31571	0.27022
>gi|333905508|ref|YP_004479379.1| Phage tail fiber [Streptococcus parauberis KCTC 11537]	0.493021	-0.89729	-0.87975	-0.94777	-0.95018	-0.99755	0.60874	-0.11815	-0.31416	-0.52675		0.12892	0.18323	0.15841	0.09601	0.052341	0.0048581	0.13912	0.21229	0.36152	0.30957	0.31571	0.27022
>gi|331027937|ref|YP_004421487.1| tail fiber [Synechococcus phage S-CBS2]	0.447219	-0.99867	-0.99627	-0.99919	-0.99078	-0.99991	0.8485	0.21016	-0.058023	-0.055357		0.0024945	0.0024555	0.0078646	0.0015222	0.020836	0.00021022	0.26881	0.4148	0.34726	0.42914	0.45496	0.50632
>gi|333905842|ref|YP_004479713.1| phage protein [Streptococcus parauberis KCTC 11537]	0.988007	-0.99644	-0.98862	-0.99675	-0.99295	-0.99992	0.1746	-0.60604	-0.79236	-0.86204		0.004583	0.003331	0.017917	0.0064665	0.011351	9.95e-05	0.25546	0.31464	0.58209	0.35149	0.32084	0.14391
>gi|333905535|ref|YP_004479406.1| phage protein [Streptococcus parauberis KCTC 11537]	0.857162	-0.92635	-0.95279	-0.9893	-0.98392	-0.99773	0.53297	-0.032965	-0.398	-0.4675		0.086662	0.15946	0.081171	0.017452	0.015516	0.0033637	0.386	0.24228	0.28016	0.28983	0.33274	0.25305
>gi|333905533|ref|YP_004479404.1| phage protein [Streptococcus parauberis KCTC 11537]	0.553093	-0.9638	-0.9595	-0.98504	-0.97829	-0.99827	0.75909	0.42628	0.0002402	-0.015394		0.11034	0.033787	0.048374	0.022795	0.020581	0.0018989	0.19521	0.12881	0.29809	0.20589	0.28634	0.23151
>gi|333905511|ref|YP_004479382.1| Phage protein [Streptococcus parauberis KCTC 11537]	0.893999	-0.87133	-0.90389	-0.97348	-0.96444	-0.9965	0.50625	-0.099962	-0.52616	-0.58791		0.1602	0.17735	0.13533	0.039612	0.027069	0.0038952	0.29668	0.17869	0.29497	0.22391	0.29399	0.18058
>gi|333905509|ref|YP_004479380.1| phage protein [Streptococcus parauberis KCTC 11537]	0.801299	-0.97748	-0.96987	-0.98899	-0.98485	-0.99906	0.80157	0.45609	0.11575	0.14455		0.047159	0.022807	0.047536	0.018479	0.015863	0.0011065	0.19544	0.11386	0.32073	0.20783	0.249	0.21152
>gi|327198552|ref|YP_004327139.1| phage structural protein [Pseudoalteromonas phage H105/1]	0.951314	-0.98939	-0.97151	-0.99135	-0.98949	-0.99972	0.85601	0.23709	-0.0002174	0.10232		0.0043287	0.017157	0.04763	0.018109	0.011372	0.00049145	0.14652	0.11822	0.34137	0.31486	0.29784	0.33937
>gi|326804669|ref|YP_004327540.1| conserved phage associated protein [Salmonella phage Vi01]	0.993634	-0.4019	-0.51867	-0.67103	-0.64386	-0.9491	0.85544	0.46818	0.12907	0.21866		0.45903	0.41769	0.32765	0.25876	0.22146	0.057603	0.07602	0.13336	0.25494	0.24429	0.19276	0.22361
>gi|331701879|ref|YP_004398838.1| phage portal protein, HK97 family [Lactobacillus buchneri NRRL B-30929]	0.405796	-0.73106	-0.6733	-0.93354	-0.87253	-0.9815	0.40604	-0.44122	-0.62346	-0.73624		0.52064	0.28289	0.3017	0.12176	0.11521	0.033803	0.32863	0.40759	0.25043	0.39651	0.27218	0.24344
>gi|332983402|ref|YP_004464843.1| phage minor structural protein [Mahella australiensis 50-1 BON]	0.936886	-0.41163	-0.63775	-0.74071	-0.66076	-0.92325	0.49918	-0.10904	-0.48575	-0.50367		0.42474	0.34691	0.2503	0.2899	0.15179	0.055195	0.32448	0.25075	0.2314	0.28508	0.21021	0.22883
>gi|332983315|ref|YP_004464756.1| phage minor structural protein [Mahella australiensis 50-1 BON]	0.86552	-0.82192	-0.86835	-0.92656	-0.92526	-0.99177	0.7663	0.21054	-0.11309	-0.14109		0.24863	0.15533	0.082088	0.058918	0.045498	0.0071376	0.071181	0.17644	0.23762	0.27308	0.20913	0.18729
>gi|325292903|ref|YP_004278767.1| phage portal protein, HK97 family [Agrobacterium sp. H13-3]	0.316408	-0.77221	-0.81069	-0.81225	-0.80052	-0.96218	0.25354	-0.48792	-0.76035	-0.69094		0.31123	0.16528	0.12923	0.2997	0.142	0.027097	0.27528	0.25403	0.35992	0.21622	0.15422	0.18745
>gi|326692819|ref|ZP_08229824.1| HK97 family phage portal protein [Leuconostoc argentinum KCTC 3773]	0.865652	-0.5783	-0.72676	-0.7493	-0.86133	-0.96555	0.41087	-0.33802	-0.54267	-0.63554		0.50365	0.38013	0.16959	0.21325	0.096559	0.025464	0.22379	0.38986	0.25047	0.30219	0.23303	0.18537
>gi|337741609|ref|YP_004633337.1| phage late control protein D [Oligotropha carboxidovorans OM5]	0.885355	-0.99192	-0.99112	-0.97345	-0.99611	-0.99892	0.028039	-0.55166	-0.80973	-0.78217		0.024145	0.011566	0.011728	0.063974	0.0039717	0.0015708	0.2739	0.31409	0.1707	0.2223	0.066008	0.16968
>gi|331701869|ref|YP_004398828.1| phage minor structural protein [Lactobacillus buchneri NRRL B-30929]	0.572047	-0.95934	-0.94844	-0.97242	-0.97478	-0.99878	0.71316	0.014825	-0.35993	-0.37849		0.028356	0.051418	0.080923	0.054787	0.025177	0.0015557	0.10105	0.19691	0.32638	0.33024	0.23053	0.19932
>gi|327405932|ref|YP_004346770.1| abortive phage infection protein [Fluviicola taffensis DSM 16823]	0.348093	-0.92923	-0.90678	-0.94189	-0.9628	-0.99857	0.19542	-0.58828	-0.75673	-0.77351		0.29831	0.085305	0.10458	0.067143	0.034009	0.0010988	0.1356	0.29056	0.2004	0.26301	0.12699	0.18147
>gi|326425051|ref|YP_004286274.1| tape measure protein [Tsukamurella phage TPA2]	0.991502	-0.82254	-0.865	-0.92048	-0.94161	-0.95817	0.38333	-0.53436	-0.72618	-0.77081		0.19959	0.14855	0.15392	0.081948	0.037074	0.078546	0.27881	0.29116	0.29202	0.20507	0.085223	0.16086
>gi|330810709|ref|YP_004355171.1| phage host specificity protein [Pseudomonas brassicacearum subsp. brassicacearum NFM421]	0.979879	-0.28318	-0.59102	-0.72649	-0.60107	-0.86291	0.52724	-0.26953	-0.57195	-0.5925		0.44529	0.26954	0.15715	0.18932	0.19166	0.093436	0.20179	0.18377	0.27085	0.24626	0.18329	0.20178
>gi|336065864|ref|YP_004560722.1| phage structural protein [Erysipelothrix rhusiopathiae str. Fujisawa]	0.398731	-0.9976	-0.99094	-0.99771	-0.99286	-0.99954	0.23664	-0.49755	-0.78523	-0.90446		0.0026719	0.0035241	0.020085	0.0048349	0.0083088	0.00065593	0.28706	0.46418	0.29553	0.27872	0.25379	0.082316
>gi|331271051|ref|YP_004385762.1| phage virion protein [Clostridium botulinum BKT015925]	0.418387	-0.94241	-0.90628	-0.95073	-0.96708	-0.99874	0.25006	-0.49544	-0.70758	-0.72258		0.15625	0.13078	0.1917	0.10855	0.039802	0.0011433	0.35581	0.43449	0.30447	0.38905	0.24384	0.25665
>gi|327198369|ref|YP_004306943.1| minor structural protein [Streptococcus phage Dp-1]	0.930167	-0.99613	-0.99326	-0.99816	-0.99398	-0.99978	0.39808	-0.28662	-0.71553	-0.80095		0.0040475	0.0038184	0.012317	0.0029467	0.007336	0.00025076	0.32622	0.40602	0.3708	0.46053	0.35226	0.13448
>gi|336395132|ref|ZP_08576531.1| phage portal protein, HK97 family [Lactobacillus farciminis KCTC 3681]	0.791576	-0.83141	-0.70626	-0.88543	-0.88315	-0.99116	0.33073	-0.3367	-0.64023	-0.66369		0.35743	0.11658	0.27132	0.14227	0.096713	0.0072458	0.22767	0.23138	0.321	0.32378	0.24688	0.29163
>gi|336391938|ref|ZP_08573337.1| phage minor structural protein [Lactobacillus coryniformis subsp. torquens KCTC 3535]	0.779593	-0.78325	-0.76412	-0.86851	-0.86665	-0.98324	0.46152	-0.3436	-0.58016	-0.70675		0.1987	0.25023	0.25157	0.25734	0.095268	0.021004	0.19476	0.23846	0.28678	0.30477	0.17842	0.12879
>gi|333798184|ref|YP_004508456.1| collagen triple helix repeat domain protein [Synechococcus phage S-CRM01]	0.810716	-0.96369	-0.9681	-0.98015	-0.98074	-0.99909	0.80652	-0.0035477	-0.49461	-0.26042		0.003255	0.10835	0.077323	0.042862	0.024754	0.0016505	0.16873	0.55352	0.43122	0.56601	0.49425	0.57159
>gi|333798181|ref|YP_004508453.1| collagen triple helix repeat protein [Synechococcus phage S-CRM01]	0.643476	-0.923	-0.93198	-0.9753	-0.98075	-0.99674	0.87018	0.17927	-0.41469	0.050226		0.011384	0.23792	0.18309	0.051937	0.028789	0.0098492	0.12056	0.57502	0.60527	0.63103	0.56787	0.69735
>gi|328545595|ref|YP_004305704.1| phage related protein, virulence-associated [polymorphum gilvum SL003B-26A1]	0.422801	-0.9262	-0.90946	-0.97427	-0.92712	-0.99185	0.21164	-0.72539	-0.80517	-0.81945		0.015024	0.11142	0.12284	0.057208	0.10415	0.0078663	0.46587	0.34978	0.30299	0.17042	0.13342	0.12715
>gi|330718692|ref|ZP_08313292.1| Phage related protein [Leuconostoc fallax KCTC 3537]	0.929156	-0.98743	-0.9786	-0.99178	-0.97765	-0.99896	0.48423	-0.029786	-0.37722	-0.28242		0.0066342	0.011736	0.035631	0.013233	0.035539	0.00096133	0.57321	0.37493	0.47978	0.41571	0.37529	0.25077
>gi|330470068|ref|YP_004407811.1| phage shock protein C, PspC [Verrucosispora maris AB-18-032]	0.519284	-0.96582	-0.95133	-0.97561	-0.89611	-0.99648	0.031215	-0.85149	-0.88527	-0.89611		0.29797	0.054418	0.057736	0.065881	0.18192	0.0060417	0.41013	0.57708	0.12616	0.13202	0.092326	0.14692
>gi|331027957|ref|YP_004421507.1| PE_PGRS family protein [Synechococcus phage S-CBS2]	0.611873	-0.99991	-0.9984	-0.99973	-0.99979	-1	0.92106	0.19601	-0.32175	-0.12626		8.07e-05	0.00015975	0.0043441	0.00081088	0.0003533	8.35e-06	0.1098	0.12818	0.59762	0.63119	0.68766	0.69112
>gi|331027954|ref|YP_004421504.1| unknown structural protein [Synechococcus phage S-CBS2]	0.836945	-0.95167	-0.92953	-0.96624	-0.965	-0.99725	0.61689	-0.14466	-0.55891	-0.46618		0.029401	0.055846	0.14968	0.069368	0.031268	0.003197	0.16869	0.21421	0.31864	0.33473	0.23988	0.29055
>gi|331027936|ref|YP_004421486.1| structural protein [Synechococcus phage S-CBS2]	0.982026	-0.96015	-0.94279	-0.96787	-0.97957	-0.99923	0.9067	0.18822	-0.029913	0.17227		0.012799	0.078545	0.12186	0.067048	0.02654	0.0014242	0.080646	0.12732	0.33106	0.23964	0.46458	0.34385
>gi|331027935|ref|YP_004421485.1| structural protein [Synechococcus phage S-CBS2]	0.583879	-0.95821	-0.96204	-0.97464	-0.96825	-0.99891	0.8869	-0.020696	-0.28464	-0.10555		0.007085	0.09676	0.074637	0.051172	0.048677	0.0023044	0.092708	0.1488	0.35537	0.44997	0.32572	0.45756
>gi|331027934|ref|YP_004421484.1| structural protein [Synechococcus phage S-CBS2]	0.903844	-0.99657	-0.97556	-0.99146	-0.99472	-0.99988	0.86321	-0.22896	-0.435	-0.22206		0.00026602	0.0081646	0.067591	0.019522	0.0060007	0.00022512	0.15462	0.38021	0.60157	0.44654	0.50775	0.42843
>gi|331027928|ref|YP_004421478.1| unknown structural protein [Synechococcus phage S-CBS2]	0.971047	-0.92334	-0.97308	-0.97369	-0.94568	-0.99769	0.88682	0.28525	-0.012704	0.098288		0.044772	0.13717	0.030716	0.053025	0.054945	0.0038501	0.10337	0.094598	0.37736	0.3204	0.29077	0.31092
>gi|326804671|ref|YP_004327542.1| maturation/adhesion protein [Salmonella phage Vi01]	0.90851	-0.99062	-0.98298	-0.99333	-0.98868	-0.99934	0.77264	0.030267	-0.26919	-0.23642		0.0068845	0.0084696	0.026925	0.012072	0.012087	0.00095906	0.1217	0.15885	0.33996	0.28913	0.18169	0.23147
>gi|332662568|ref|YP_004445356.1| Rhs element Vgr protein [Haliscomenobacter hydrossis DSM 1100]	0.255405	-0.52265	-0.58746	-0.7961	-0.76204	-0.91909	0.41572	-0.13184	-0.43516	-0.30402		0.33673	0.31004	0.28394	0.11718	0.12685	0.070844	0.26725	0.29936	0.26429	0.33764	0.25116	0.17657
>gi|326318511|ref|YP_004236183.1| type VI secretion system Vgr family protein [Acidovorax avenae subsp. avenae ATCC 19860]	0.961446	-0.97538	-0.96648	-0.95411	-0.97953	-0.99169	0.45425	-0.34111	-0.68969	-0.6827		0.021035	0.022735	0.0385	0.05226	0.011792	0.0069212	0.16174	0.33578	0.2144	0.15005	0.10099	0.13192
>gi|326318166|ref|YP_004235838.1| type VI secretion system Vgr family protein [Acidovorax avenae subsp. avenae ATCC 19860]	0.855846	-0.93264	-0.92935	-0.89203	-0.96281	-0.98072	0.022708	-0.53104	-0.84045	-0.84337		0.11446	0.060823	0.061927	0.085187	0.015334	0.014822	0.20918	0.22828	0.10762	0.13634	0.043215	0.061846
>gi|326315480|ref|YP_004233152.1| type VI secretion system Vgr family protein [Acidovorax avenae subsp. avenae ATCC 19860]	0.92402	-0.98138	-0.97487	-0.96552	-0.98894	-0.99473	0.1794	-0.39966	-0.74086	-0.75228		0.027011	0.018949	0.036955	0.037797	0.0060577	0.0055392	0.20904	0.23912	0.1409	0.16807	0.086668	0.1103
>gi|333987329|ref|YP_004519936.1| YhgE/Pip C-terminal domain-containing protein [Methanobacterium sp. SWAN-1]	0.328112	-0.7141	-0.76743	-0.88441	-0.87098	-0.97436	0.35909	-0.42809	-0.65865	-0.72812		0.52264	0.2026	0.17301	0.13285	0.10086	0.022002	0.19673	0.26688	0.23556	0.3002	0.17383	0.16805
>gi|327198366|ref|YP_004306940.1| TMP [Streptococcus phage Dp-1]	0.861899	-0.80135	-0.69477	-0.91307	-0.90931	-0.98804	0.11224	-0.54476	-0.7404	-0.81641		0.26514	0.28855	0.35727	0.14757	0.05476	0.014313	0.35034	0.33708	0.28464	0.18866	0.1498	0.087287
>gi|330836770|ref|YP_004411411.1| Collagen triple helix repeat-containing protein [Spirochaeta coccoides DSM 17374]	0.629038	-0.99735	-0.98736	-0.99779	-0.99734	-0.99986	0.80146	-0.019531	-0.29874	-0.13204		0.010366	0.0028081	0.030995	0.0049504	0.0028538	0.00024622	0.1113	0.23544	0.56008	0.32858	0.24436	0.30227
>gi|330819524|ref|YP_004348386.1| rhs-family protein [Burkholderia gladioli BSR3]	0.459	-0.77288	-0.73425	-0.77735	-0.86778	-0.94359	0.078046	-0.49433	-0.73481	-0.72614		0.41452	0.1401	0.12075	0.11102	0.050801	0.043025	0.16905	0.24648	0.20701	0.14932	0.044318	0.089856
>gi|338534681|ref|YP_004668015.1| fibronectin type III domain-containing protein [Myxococcus fulvus HW-1]	0.665097	-0.88735	-0.89326	-0.95354	-0.94086	-0.98143	0.14803	-0.72207	-0.83548	-0.83379		0.080407	0.10659	0.10393	0.038813	0.033187	0.01493	0.29196	0.29974	0.22098	0.13369	0.044874	0.11553
>gi|334336273|ref|YP_004541425.1| PspC domain protein [Isoptericola variabilis 225]	0.131797	-0.94464	-0.91153	-0.98712	-0.94408	-0.9979	0.25373	-0.81247	-0.87946	-0.87556		0.051678	0.13187	0.22915	0.035685	0.13044	0.0030162	0.54699	0.56774	0.31038	0.14509	0.13476	0.1381
>gi|336395143|ref|ZP_08576542.1| Phage endopeptidase [Lactobacillus farciminis KCTC 3681]	0.615702	-0.76853	-0.72451	-0.80863	-0.86177	-0.96758	0.48144	-0.09634	-0.52696	-0.51715		0.30903	0.13951	0.19317	0.19345	0.11127	0.038063	0.18025	0.17437	0.34653	0.20533	0.20986	0.17443
>gi|336395039|ref|ZP_08576438.1| prophage Lp2 protein 49 [Lactobacillus farciminis KCTC 3681]	0.668012	-0.99664	-0.97739	-0.99323	-0.99367	-0.99988	0.58484	0.19902	-0.11912	-0.26003		0.03323	0.0029881	0.04847	0.011825	0.011671	0.00022857	0.27814	0.23816	0.28991	0.44405	0.37908	0.33926
>gi|333397680|ref|ZP_08479493.1| minor structural protein gp75 [Leuconostoc gelidum KCTC 3527]	0.445778	-0.85709	-0.86046	-0.901	-0.91854	-0.99372	0.78331	0.29843	-0.12414	-0.14878		0.25982	0.18387	0.15773	0.1893	0.074938	0.0078467	0.13322	0.12455	0.33537	0.18319	0.29825	0.27932
>gi|327197601|ref|YP_004301292.1| gp16 [Brochothrix phage NF5]	0.395963	-0.91854	-0.90133	-0.95214	-0.97041	-0.99314	0.65194	0.39535	0.038258	0.02272		0.12631	0.10759	0.14492	0.048079	0.02348	0.0047838	0.1626	0.17123	0.27058	0.21411	0.23358	0.22668
>gi|338204464|ref|YP_004650609.1| phage lysin [Lactobacillus reuteri SD2112]	0.586976	-0.97537	-0.95242	-0.9776	-0.97595	-0.99806	0.53617	-0.15688	-0.51532	-0.59034		0.014921	0.022348	0.090136	0.041429	0.027585	0.0019357	0.18686	0.22061	0.37989	0.22179	0.18576	0.099044
>gi|331028139|ref|YP_004421853.1| ribonuclease III [Roseobacter phage RDJL Phi 1]	0.997591	-0.94544	-0.94392	-0.98568	-0.97737	-0.99885	0.90282	0.6032	0.30149	0.39134		0.061245	0.077784	0.068189	0.02772	0.028165	0.0021435	0.11402	0.10036	0.16014	0.13422	0.32073	0.30839
>gi|331028138|ref|YP_004421852.1| gene transfer agent [Roseobacter phage RDJL Phi 1]	0.964003	-0.9112	-0.93699	-0.96669	-0.95735	-0.9959	0.83336	0.066313	-0.16897	-0.052242		0.16292	0.08243	0.062038	0.034594	0.031729	0.0048133	0.099097	0.19461	0.30195	0.25019	0.2899	0.2434
>gi|327198368|ref|YP_004306942.1| antireceptor [Streptococcus phage Dp-1]	0.364407	-0.94565	-0.94034	-0.97573	-0.97674	-0.99474	0.52875	-0.041993	-0.41515	-0.45459		0.11249	0.056744	0.069052	0.02681	0.017433	0.0048736	0.15308	0.14782	0.26131	0.27548	0.24702	0.13367
>gi|326425079|ref|YP_004286302.1| primase [Tsukamurella phage TPA2]	0.049748	-0.99218	-0.97255	-0.98832	-0.99058	-0.99877	0.28468	-0.50185	-0.7231	-0.72561		0.0055548	0.0096799	0.058159	0.032202	0.0099434	0.001382	0.27219	0.37661	0.2834	0.21784	0.16097	0.1688
>gi|331028013|ref|YP_004421728.1| major tropism determinant [Synechococcus phage S-CBS3]	0.238419	-0.99744	-0.99573	-0.99932	-0.99812	-0.99994	0.76998	-0.32809	-0.32343	-0.25626		0.010195	0.0046169	0.0086474	0.0014597	0.0026812	0.00011058	0.25641	0.63061	0.61302	0.4607	0.46288	0.35526
>gi|331027956|ref|YP_004421506.1| triple helix repeat-containing collagen [Synechococcus phage S-CBS2]	0.940414	-0.99894	-0.9915	-0.99678	-0.99846	-0.99995	0.88096	0.055243	-0.25633	-0.029553		0.00013914	0.0017361	0.023127	0.0081236	0.0022115	0.00015205	0.1259	0.34463	0.64772	0.46414	0.55191	0.44256
>gi|327197839|ref|YP_004301382.1| gp49 [Brochothrix phage A9]	0.853469	-0.95547	-0.95243	-0.98256	-0.96019	-0.99695	0.4718	-0.020908	-0.46682	-0.43046		0.17977	0.03794	0.032696	0.019126	0.039784	0.002873	0.2831	0.27742	0.31481	0.40959	0.30336	0.34682
>gi|327197792|ref|YP_004301490.1| gp156 [Brochothrix phage A9]	0.36507	-0.92979	-0.91506	-0.95784	-0.9299	-0.98653	0.24542	-0.45501	-0.62146	-0.65701		0.15986	0.088641	0.048399	0.052111	0.038501	0.01155	0.25701	0.2692	0.26334	0.2748	0.11298	0.1962
>gi|327197745|ref|YP_004301443.1| gp110 [Brochothrix phage A9]	0.824383	-0.92833	-0.91112	-0.9539	-0.90621	-0.99448	0.51885	-0.29442	-0.62414	-0.56182		0.093451	0.083177	0.13483	0.086377	0.090147	0.0060185	0.23038	0.47674	0.62134	0.39941	0.51479	0.47168
>gi|327197740|ref|YP_004301438.1| gp105 [Brochothrix phage A9]	0.865046	-0.40867	-0.47173	-0.60255	-0.38439	-0.89819	0.67679	0.1046	-0.068001	-0.21396		0.50606	0.44148	0.48825	0.40217	0.2918	0.16924	0.19729	0.21546	0.41759	0.33308	0.27228	0.45619
>gi|327197735|ref|YP_004301432.1| gp99 [Brochothrix phage A9]	0.995651	-0.97779	-0.97198	-0.99576	-0.99256	-0.99983	0.46585	0.19771	-0.5023	-0.26755		0.0095297	0.031456	0.074012	0.0071568	0.0076912	0.00013319	0.41627	0.54539	0.51233	0.56473	0.43614	0.53433
>gi|327197731|ref|YP_004301426.1| gp93 [Brochothrix phage A9]	0.636327	-0.99342	-0.98307	-0.977	-0.98785	-0.99908	0.63889	0.23767	-0.025899	-0.31687		0.18207	0.0065637	0.022398	0.067865	0.01145	0.0011935	0.23141	0.34537	0.34295	0.37694	0.48009	0.47212
>gi|327197672|ref|YP_004301362.1| gp29 [Brochothrix phage A9]	0.603247	-0.68519	-0.75193	-0.85288	-0.82372	-0.94933	0.61629	0.057698	-0.14257	-0.14919		0.33995	0.20915	0.15567	0.10717	0.10781	0.035074	0.11488	0.23363	0.23908	0.34885	0.19079	0.27058
>gi|326792799|ref|YP_004310620.1| Bifunctional DNA primase/polymerase [Clostridium lentocellum DSM 5427]	0.458008	-0.99622	-0.99124	-0.98467	-0.99711	-0.99943	0.25372	-0.049212	-0.37942	-0.42239		0.014106	0.0053957	0.017989	0.037291	0.0023	0.00069944	0.38307	0.14409	0.31272	0.3243	0.3451	0.33658
>gi|334703158|ref|ZP_08519024.1| DNA inversion product [Aeromonas caviae Ae398]	0.979626	-0.61244	-0.72762	-0.81315	-0.81919	-0.95625	0.47923	-0.36673	-0.55763	-0.62862		0.27291	0.25635	0.1988	0.22618	0.10984	0.021959	0.25108	0.36144	0.42269	0.37502	0.2651	0.35681
>gi|330810182|ref|YP_004354644.1| type VI secretion system, Vgr family [Pseudomonas brassicacearum subsp. brassicacearum NFM421]	0.90069	-0.94784	-0.9483	-0.97552	-0.97438	-0.99633	0.74896	0.022388	-0.26826	-0.28261		0.054849	0.038906	0.060929	0.029124	0.018607	0.0039861	0.11551	0.2043	0.21195	0.23303	0.27076	0.24072

## Sheet: S+ M+ T-
Annotations of sequences producing positive Structural (S+), positive MCP (M+), and negative Tail (T-) ANN outputs.
Annotations	MCP_One	MCP_Three	MCP_Four	MCP_Seven	MCP_Lambda	Tail_One	Tail_Two	Tail_Seven	Tail_Lambda	Standard Error	MCP_One	MCP_Two	MCP_Three	MCP_Four	MCP_Seven	MCP_Lambda	Tail_One	Tail_Two	Tail_Three	Tail_Four	Tail_Seven	Tail_Lambda
>gi|336234252|ref|YP_004586868.1| phage major capsid protein, HK97 family [Geobacillus thermoglucosidasius C56-YS93]	0.97637	0.87449	0.9455	0.77057	0.70545	-0.21446	-0.63424	-0.85596	-0.80998		0.012892	0.030654	0.095298	0.059156	0.16952	0.1636	0.4387	0.2415	0.22488	0.12055	0.094821	0.12518
>gi|323527777|ref|YP_004229930.1| phage major capsid protein, P2 family [Burkholderia sp. CCGE1001]	0.91953	0.65734	0.75815	0.49723	0.37877	-0.24446	-0.64834	-0.89698	-0.90243		0.062644	0.18262	0.38312	0.32078	0.2638	0.30619	0.1819	0.19504	0.10674	0.10045	0.062811	0.038304
>gi|325921364|ref|ZP_08183221.1| phage major capsid protein, P2 family [Xanthomonas gardneri ATCC 19865]	0.8829	0.66058	0.73045	0.41353	0.43426	-0.74391	-0.86506	-0.98124	-0.98156		0.13619	0.22521	0.28536	0.34948	0.30869	0.34407	0.072659	0.075644	0.050743	0.032251	0.011105	0.013438
>gi|334317024|ref|YP_004549643.1| phage major capsid protein HK97 family [Sinorhizobium meliloti AK83]	0.9157	0.69524	0.75103	0.27701	0.087787	-0.33271	-0.55826	-0.84344	-0.861		0.048587	0.2019	0.15043	0.20922	0.34311	0.42087	0.23258	0.19103	0.10034	0.061636	0.078977	0.077099
>gi|332800331|ref|YP_004461830.1| phage major capsid protein, HK97 family [Tepidanaerobacter sp. Re1]	0.84413	0.65169	0.76906	0.41626	0.45863	-0.3228	-0.64059	-0.90768	-0.86863		0.18164	0.26497	0.24807	0.22546	0.341	0.34532	0.25018	0.20643	0.13453	0.12644	0.048491	0.062128
>gi|330015973|ref|ZP_08308361.1| phage major capsid protein, P2 family [Klebsiella sp. MS 92-3]	0.12498	-0.457	-0.28678	-0.69283	-0.85454	-0.47364	-0.70393	-0.95244	-0.95698		0.42793	0.36877	0.34227	0.39865	0.24581	0.10372	0.20206	0.14738	0.10209	0.096645	0.026677	0.02692
>gi|329116941|ref|ZP_08245658.1| phage major capsid protein, HK97 family [Streptococcus parauberis NCFD 2020]	0.94216	0.81504	0.77954	0.43325	0.3353	-0.50044	-0.72818	-0.91933	-0.89624		0.036062	0.067998	0.083652	0.16832	0.32141	0.32124	0.18381	0.17152	0.11194	0.12912	0.069429	0.048613
>gi|326692817|ref|ZP_08229822.1| phage major head protein [Leuconostoc argentinum KCTC 3773]	0.51085	0.44944	0.20649	0.21197	-0.16081	-0.17149	-0.60842	-0.92424	-0.88639		0.38122	0.22722	0.40166	0.45733	0.42336	0.51309	0.32366	0.25731	0.12878	0.1744	0.039851	0.091006
>gi|325681599|ref|ZP_08161120.1| phage major head protein [Lactobacillus reuteri MM4-1A]	0.97062	0.86039	0.91888	0.72619	0.76787	-0.31408	-0.6104	-0.90791	-0.86357		0.027392	0.062188	0.14667	0.098113	0.17089	0.1766	0.20381	0.22012	0.12527	0.12844	0.051236	0.078082
>gi|325662071|ref|ZP_08150690.1| HK97 family phage major capsid protein [Lachnospiraceae bacterium 4_1_37FAA]	0.93535	0.67424	0.59761	0.18321	0.057046	-0.1962	-0.58717	-0.80343	-0.77287		0.053482	0.2294	0.18114	0.28716	0.40496	0.29479	0.23587	0.12111	0.22704	0.13659	0.077471	0.083634
>gi|332533819|ref|ZP_08409675.1| phage major capsid protein, P2 family [Pseudoalteromonas haloplanktis ANT/505]	0.30131	-0.30999	-0.11342	-0.56841	-0.72128	-0.45849	-0.66402	-0.92916	-0.92442		0.38872	0.40676	0.2833	0.35075	0.28772	0.15914	0.13585	0.12742	0.08627	0.071588	0.037492	0.036412
>gi|332288318|ref|YP_004419170.1| phage major capsid protein, P2 family [Gallibacterium anatis UMN179]	0.77225	0.321	0.34589	-0.086015	-0.44777	-0.55359	-0.82786	-0.95117	-0.93454		0.19351	0.46052	0.39018	0.3411	0.28135	0.26125	0.16115	0.1003	0.057432	0.069458	0.048595	0.056141
>gi|329122639|ref|ZP_08251218.1| P2 family phage major capsid protein [Haemophilus aegyptius ATCC 11116]	0.94942	0.66363	0.80224	0.4364	0.38721	-0.58583	-0.81203	-0.96304	-0.94853		0.046144	0.16105	0.24908	0.28694	0.34644	0.30735	0.134	0.11017	0.079984	0.035077	0.024832	0.033169
>gi|325171311|ref|YP_004251282.1| major capsid protein [Vibrio phage ICP3]	0.95846	0.62075	0.79883	0.27335	-0.091357	-0.15704	-0.26244	-0.78501	-0.82733		0.045347	0.18667	0.35316	0.27853	0.4433	0.50573	0.22515	0.33232	0.29983	0.13028	0.12916	0.12141
>gi|328543301|ref|YP_004303410.1| phage major capsid protein, HK97 [polymorphum gilvum SL003B-26A1]	0.68899	0.3568	0.43445	-0.17099	-0.45434	-0.027305	-0.23693	-0.75282	-0.74962		0.16895	0.33246	0.2705	0.38362	0.30185	0.35477	0.33236	0.23051	0.24678	0.17337	0.057783	0.15799
>gi|332187042|ref|ZP_08388783.1| phage major capsid protein, HK97 family [Sphingomonas sp. S17]	0.83997	0.45373	0.4754	0.0068065	-0.30485	-0.19105	-0.53491	-0.85099	-0.9217		0.15387	0.18599	0.23523	0.4756	0.29138	0.36087	0.19166	0.17277	0.11276	0.079958	0.12293	0.047011
>gi|329295808|ref|ZP_08253144.1| phage major head protein [Plautia stali symbiont]	0.87137	0.56198	0.59331	0.017509	-0.12916	-0.53362	-0.74267	-0.93021	-0.91366		0.093141	0.2248	0.28617	0.29731	0.48028	0.36543	0.23892	0.16104	0.10575	0.068902	0.04694	0.038091
>gi|327198115|ref|YP_004306645.1| major capsid protein [Enterococcus phage EFRM31]	0.72222	0.70981	0.58147	0.31656	-0.19667	-0.60365	-0.77356	-0.86362	-0.82146		0.32568	0.55519	0.20653	0.33373	0.42731	0.44436	0.19913	0.14659	0.18625	0.10988	0.10081	0.11304
>gi|334316104|ref|YP_004548723.1| major capsid protein E [Sinorhizobium meliloti AK83]	0.84281	0.72906	0.74427	0.47841	0.42436	-0.47547	-0.74359	-0.92943	-0.91243		0.16085	0.20104	0.22666	0.20792	0.18158	0.24057	0.1619	0.16393	0.067963	0.062654	0.03294	0.043951
>gi|336391948|ref|ZP_08573347.1| phage-related major head protein [Lactobacillus coryniformis subsp. torquens KCTC 3535]	0.98321	0.85744	0.9163	0.74056	0.73498	-0.60334	-0.823	-0.94755	-0.95067		0.010851	0.070091	0.16214	0.12422	0.19526	0.21215	0.14429	0.095661	0.088606	0.041451	0.062923	0.034247
>gi|333395528|ref|ZP_08477347.1| phage-related major head protein [Lactobacillus coryniformis subsp. coryniformis KCTC 3167]	0.92382	0.63629	0.78852	0.50625	0.40116	-0.68857	-0.87462	-0.97184	-0.97383		0.052553	0.16868	0.25548	0.22723	0.28529	0.3793	0.14182	0.057098	0.092235	0.030536	0.03899	0.021265
>gi|332686946|ref|YP_004456720.1| phage tail protein [Melissococcus plutonius ATCC 35311]	0.069286	-0.37293	-0.71677	-0.757	-0.9509	-0.058009	-0.35157	-0.81042	-0.76029		0.37882	0.37413	0.41317	0.34591	0.12822	0.034383	0.23428	0.17616	0.23022	0.38173	0.12146	0.16225
>gi|332288310|ref|YP_004419162.1| P2 phage tail completion protein R [Gallibacterium anatis UMN179]	0.95654	0.92822	0.95978	0.91746	0.86839	-0.8875	-0.94928	-0.98462	-0.9733		0.062454	0.049173	0.16034	0.037265	0.094784	0.12561	0.097414	0.058656	0.014551	0.011574	0.017721	0.037464
>gi|326804666|ref|YP_004327537.1| Gp13 neck protein [Salmonella phage Vi01]	0.12456	0.11	-0.27046	-0.17069	-0.67923	-0.6211	-0.8676	-0.96691	-0.94981		0.62131	0.58674	0.46282	0.55877	0.49288	0.31807	0.23833	0.14204	0.027642	0.027512	0.034666	0.052072
>gi|336395026|ref|ZP_08576425.1| Phage Mu protein F like protein [Lactobacillus farciminis KCTC 3681]	0.37964	0.018295	-0.39788	-0.38839	-0.66653	-0.74374	-0.82594	-0.9934	-0.98737		0.59669	0.52328	0.48993	0.46976	0.41272	0.32281	0.2889	0.25321	0.056502	0.010971	0.0060098	0.01696
>gi|326804536|ref|YP_004327407.1| conserved phage associated protein [Salmonella phage Vi01]	0.82694	0.017469	0.030057	-0.35701	-0.6961	-0.028648	-0.43004	-0.79423	-0.72862		0.12711	0.39524	0.36366	0.32309	0.24294	0.19617	0.26479	0.28816	0.24156	0.21247	0.088818	0.12925
>gi|337268225|ref|YP_004612280.1| phage portal protein, lambda family [Mesorhizobium opportunistum WSM2075]	0.59829	0.48261	0.29175	-0.0067942	-0.34547	-0.65159	-0.81789	-0.9557	-0.96075		0.35181	0.29969	0.25952	0.38617	0.1933	0.21308	0.18098	0.11196	0.066266	0.048802	0.026992	0.026478
>gi|338204452|ref|YP_004650597.1| phage portal protein [Lactobacillus reuteri SD2112]	0.052727	-0.55742	-0.46023	-0.79561	-0.90654	-0.41526	-0.69064	-0.94015	-0.92598		0.56333	0.42917	0.29539	0.39442	0.095923	0.085877	0.28793	0.10379	0.098798	0.066642	0.034371	0.036163
>gi|326804567|ref|YP_004327438.1| Gp32 single-strand DNA binding protein [Salmonella phage Vi01]	0.43524	-0.021988	-0.43841	-0.38617	-0.66168	-0.41636	-0.71707	-0.91856	-0.87979		0.67724	0.43376	0.49532	0.33001	0.2917	0.29691	0.22183	0.17972	0.12622	0.081281	0.037243	0.067678
>gi|326797404|ref|YP_004315224.1| late control D family protein [Marinomonas mediterranea MMB-1]	0.24288	-0.47521	-0.33845	-0.6876	-0.83598	-0.5391	-0.75068	-0.95369	-0.92882		0.42182	0.35555	0.28292	0.29468	0.22918	0.16183	0.17455	0.11423	0.073506	0.074481	0.047189	0.054494
>gi|336391950|ref|ZP_08573349.1| phage-related portal protein [Lactobacillus coryniformis subsp. torquens KCTC 3535]	0.83453	0.15485	0.10768	-0.41505	-0.69751	-0.25953	-0.64629	-0.88773	-0.86602		0.11793	0.41497	0.27383	0.3577	0.2802	0.13924	0.26663	0.17683	0.13755	0.12363	0.052345	0.088208
>gi|333930617|ref|YP_004504195.1| late control D family protein [Serratia sp. AS9]	0.3159	-0.40937	-0.20525	-0.72101	-0.83465	-0.42704	-0.73742	-0.94634	-0.94058		0.44459	0.55613	0.43648	0.61293	0.23916	0.20614	0.17185	0.12586	0.085052	0.097436	0.045043	0.029507
>gi|333925664|ref|YP_004499243.1| late control D family protein [Serratia sp. AS12]	0.3159	-0.40937	-0.20525	-0.72101	-0.83465	-0.42704	-0.73742	-0.94634	-0.94058		0.44459	0.55613	0.43648	0.61293	0.23916	0.20614	0.17185	0.12586	0.085052	0.097436	0.045043	0.029507
>gi|332638765|ref|ZP_08417628.1| portal protein [Weissella cibaria KACC 11862]	0.70505	0.41705	-0.20705	0.39577	-0.40295	-0.16251	-0.61384	-0.9016	-0.87863		0.43402	0.42928	0.45771	0.77013	0.61794	0.52563	0.45479	0.27221	0.14321	0.18219	0.10209	0.12009
>gi|333798290|ref|YP_004508563.1| serine/threonine kinase PKN8 [Synechococcus phage S-CRM01]	0.86182	0.399	0.32696	-0.29104	-0.33853	-0.63809	-0.8207	-0.93491	-0.91481		0.086122	0.4402	0.22516	0.49151	0.29528	0.38605	0.20737	0.12707	0.087973	0.054274	0.03401	0.045361
>gi|327197784|ref|YP_004301482.1| gp149 [Brochothrix phage A9]	0.19518	0.085592	-0.43836	0.2105	-0.45834	-0.65953	-0.70223	-0.84147	-0.96655		0.76531	0.84764	0.77864	0.76261	0.75911	0.68065	0.39894	0.53654	0.18242	0.25942	0.4051	0.049272
>gi|326804601|ref|YP_004327472.1| Gp46 recombination endonuclease subunit [Salmonella phage Vi01]	0.8834	0.65723	0.60097	0.22242	-0.20268	-0.67962	-0.84461	-0.93987	-0.91389		0.056845	0.18249	0.19995	0.3025	0.36992	0.30723	0.18019	0.15354	0.066222	0.051587	0.061075	0.078642
>gi|338202784|ref|YP_004648929.1| HK97 family prophage LambdaSa04 [Lactobacillus reuteri SD2112]	0.93621	0.58618	0.58657	0.13438	0.037963	-0.31178	-0.60162	-0.90093	-0.87859		0.031533	0.20267	0.29906	0.33463	0.44258	0.29842	0.14736	0.14356	0.11768	0.088974	0.019569	0.045193

## Sheet: S+ M+ T+
Annotations of sequences producing positive outputs from Structural, MCP, and Tail ANNs.
Annotations	Structural	MCP_One	MCP_Two	MCP_Three	MCP_Four	MCP_Seven	MCP_Lambda	Tail_One	Tail_Two	Tail_Three	Tail_Four	Tail_Seven	Tail_Lambda	Standard Error	MCP_One	MCP_Two	MCP_Three	MCP_Four	MCP_Seven	MCP_Lambda	Tail_One	Tail_Two	Tail_Three	Tail_Four	Tail_Seven	Tail_Lambda
>gi|331701877|ref|YP_004398836.1| phage major capsid protein, HK97 family [Lactobacillus buchneri NRRL B-30929]	0.708171	0.91989	0.803	0.66364	0.63195	0.27157	0.065734	0.105	-0.29621	-0.49341	-0.47304	-0.64869	-0.59601		0.065583	0.22961	0.22515	0.21941	0.35234	0.28773	0.25439	0.23268	0.22199	0.25665	0.14567	0.26224
>gi|326790957|ref|YP_004308778.1| phage major capsid protein, HK97 family [Clostridium lentocellum DSM 5427]	0.879925	0.84315	0.86196	0.69688	0.76875	0.39009	0.29009	0.51268	0.21105	0.12244	0.074918	-0.1804	-0.13856		0.2125	0.084878	0.26175	0.17433	0.36609	0.44235	0.39532	0.43617	0.29846	0.25005	0.22723	0.20248
>gi|332870630|ref|ZP_08439370.1| phage major capsid protein, HK97 family [Acinetobacter baumannii 6013113]	0.962173	0.98174	0.9432	0.84804	0.89842	0.79427	0.74458	0.1156	-0.32071	-0.52651	-0.54564	-0.73411	-0.71173		0.027452	0.047238	0.16974	0.10375	0.1319	0.10225	0.35268	0.2723	0.29767	0.1363	0.125	0.12366
>gi|337741110|ref|YP_004632838.1| phage major capsid protein [Oligotropha carboxidovorans OM5]	0.877908	0.79234	0.47373	0.27353	0.47511	-0.12039	-0.45185	0.016536	-0.44922	-0.65641	-0.60215	-0.81473	-0.7844		0.20853	0.39757	0.41686	0.45268	0.48322	0.43172	0.27067	0.28173	0.15683	0.19911	0.095684	0.076956
>gi|337741091|ref|YP_004632819.1| phage major capsid protein [Oligotropha carboxidovorans OM5]	0.321015	0.25614	-0.14476	-0.14812	-0.012271	-0.56059	-0.88737	0.1728	0.015429	-0.35524	-0.31902	-0.47662	-0.41889		0.45412	0.52638	0.56178	0.48475	0.38749	0.078178	0.2312	0.32166	0.39951	0.26838	0.31384	0.24729
>gi|336418740|ref|ZP_08599012.1| phage major capsid protein, HK97 family [Fusobacterium sp. 11_3_2]	0.242691	0.9303	0.78987	0.77584	0.80879	0.44647	0.22747	0.035811	-0.39073	-0.52042	-0.60009	-0.62076	-0.65363		0.037405	0.20623	0.10773	0.13912	0.29953	0.41087	0.1445	0.28104	0.3432	0.1937	0.23423	0.19197
>gi|332850979|ref|ZP_08433118.1| phage major capsid protein, HK97 family [Acinetobacter baumannii 6013150]	0.962173	0.98174	0.9432	0.84804	0.89842	0.79427	0.74458	0.1156	-0.32071	-0.52651	-0.54564	-0.73411	-0.71173		0.027452	0.047238	0.16974	0.10375	0.1319	0.10225	0.35268	0.2723	0.29767	0.1363	0.125	0.12366
>gi|325292901|ref|YP_004278765.1| phage major capsid protein, HK97 family [Agrobacterium sp. H13-3]	0.928733	0.94804	0.7088	0.65717	0.67829	0.16464	-0.18631	0.12237	-0.25687	-0.47297	-0.44357	-0.64236	-0.62596		0.028222	0.22547	0.20272	0.31984	0.38754	0.26529	0.3311	0.3233	0.19592	0.21846	0.20552	0.16904
>gi|332283231|ref|YP_004418916.1| phage major capsid protein [Pusillimonas sp. T7-7]	0.974231	0.67345	0.3441	0.12169	0.45757	-0.25077	-0.55269	0.55398	0.27686	-0.046335	-0.09062	-0.38739	-0.3865		0.2379	0.34239	0.41729	0.39343	0.46876	0.27979	0.25852	0.32564	0.3051	0.17104	0.19033	0.24156
>gi|327198357|ref|YP_004306931.1| major capsid protein [Streptococcus phage Dp-1]	0.764562	0.93876	0.80986	0.74957	0.59997	0.58636	0.26031	0.21231	-0.18604	-0.63852	-0.53814	-0.76441	-0.79012		0.04102	0.13183	0.19117	0.26913	0.24239	0.31309	0.22846	0.16699	0.16401	0.206	0.068343	0.079032
>gi|338739212|ref|YP_004676174.1| phage major capsid protein [Hyphomicrobium sp. MC1]	0.968624	0.89374	0.53884	0.42797	0.50823	-0.10827	-0.33998	0.25837	-0.023982	-0.18904	-0.26981	-0.45974	-0.48989		0.092379	0.39284	0.34952	0.4802	0.52754	0.23977	0.19686	0.2512	0.22886	0.25575	0.25766	0.23513
>gi|334124570|ref|ZP_08498572.1| HK97 family phage major capsid protein [Enterobacter hormaechei ATCC 49162]	0.94829	0.62649	0.40094	0.048582	0.054024	-0.36514	-0.65333	0.039553	-0.42714	-0.41633	-0.51796	-0.80529	-0.78145		0.29314	0.28766	0.21136	0.40034	0.2951	0.16306	0.16359	0.23273	0.34384	0.19782	0.056224	0.072011
>gi|334122370|ref|ZP_08496409.1| HK97 family phage major capsid protein [Enterobacter hormaechei ATCC 49162]	0.971191	0.52202	0.11267	0.044667	-0.18333	-0.56799	-0.77571	0.12135	-0.27115	-0.41664	-0.40753	-0.72698	-0.62608		0.39201	0.37481	0.27671	0.32934	0.16632	0.12709	0.18141	0.28677	0.22266	0.1971	0.084079	0.1133
>gi|332534169|ref|ZP_08410017.1| phage major capsid protein [Pseudoalteromonas haloplanktis ANT/505]	0.953064	0.74324	0.26908	0.28243	0.16392	-0.29104	-0.6117	0.49946	0.23118	-0.032176	0.033919	-0.36492	-0.29469		0.18843	0.31338	0.26307	0.21087	0.30362	0.18158	0.16511	0.21497	0.30113	0.19241	0.19791	0.18508
>gi|332672383|ref|YP_004421627.1| gp23 major capsid protein [Campylobacter phage NCTC12673]	0.41732	0.78131	0.63977	0.41399	0.53481	0.010296	-0.41606	0.2546	-0.25621	-0.37406	-0.41967	-0.69965	-0.6369		0.20393	0.24422	0.28679	0.23717	0.25773	0.3609	0.1789	0.19949	0.20121	0.14253	0.11081	0.14877
>gi|326804652|ref|YP_004327523.1| Gp23-Major capsid protein [Salmonella phage Vi01]	0.982206	0.93918	0.80901	0.69121	0.79448	0.43429	0.35108	0.55434	0.30318	-0.15206	-0.027415	-0.36831	-0.38886		0.039452	0.13402	0.23993	0.23653	0.30136	0.29347	0.20312	0.18948	0.29852	0.21514	0.15529	0.18411
>gi|333798205|ref|YP_004508477.1| major capsid protein [Synechococcus phage S-CRM01]	0.977275	0.86368	0.57386	0.44319	0.40709	0.123	-0.30504	0.54108	0.24064	-0.099728	0.036052	-0.38127	-0.32146		0.095944	0.28922	0.39618	0.40616	0.40688	0.27393	0.17671	0.20154	0.29991	0.23571	0.15798	0.21566
>gi|332534069|ref|ZP_08409918.1| phage major capsid protein [Pseudoalteromonas haloplanktis ANT/505]	0.69548	0.94887	0.77002	0.68124	0.65827	0.2442	0.032278	0.66106	0.47024	0.11978	0.22703	-0.023869	0.20607		0.051205	0.20718	0.26243	0.27993	0.3851	0.3437	0.12691	0.19735	0.44623	0.30429	0.27822	0.21029
>gi|326536318|ref|YP_004300759.1| gp23 major head protein [Acinetobacter phage 133]	0.905496	0.89931	0.65852	0.47598	0.5596	-0.064382	-0.16421	0.088397	-0.13948	-0.43363	-0.39381	-0.702	-0.7307		0.060401	0.23589	0.30119	0.33317	0.42591	0.45779	0.27335	0.25295	0.1745	0.16953	0.10054	0.075509
>gi|331007151|ref|ZP_08330367.1| Phage major capsid protein [gamma proteobacterium IMCC1989]	0.659151	0.13828	-0.41396	-0.5421	-0.74289	-0.75551	-0.93928	0.42098	0.12843	-0.15752	-0.15372	-0.37614	-0.26618		0.52131	0.29831	0.27915	0.14783	0.088256	0.028759	0.26669	0.25083	0.15929	0.19163	0.21697	0.19354
>gi|323486430|ref|ZP_08091754.1| phage major capsid protein [Clostridium symbiosum WAL-14163]	0.766146	0.68939	0.31606	0.22602	0.45607	-0.076351	-0.43815	0.17963	0.089243	-0.32569	-0.49524	-0.591	-0.40311		0.15625	0.46718	0.41293	0.44249	0.53861	0.19594	0.35954	0.16963	0.47983	0.33414	0.25084	0.30741
>gi|334316567|ref|YP_004549186.1| major capsid protein E [Sinorhizobium meliloti AK83]	0.984876	0.66735	0.67504	0.60684	0.51985	0.39011	0.10927	0.14321	-0.21605	-0.63668	-0.6174	-0.68103	-0.73329		0.15268	0.13561	0.3038	0.19171	0.19196	0.3518	0.37799	0.29396	0.16284	0.12285	0.14691	0.10579
>gi|334315028|ref|YP_004547647.1| major capsid protein E [Sinorhizobium meliloti AK83]	0.982948	0.62362	0.62428	0.52706	0.45027	0.27168	-0.043252	0.11292	-0.24312	-0.62909	-0.58807	-0.70755	-0.73018		0.18331	0.10616	0.30463	0.20529	0.22247	0.26493	0.35067	0.29718	0.15451	0.11304	0.12367	0.09104
>gi|336234259|ref|YP_004586875.1| phage major tail protein, phi13 family [Geobacillus thermoglucosidasius C56-YS93]	0.997268	0.051057	-0.3148	-0.49068	-0.55351	-0.40725	-0.9057	0.88169	0.87859	0.6864	0.70317	0.5674	0.55923		0.45872	0.52872	0.4862	0.44759	0.28527	0.15263	0.10174	0.096807	0.23658	0.18157	0.14743	0.2788
>gi|330810719|ref|YP_004355181.1| phage tail protein [Pseudomonas brassicacearum subsp. brassicacearum NFM421]	0.985917	0.36777	-0.15144	-0.34954	-0.511	-0.69175	-0.95077	0.4512	0.22835	-0.078846	-0.43812	-0.48005	-0.5966		0.54288	0.5551	0.42958	0.3945	0.23708	0.043748	0.22776	0.31965	0.29072	0.31566	0.26902	0.21452
>gi|332290465|ref|YP_004421317.1| Phage minor tail protein L [Gallibacterium anatis UMN179]	0.994549	0.67046	0.37431	0.32589	0.34931	0.13768	-0.34561	0.61656	0.41139	0.042428	0.17627	-0.12355	-0.061182		0.18318	0.32805	0.45833	0.4377	0.46282	0.32025	0.18197	0.26397	0.41007	0.21918	0.21177	0.25888
>gi|331270730|ref|YP_004397324.1| phi13 family phage major tail protein [Clostridium botulinum BKT015925]	0.013058	0.175	0.20984	-0.030265	-0.28487	-0.29861	-0.73261	0.37229	0.16575	-0.010551	-0.21914	-0.19174	-0.11037		0.61802	0.40441	0.47783	0.5455	0.44623	0.22292	0.22629	0.2963	0.2893	0.34715	0.26471	0.35354
>gi|326804658|ref|YP_004327529.1| Gp19 tail tube protein [Salmonella phage Vi01]	0.988246	0.49393	0.4464	-0.018797	0.1209	0.26744	-0.44153	0.62749	0.2969	-0.11448	-0.12662	-0.51556	-0.45836		0.49859	0.34805	0.49157	0.4792	0.3932	0.36647	0.35314	0.27244	0.24865	0.42289	0.20708	0.26293
>gi|336325420|ref|YP_004605386.1| phage protein [Corynebacterium resistens DSM 45100]	0.275012	0.60959	0.0028879	-0.19198	-0.021438	-0.56412	-0.88344	0.19289	-0.13896	-0.26167	-0.2474	-0.50096	-0.3694		0.17304	0.59239	0.47673	0.50524	0.52339	0.095321	0.25799	0.32326	0.23968	0.31134	0.33881	0.28203
>gi|333905517|ref|YP_004479388.1| phage protein [Streptococcus parauberis KCTC 11537]	0.966488	0.34018	0.1944	0.13027	-0.32307	-0.26948	-0.7399	0.77779	0.65167	0.36437	0.55552	0.25041	0.29412		0.46831	0.48389	0.20809	0.47533	0.28531	0.22849	0.25387	0.30055	0.36868	0.16408	0.24876	0.28615
>gi|327198534|ref|YP_004327121.1| conserved phage structural protein [Pseudoalteromonas phage H105/1]	0.968842	0.095051	-0.034078	-0.28628	-0.4127	-0.63703	-0.83502	0.5257	0.079772	0.044234	-0.12739	-0.5184	-0.54634		0.5518	0.55122	0.38041	0.46456	0.12067	0.1187	0.23562	0.24745	0.39495	0.23239	0.20683	0.16151
>gi|326804537|ref|YP_004327408.1| phage associated protein [Salmonella phage Vi01]	0.94405	0.85966	0.80282	0.64879	0.63552	0.34104	0.045203	0.3506	-0.059049	-0.10001	-0.082447	-0.50827	-0.37771		0.27208	0.094874	0.17779	0.25573	0.28314	0.3125	0.24484	0.26914	0.30535	0.22084	0.14204	0.22066
>gi|332980662|ref|YP_004462103.1| phage minor structural protein [Mahella australiensis 50-1 BON]	0.97436	0.1517	0.22564	-0.099444	-0.14123	-0.18743	-0.73909	0.60802	0.29244	0.0086851	0.0097956	-0.35774	-0.29072		0.40884	0.44042	0.47854	0.37595	0.30899	0.14125	0.25706	0.26669	0.26223	0.28755	0.22039	0.20047
>gi|326789852|ref|YP_004307673.1| phage portal protein, HK97 family [Clostridium lentocellum DSM 5427]	0.405689	0.61208	0.20492	0.01928	-0.041538	-0.30144	-0.82342	0.097714	-0.4448	-0.71412	-0.73292	-0.85629	-0.80204		0.18027	0.44349	0.24159	0.34208	0.26753	0.1038	0.24041	0.22526	0.20016	0.1019	0.1426	0.13394
>gi|337268229|ref|YP_004612284.1| phage protein GP20 [Mesorhizobium opportunistum WSM2075]	0.956287	0.49737	0.12434	-0.056997	-0.12429	-0.28884	-0.71916	0.61985	0.36608	0.13289	0.19538	-0.15413	-0.12813		0.41066	0.42445	0.32173	0.41759	0.48071	0.14643	0.14342	0.25479	0.21042	0.14966	0.1924	0.19293
>gi|330820340|ref|YP_004349202.1| Phage protein D [Burkholderia gladioli BSR3]	0.860415	0.22206	-0.4075	-0.30331	-0.57566	-0.59212	-0.87551	0.53344	0.14875	-0.28891	-0.25516	-0.54549	-0.53551		0.55617	0.49862	0.36199	0.32698	0.20184	0.10332	0.26999	0.31405	0.3517	0.18531	0.13248	0.25069
>gi|327198329|ref|YP_004306903.1| RecA [Streptococcus phage Dp-1]	0.171664	0.75602	0.66219	0.41846	0.39167	0.12409	-0.32319	0.21533	-0.25723	-0.33896	-0.4607	-0.64898	-0.64892		0.1263	0.17166	0.25205	0.31868	0.18567	0.40838	0.16044	0.2442	0.27173	0.25068	0.13864	0.1499
