# Supplementary material for: Artificial Neural Networks Trained to Detect Viral and Phage Structural Proteins
Source: PLoS Comput Biol. 2012 Aug 23;8(8):e1002657. doi: 10.1371/journal.pcbi.1002657 (PMC3426561; doi:10.1371/journal.pcbi.1002657)
Supplement: Dataset S3 — Structural and non-structural protein sequences used in training. (XLSX) [file pcbi.1002657.s003.xlsx]

## Sheet: Structural Proteins
>GI|108794932|GB|ABG20969.1| CAPSID PROTEIN VP2 [ALEUTIAN MINK DISEASE VIRUS]
>GI|183575211|GB|EDT95739.1| TAIL TAPEMEASURE PROTEIN [STREPTOCOCCUS PNEUMONIAE CDC3059-06]
>GI|157320868|GB|ABV39965.1| PHAGE TAIL TAPE MEASURE PROTEIN, TP901 FAMILY [SERRATIA PROTEAMACULANS 568]
>GI|75513084|REF|ZP_00735546.1| COG4386: MU-LIKE PROPHAGE TAIL SHEATH PROTEIN GPL [ESCHERICHIA COLI 53638]
>GI|168484823|REF|ZP_02709768.1| PHAGE MAJOR TAIL PROTEIN, PHI13 FAMILY [STREPTOCOCCUS PNEUMONIAE CDC1873-00]
>GI|117570987|EMB|CAI72502.1| CAPSID PROTEIN [CHICKEN ANEMIA VIRUS]
>GI|112361321|GB|ABI15693.1| PUTATIVE PHAGE TAPE MEASURE PROTEIN [STAPHYLOCOCCUS PHAGE CNPH82]
>GI|13936697|GB|AAK49899.1|AF307322_1 NUCLEOCAPSID PROTEIN [LIMESTONE CANYON VIRUS]
>GI|118166314|GB|ABK67211.1| PHAGE TAIL TAPE MEASURE PROTEIN, FAMILY PROTEIN, CORE REGION [MYCOBACTERIUM AVIUM 104]
>GI|17981832|REF|NP_536823.1| CAPSID [HAEMOPHILUS PHAGE HP2]
>GI|84468511|DBJ|BAE71338.1| NUCLEOCAPSID PROTEIN [HANTAVIRUS THAILAND 741]
>GI|194100351|REF|YP_002003781.1| GP17 [ENTEROBACTERIA PHAGE ECODS1]
>GI|51340048|GB|AAU00720.1| OUTER CAPSID PROTEIN VP4 [PORCINE ROTAVIRUS A]
>GI|30466080|GB|AAP33624.1| KILLER CELL IMMUNOGLOBULIN-LIKE RECEPTOR KIR2DL1 [BOS TAURUS]
>GI|115343970|GB|ABI94979.1| BASE PLATE WEDGE [BACTERIOPHAGE RB32]
>GI|1019794|EMB|CAA59442.1| NUCLEOCAPSID PROTEIN [MAPUERA VIRUS]
>GI|27452824|GB|AAO12329.1| MAJOR CAPSID PROTEIN [PORCINE LYMPHOTROPIC HERPESVIRUS 3]
>GI|3367677|EMB|CAB10893.1| CAPSID [FOOT-AND-MOUTH DISEASE VIRUS]
>GI|162320085|DBJ|BAF95346.1| VP1 CAPSID PROTEIN [HUMAN ECHOVIRUS 29]
>GI|17981847|REF|NP_536838.1| TAIL FIBERS [HAEMOPHILUS PHAGE HP2]
>GI|166836324|GB|ABY90373.1| MAJOR CAPSID PROTEIN [HALOMONAS PHAGE PHIHAP-1]
>GI|162433527|GB|EDQ44116.1| PORTAL PROTEIN, HK97 FAMILY [METHYLOBACTERIUM NODULANS ORS 2060]
>GI|189360153|GB|EDU78572.1| PHAGE MINOR TAIL PROTEIN L [ESCHERICHIA COLI O157:H7 STR. EC4486]
>GI|25013923|REF|NP_733977.1| LARGE CAPSID PROTEIN [SATSUMA DWARF VIRUS]
>GI|75209336|REF|ZP_00709576.1| COG3948: PHAGE-RELATED BASEPLATE ASSEMBLY PROTEIN [ESCHERICHIA COLI B171]
>GI|148842139|GB|EDL56528.1| PHAGE TAIL ASSEMBLY-LIKE PROTEIN [PLANCTOMYCES MARIS DSM 8797]
>GI|75514149|REF|ZP_00736479.1| COG5525: BACTERIOPHAGE TAIL ASSEMBLY PROTEIN [ESCHERICHIA COLI 53638]
>GI|119927464|REF|XP_001256232.1| PREDICTED: SIMILAR TO CONNECTOR ENHANCER OF KSR2A, PARTIAL [BOS TAURUS]
>GI|261257|GB|AAB24409.1| VP7=OUTER CAPSID PROTEIN [PORCINE ROTAVIRUS, G3 SEROTYPE, BEN-307, PEPTIDE, 326 AA]
>GI|334747|GB|AAA47730.1| GAG POLYPROTEIN [SIMIAN SRV-1 TYPE D RETROVIRUS]
>GI|29344069|GB|AAO81829.1| TAIL PROTEIN [ENTEROCOCCUS FAECALIS V583]
>GI|116235574|GB|ABJ88909.1| TAIL ASSEMBLY PROTEIN [STAPHYLOCOCCUS PHAGE 80]
>GI|13660702|GB|AAK33001.1| STRUCTURAL OUTER CAPSID PROTEIN VP2 [BLUETONGUE VIRUS]
>GI|30025919|GB|AAP04458.1| GPFI [BACTERIOPHAGE L-413C]
>GI|33348134|GB|AAQ15479.1| NECK PROTEIN [ENTEROBACTERIA PHAGE RB49]
>GI|169653880|GB|EDS86573.1| BASEPLATE J-LIKE PROTEIN [BURKHOLDERIA PSEUDOMALLEI S13]
>GI|148283145|GB|ABQ57212.1| NUCLEOCAPSID PHOSPHOPROTEIN [BAT CORONAVIRUS HKU2]
>GI|229314308|GB|EEN80281.1| MAJOR TAIL PROTEIN [LACTOBACILLUS RHAMNOSUS LMS2-1]
>GI|77380110|GB|ABA71701.1| CAPSID PROTEIN [ADENO-ASSOCIATED VIRUS VR-355]
>GI|206709180|EMB|CAR33513.1| PHAGE TAIL SHEATH PROTEIN [SALMONELLA ENTERICA SUBSP. ENTERICA SEROVAR ENTERITIDIS STR. P125109]
>GI|166241039|GB|EDR53013.1| BACTERIOPHAGE CAPSID PROTEIN-LIKE PROTEIN [AKKERMANSIA MUCINIPHILA ATCC BAA-835]
>GI|150028374|GB|ABR60491.1| PHAGE MAJOR CAPSID PROTEIN E [SINORHIZOBIUM MEDICAE WSM419]
>GI|85696258|GB|EAQ34151.1| PHAGE MAJOR CAPSID PROTEIN [NITROBACTER SP. NB-311A]
>GI|91799857|GB|ABE62232.1| PHAGE PORTAL PROTEIN, HK97 [NITROBACTER HAMBURGENSIS X14]
>GI|74420606|GB|ABA04805.1| PHAGE PORTAL PROTEIN, HK97 [NITROBACTER WINOGRADSKYI NB-255]
>GI|6318275|EMB|CAB60275.1| CAPSID PROTEIN [SAN MIGUEL SEA LION VIRUS 6]
>GI|169751878|GB|ACA69396.1| MAJOR CAPSID PROTEIN E [YERSINIA PSEUDOTUBERCULOSIS YPIII]
>GI|194428561|REF|ZP_03061100.1| PHAGE TAIL SHEATH PROTEIN [ESCHERICHIA COLI B171]
>GI|62114785|GB|AAX63633.1| GP11 [AEROMONAS PHAGE 31]
>GI|255652307|REF|ZP_05399209.1| PHAGE PROTEIN [CLOSTRIDIUM DIFFICILE QCD-37X79]
>GI|162432203|GB|EDQ42799.1| PHAGE PORTAL PROTEIN, LAMBDA FAMILY [METHYLOBACTERIUM NODULANS ORS 2060]
>GI|115345242|DBJ|BAF33297.1| CAPSID PROTEIN [FELINE CALICIVIRUS]
>GI|324638|GB|AAA52253.1| NUCLEOPROTEIN [INFLUENZA A VIRUS (A/NEW JERSEY/8/1976(H1N1))]
>GI|168713009|REF|ZP_02745286.1| PUTATIVE PORTAL PROTEIN FOR PROPHAGE CP-933V [ESCHERICHIA COLI O157:H7 STR. EC4045]
>GI|149777875|GB|ABR28507.1| OUTER CAPSID PROTEIN [PORCINE ROTAVIRUS C]
>GI|194100295|REF|YP_002003493.1| GP17 [ENTEROBACTERIA PHAGE BA14]
>GI|189372432|GB|EDU90848.1| PHAGE MINOR TAIL PROTEIN L [ESCHERICHIA COLI O157:H7 STR. EC869]
>GI|66473281|GB|AAY46290.1| TAIL TUBULAR PROTEIN B [VIBRIOPHAGE VP4]
>GI|825745|GB|AAA67210.1| CAPSID PROTEIN
>GI|95132022|GB|AAZ20422.2| OUTER CAPSID PROTEIN VP4 [HUMAN ROTAVIRUS A]
>GI|27888118|GB|EAA25177.1| BASEPLATE ASSEMBLY PROTEIN J [FUSOBACTERIUM NUCLEATUM SUBSP. VINCENTII ATCC 49256]
>GI|56418252|GB|AAV91066.1| MAJOR CAPSID PROTEIN [GROUPER IRIDOVIRUS]
>GI|321506|PIR||JQ0596 NUCLEOCAPSID PROTEIN - MUMPS VIRUS
>GI|148888577|GB|ABR15784.1| MINOR CAPSID PROTEIN [NOROVIRUS LION/GGIV.2/PISTOIA/387/06/ITA]
>GI|68196251|GB|EAN10680.1| PHAGE TAIL TAPE MEASURE PROTEIN TP901, CORE REGION [ENTEROCOCCUS FAECIUM DO]
>GI|33438536|GB|AAL15124.2| RNLA [ENTEROBACTERIA PHAGE RB49]
>GI|112523695|GB|ABI20388.1| CAPSID GLYCOPROTEIN [HUMAN ROTAVIRUS A]
>GI|119225828|DBJ|BAF41199.1| TAIL LENGTH TAPE MEASURE PROTEIN2 [STAPHYLOCOCCUS PHAGE PHIPVL108]
>GI|161176987|GB|ABX59676.1| CAPSID PROTEIN VP4 [HUMAN ROTAVIRUS A]
>GI|40787050|GB|AAR90024.1| 32 [ENTEROBACTERIA PHAGE SP6]
>GI|115517859|GB|ABJ05843.1| PHAGE PORTAL PROTEIN, HK97 FAMILY [RHODOPSEUDOMONAS PALUSTRIS BISA53]
>GI|114334146|GB|ABI71528.1| PHAGE PORTAL PROTEIN, LAMBDA FAMILY PROTEIN [SHEWANELLA FRIGIDIMARINA NCIMB 400]
>GI|49617020|GB|AAT67293.1| CAPSID ASSEMBLY PROTEIN [EQUID HERPESVIRUS 1]
>GI|30267960|GB|AAP21624.1| VP7 OUTER CAPSID PROTEIN [HUMAN ROTAVIRUS G2]
>GI|61966458|EMB|CAG44481.1| HEXON CAPSID PROTEIN [HUMAN ADENOVIRUS TYPE 44]
>GI|116700314|GB|ABK19502.1| PHAGE TAIL PROTEIN [SYNTROPHOBACTER FUMAROXIDANS MPOB]
>GI|4240569|GB|AAD13623.1| POLYPROTEIN 2 [AURA VIRUS]
>GI|151945564|GB|EDN63805.1| NAP1P AND BUD NECK ASSOCIATED [SACCHAROMYCES CEREVISIAE YJM789]
>GI|148734514|REF|YP_001285531.1| TSBA [ENTEROBACTERIA PHAGE TLS]
>GI|168475398|REF|ZP_02704421.1| PHAGE TAIL ASSEMBLY-LIKE PROTEIN [SALMONELLA ENTERICA SUBSP. ENTERICA SEROVAR VIRCHOW STR. SL491]
>GI|62179787|REF|YP_216204.1| GIFSY-1 PROPHAGE HEAD-TAIL PRECONNECTOR GP4 [SALMONELLA ENTERICA SUBSP. ENTERICA SEROVAR CHOLERAESUIS STR. SC-B67]
>GI|61278|EMB|CAA33401.1| 32KD COAT PROTEIN [LILY SYMPTOMLESS VIRUS]
>GI|168722238|REF|ZP_02754515.1| PUTATIVE PORTAL PROTEIN [ESCHERICHIA COLI O157:H7 STR. EC4206]
>GI|163262470|EMB|CAP44773.1| PHAGE TAIL PROTEIN [BORDETELLA PETRII]
>GI|168196555|GB|ACA18502.1| PHAGE PORTAL PROTEIN, LAMBDA FAMILY [METHYLOBACTERIUM SP. 4-46]
>GI|29570246|GB|AAO85393.1| CAPSID PROTEIN [CACTUS VIRUS X]
>GI|238695318|REF|YP_002922511.1| GP18 TAIL SHEATH PROTEIN [ENTEROBACTERIA PHAGE JS10]
>GI|77745198|GB|ABB02500.1| CAPSID PROTEIN [CRYPTOSPORIDIUM HOMINIS]
>GI|150961594|GB|ABR83619.1| PHAGE PORTAL PROTEIN, PBSX FAMILY [PSEUDOMONAS AERUGINOSA PA7]
>GI|227438487|GB|ACP30800.1| GP10 BASE PLATE WEDGE COMPLETION TAIL PIN [ENTEROBACTERIA PHAGE RB14]
>GI|110225316|DBJ|BAE97461.1| OUTER CAPSID PROTEIN [HUMAN ASTROVIRUS 1]
>GI|183599078|REF|ZP_02960571.1| PHAGE CAPSID PORTAL PROTEIN Q [PROVIDENCIA STUARTII ATCC 25827]
>GI|119821453|GB|EAX24049.1| PHAGE TAIL TAPE MEASURE PROTEIN, TP901 FAMILY [STENOTROPHOMONAS MALTOPHILIA R551-3]
>GI|33414826|GB|AAQ17869.1| GP10 BASEPLATE WEDGE SUBUNIT AND TAIL PIN [BACTERIOPHAGE AEH1]
>GI|157811928|GB|ABV80304.1| NUCLEOCAPSID PROTEIN [HANTAVIRUS YAKESHI-MM-182]
>GI|104345833|GB|ABF72733.1| GP29 BASE PLATE HUB [AEROMONAS SALMONICIDA BACTERIOPHAGE 25]
>GI|168759219|REF|ZP_02784226.1| PUTATIVE TAIL LENGTH TAPE MEASURE PROTEIN [ESCHERICHIA COLI O157:H7 STR. EC4401]
>GI|397004|EMB|CAA52566.1| LATE PROTEIN [HUMAN PAPILLOMAVIRUS TYPE 35H]
>GI|585547|SP|P37708.1|NCAP_RINDL NUCLEOPROTEIN (NUCLEOCAPSID PROTEIN) (PROTEIN N) (NP)
>GI|14253137|EMB|CAC39307.1| N PROTEIN [AVIAN INFECTIOUS BRONCHITIS VIRUS (STRAIN BEAUDETTE US)]
>GI|22726512|GB|AAN05306.1|AF418014_1 NUCLEOCAPSID [AUSTRALIAN BAT LYSSAVIRUS]
>GI|150964215|GB|ABR86240.1| PHAGE TAIL TAPE MEASURE PROTEIN LAMBDA [PSEUDOMONAS AERUGINOSA PA7]
>GI|123434262|REF|XP_001308779.1| PHAGE TAIL FIBER REPEAT FAMILY PROTEIN [TRICHOMONAS VAGINALIS G3]
>GI|71913273|GB|AAZ53375.1| VP7 OUTER CAPSID PROTEIN [BOVINE ROTAVIRUS A]
>GI|29290080|GB|AAO72331.1| CAPSID-ASSOCIATED P24 PROTEIN [LYMANTRIA DISPAR NUCLEOPOLYHEDROVIRUS]
>GI|52695797|PDB|1TJA|H CHAIN H, FITTING OF GP8, GP9, AND GP11 INTO THE CRYO-EM RECONSTRUCTION OF THE BACTERIOPHAGE T4 CONTRACTED TAIL
>GI|217973742|REF|YP_002358493.1| PHAGE MINOR TAIL PROTEIN L [SHEWANELLA BALTICA OS223]
>GI|46449994|GB|AAS96643.1| MINOR CAPSID PROTEIN C [DESULFOVIBRIO VULGARIS SUBSP. VULGARIS STR. HILDENBOROUGH]
>GI|222306|DBJ|BAA03037.1| VP2 [BOVINE POLYOMAVIRUS]
>GI|146336844|GB|ABQ23522.1| NUCLEOCAPSID [PHLEBOVIRUS SP. BE AN 356637]
>GI|126387520|GB|ABO12018.1| PHAGE MAJOR CAPSID PROTEIN HK97 [ACINETOBACTER BAUMANNII ATCC 17978]
>GI|335152|GB|AAA47903.1| NUCLEOPROTEIN
>GI|167420450|REF|ZP_02312203.1| PHAGE TAIL PROTEIN [YERSINIA PESTIS BIOVAR ORIENTALIS STR. MG05-1020]
>GI|310991|GB|AAA47943.1| NUCLEOCAPSID PROTEIN [IMPATIENS NECROTIC SPOT VIRUS]
>GI|167991617|REF|ZP_02572716.1| PHAGE BASEPLATE ASSEMBLY PROTEIN V [SALMONELLA ENTERICA SUBSP. ENTERICA SEROVAR 4,[5],12:I:- STR. CVM23701]
>GI|74268811|EMB|CAB93911.2| GP6, MAJOR CAPSID PROTEIN [CORYNEBACTERIUM PHAGE BFK20]
>GI|58331489|EMB|CAF34275.1| PUTATIVE BASE PLATE HUB SUBUNIT AND TAIL LYSOZYME [CYANOPHAGE PHAGE S-PM2]
>GI|25809042|GB|AAN74569.1| MAJOR OUTER CAPSID PROTEIN VP2 [AFRICAN HORSESICKNESS VIRUS]
>GI|156186677|GB|ABU55583.1| CAPSID PROTEIN [MURINE NOROVIRUS GV/WU23/2005/USA]
>GI|20453813|GB|AAM22125.1|AF478169_18 MAJOR CAPSID PROTEIN [PORCINE LYMPHOTROPIC HERPESVIRUS 1]
>GI|189426975|REF|YP_001950074.1| PHAGE TAIL COLLAR DOMAIN PROTEIN [RALSTONIA PHAGE RSL1]
>GI|49613176|EMB|CAG76627.1| MAJOR TAIL SHEATH PROTEIN [ERWINIA CAROTOVORA SUBSP. ATROSEPTICA SCRI1043]
>GI|124117050|GB|ABM92116.1| MAJOR CAPSID PROTEIN [DUCK ENTERITIS VIRUS]
>GI|4494929|GB|AAD21351.1| MAJOR CAPSID PROTEIN [MACACA MULATTA RHADINOVIRUS 17577]
>GI|197935886|REF|YP_002213722.1| TAIL TUBER PROTEIN A [RALSTONIA PHAGE RSB1]
>GI|52695793|PDB|1TJA|D CHAIN D, FITTING OF GP8, GP9, AND GP11 INTO THE CRYO-EM RECONSTRUCTION OF THE BACTERIOPHAGE T4 CONTRACTED TAIL
>GI|167882541|GB|ACA05803.1| HEMAGGLUTININ [INFLUENZA A VIRUS (A/RED-NECKED STINT/AUSTRALIA/5/2004(H4N8))]
>GI|4894651|GB|AAD32574.1|AF124791_1 CAPSID PROTEIN VP2 [ALEUTIAN MINK DISEASE VIRUS]
>GI|161985578|GB|ABX81227.1| BACTERIOPHAGE PORTAL PROTEIN [ACHOLEPLASMA LAIDLAWII PG-8A]
>GI|33636116|EMB|CAD91785.1| TAIL FIBER PROTEIN [BACTERIOPHAGE PY54]
>GI|157165782|GB|ABV24987.1| OUTER CAPSID PROTEIN VP7 [ROTAVIRUS A HU/R300/IRELAND/G1]
>GI|29366759|REF|NP_813699.1| GP39 [STREPTOMYCES PHAGE PHIBT1]
>GI|49237918|EMB|CAF27120.1| MAJOR TAIL SHEATH PROTEIN FI [BARTONELLA HENSELAE STR. HOUSTON-1]
>GI|47826321|EMB|CAE53028.1| OUTER CAPSID PROTEIN VP5 [BLUETONGUE VIRUS 12]
>GI|52139849|GB|AAU29221.1| GP35 HINGE CONNECTOR OF LONG TAIL FIBER PROXIMAL CONNECTOR [ENTEROBACTERIA PHAGE JS98]
>GI|146317349|GB|ABQ21888.1| PORTAL PROTEIN [VIBRIO CHOLERAE O395]
>GI|157682281|GB|ABV63425.1| CAPSID PORTAL PROTEIN [BACILLUS PUMILUS SAFR-032]
>GI|18028554|GB|AAL56067.1|AF330210_1 CAPSID POLYPROTEIN [BEAN POD MOTTLE VIRUS]
>GI|59797320|GB|AAX07114.1| CAPSID PROTEIN [TAURA SYNDROME VIRUS]
>GI|91804901|GB|EAS89738.1| PHAGE TAIL TAPE MEASURE PROTEIN TP901, CORE REGION [LACTOBACILLUS REUTERI 100-23]
>GI|32351083|GB|AAP75893.1| TAIL PROTEIN PB3 [BACTERIOPHAGE T5]
>GI|7288157|DBJ|BAA92849.1| STRUCTURAL POLYPROTEIN [AVIAN NEPHRITIS VIRUS 1]
>GI|86553137|GB|ABD03890.1| OUTER CAPSID PROTEIN [ROTAVIRUS A]
>GI|168790437|REF|ZP_02815444.1| PHAGE PORTAL PROTEIN, HK97 FAMILY [ESCHERICHIA COLI O157:H7 STR. EC869]
>GI|116007052|GB|ABJ51899.1| INNER CAPSID PROTEIN [HUMAN ROTAVIRUS A]
>GI|51340052|GB|AAU00722.1| OUTER CAPSID PROTEIN VP4 [PORCINE ROTAVIRUS A]
>GI|329380|GB|AAA45365.1| GAG POLYPROTEIN
>GI|52139907|GB|AAU29277.1| GP5 BASEPLATE HUB SUBUNIT AND TAIL LYSOZYME [ENTEROBACTERIA PHAGE JS98]
>GI|77539376|DBJ|BAE46561.1| MAJOR CAPSID PROTEIN [LYMPHOCYSTIS DISEASE VIRUS 1]
>GI|92117902|REF|YP_577631.1| PHAGE-RELATED TAIL FIBRE PROTEIN-LIKE [NITROBACTER HAMBURGENSIS X14]
>GI|7341205|GB|AAF61214.1| CAPSID PROTEIN [PIG-TAILED MACAQUE PARVOVIRUS]
>GI|138848|SP|P03733.1|VMTV_LAMBD RECNAME: FULL=MAJOR TAIL PROTEIN V
>GI|253989765|REF|YP_003041121.1| SC/SVQ PROTEIN [PHOTORHABDUS ASYMBIOTICA]
>GI|52139851|GB|AAU29223.1| GP37 LONG TAIL FIBER DISTAL SUBUNIT [ENTEROBACTERIA PHAGE JS98]
>GI|254832788|GB|ACT83030.1| TAIL TIP FIBER PROTEIN GP19 [BURKHOLDERIA PHAGE KS9]
>GI|104345868|GB|ABF72768.1| GP34 PROXIMAL TAIL FIBER SUBUNIT [AEROMONAS SALMONICIDA BACTERIOPHAGE 25]
>GI|216058|GB|AAA88486.1| TAIL PROTEIN
>GI|78485040|REF|YP_390965.1| PHAGE TAIL SHEATH PROTEIN [THIOMICROSPIRA CRUNOGENA XCL-2]
>GI|1588892|PRF||2209391A CAPSID PROTEIN
>GI|808787|GB|AAA66840.1| MAJOR CAPSID PROTEIN
>GI|227186689|GB|EEI66756.1| MAJOR TAIL PROTEIN [LACTOBACILLUS PARACASEI SUBSP. PARACASEI ATCC 25302]
>GI|3273490|GB|AAC83187.1| NUCLEOCAPSID [HENDRA VIRUS]
>GI|168826486|GB|ACA31857.1| PHAGE PORTAL PROTEIN, PBSX FAMILY [HAEMOPHILUS SOMNUS 2336]
>GI|163562149|GB|ABY27005.1| MINOR TAIL PROTEIN GP26-LIKE PROTEIN [LACTOBACILLUS JOHNSONII PROPHAGE LJ771]
>GI|159873205|GB|EDP67304.1| TAIL TAPE MEAUSURE PROTEIN [CARNOBACTERIUM SP. AT7]
>GI|33340419|GB|AAQ14770.1| HK97 MAJOR TAIL SUBUNIT [BACTERIOPHAGE FELIX 01]
>GI|104345830|GB|ABF72730.1| GP51 BASE PLATE PROTEIN [AEROMONAS SALMONICIDA BACTERIOPHAGE 25]
>GI|10802904|GB|AAG23654.1| NUCLEOCAPSID PROTEIN [TOMATO CHLOROTIC SPOT VIRUS]
>GI|39598717|GB|AAR28903.1| P24 CAPSID PROTEIN [LEUCANIA SEPARATA NUCLEAR POLYHEDROSIS VIRUS]
>GI|20520647|EMB|CAD30847.1| HEXON CAPSID PROTEIN [FOWL ADENOVIRUS 4]
>GI|168476679|REF|ZP_02705702.1| PHAGE TAIL-LIKE PROTEIN [SALMONELLA ENTERICA SUBSP. ENTERICA SEROVAR VIRCHOW STR. SL491]
>GI|126709889|GB|EBA08942.1| PHAGE PORTAL PROTEIN, LAMBDA [SAGITTULA STELLATA E-37]
>GI|192823835|REF|YP_001994753.1| GP22 [MYCOBACTERIUM PHAGE DD5]
>GI|32453645|REF|NP_861854.1| BASEPLATE HUB SUBUNIT AND TAIL LYSOZYME [ENTEROBACTERIA PHAGE RB69]
>GI|160861527|GB|ABX50061.1| TAIL SHEATH PROTEIN [SHEWANELLA BALTICA OS195]
>GI|58331373|EMB|CAF34159.1| PROXIMAL TAIL SHEATH STABILIZER GP15 [SYNECHOCOCCUS PHAGE S-PM2]
>GI|30270044|GB|AAP29860.1| CAPSID ASSOCIATED PROTEIN [CHORISTONEURA FUMIFERANA MNPV]
>GI|217065751|GB|ACJ80001.1| TMP REPEAT PROTEIN [BACILLUS CEREUS AH187]
>GI|9634136|REF|NP_037678.1| GP18 [ENTEROBACTERIA PHAGE HK022]
>GI|168796425|REF|ZP_02821432.1| PUTATIVE TAIL LENGTH TAPE MEASURE PROTEIN [ESCHERICHIA COLI O157:H7 STR. EC4042]
>GI|161389048|GB|EDQ13400.1| PHAGE MAJOR CAPSID PROTEIN, HK97 [PHAEOBACTER GALLAECIENSIS BS107]
>GI|61374414|GB|AAX44411.1| PHAGE TAIL FIBER-LIKE PROTEIN [CYANOPHAGE P-SSM2]
>GI|395178|EMB|CAA45099.1| NUCLEOCAPSID PROTEIN [MURINE HEPATITIS VIRUS]
>GI|112144516|GB|ABI13256.1| ELONGATION FACTOR-1 ALPHA [OWENIA COLLARIS]
>GI|151942322|GB|EDN60678.1| CONSERVED PROTEIN [SACCHAROMYCES CEREVISIAE YJM789]
>GI|215811|GB|AAA92523.1| TAIL FIBER PROTEIN
>GI|10172609|DBJ|BAB01413.1| PROBABLE CELL CYCLE CONTROL PROTEIN; CROOKED NECK-LIKE PROTEIN [ARABIDOPSIS THALIANA]
>GI|12025129|GB|AAG45755.1|AF291866_22 UL18 CAPSID PROTEIN [MELEAGRID HERPESVIRUS 1]
>GI|71040837|GB|AAZ20320.1| L2 CAPSID PROTEIN [FLORIDA MANATEE PAPILLOMAVIRUS]
>GI|190688563|GB|ACE86241.1| PHAGE TAIL SHEATH PROTEIN [CELLVIBRIO JAPONICUS UEDA107]
>GI|228850|PRF||1812352B NUCLEOCAPSID PROTEIN
>GI|162319861|DBJ|BAF95234.1| VP1 CAPSID PROTEIN [HUMAN ECHOVIRUS 1]
>GI|18028742|GB|AAL56178.1|AF334030_103 ORF33 [HELICOVERPA ZEA SINGLE NUCLEOCAPSID NUCLEOPOLYHEDROVIRUS]
>GI|166836328|GB|ABY90377.1| PUTATIVE BASEPLATE ASSEMBLY PROTEIN V [HALOMONAS PHAGE PHIHAP-1]
>GI|117989718|GB|EAV04018.1| PHAGE PORTAL PROTEIN, LAMBDA FAMILY [BURKHOLDERIA PHYTOFIRMANS PSJN]
>GI|56237091|EMB|CAI05985.1| 39.3 KDA FIBER PROTEIN [HUMAN ADENOVIRUS TYPE 9]
>GI|165924579|REF|ZP_02220411.1| BACTERIOPHAGE MU P PROTEIN [YERSINIA PESTIS BIOVAR ORIENTALIS STR. F1991016]
>GI|168772007|REF|ZP_02797014.1| PUTATIVE TAIL LENGTH TAPE MEASURE PROTEIN PRECURSOR [ESCHERICHIA COLI O157:H7 STR. EC4486]
>GI|156722407|DBJ|BAF78824.1| PHI PVL ORF 15 AND 16 HOMOLOGUE [STAPHYLOCOCCUS AUREUS SUBSP. AUREUS MU3]
>GI|33621125|GB|AAQ23146.1| NUCLEOCAPSID [IRIS YELLOW SPOT VIRUS]
>GI|150373314|DBJ|BAF66574.1| PHAGE TAPE MEASURE PROTEIN [STAPHYLOCOCCUS AUREUS SUBSP. AUREUS STR. NEWMAN]
>GI|119376211|GB|ABL70975.1| PHAGE-RELATED MINOR TAIL PROTEIN-LIKE [PARACOCCUS DENITRIFICANS PD1222]
>GI|221545|DBJ|BAA01529.1| POLYPROTEIN [HEPATITIS C VIRUS]
>GI|92116439|REF|YP_576168.1| PHAGE TAIL SHEATH PROTEIN [NITROBACTER HAMBURGENSIS X14]
>GI|110613846|GB|ABF02513.1| PUTATIVE PORTAL PROTEIN [SHIGELLA FLEXNERI 5 STR. 8401]
>GI|226002|PRF||1405334A TAIL FIBER PROTEIN
>GI|117982753|GB|EAU97137.1| PHAGE PORTAL PROTEIN, HK97 FAMILY [BURKHOLDERIA PHYMATUM STM815]
>GI|21106613|GB|AAM28945.2| CAPSID PROTEIN [AEDES ALBOPICTUS C6/36 CELL DENSOVIRUS]
>GI|167821695|REF|ZP_02453375.1| BACTERIOPHAGE PROTEIN GP17 [BURKHOLDERIA PSEUDOMALLEI 91]
>GI|170776362|GB|ACB34501.1| PROPHAGE TAIL LENGTH TAPE MEASURE [LEPTOTHRIX CHOLODNII SP-6]
>GI|80973810|GB|ABB53629.1| NUCLEOCAPSID PROTEIN [INFLUENZA A VIRUS (A/NEW YORK/191/2005(H3N2))]
>GI|18028645|GB|AAL56081.1|AF334030_6 ORF75 [HELICOVERPA ZEA SINGLE NUCLEOCAPSID NUCLEOPOLYHEDROVIRUS]
>GI|119964686|GB|ABF83605.1| OUTER CAPSID PROTEIN VP4 [PORCINE ROTAVIRUS]
>GI|1131467|GB|AAC96491.1| CONTAINS A LEUCINE ZIPPER MOTIF; SIMILAR TO BACILLUS SUBTILIS PHAGE P2A PRENECK APPENDAGE PROTEIN, CORRESPONDS TO SWISS-PROT ACCESSION NUMBER P07537 [PARAMECIUM BURSARIA CHLORELLA VIRUS 1]
>GI|152963506|GB|ABS50109.1| COAT PROTEIN [RICE STRIPE VIRUS]
>GI|164708719|GB|ABY67257.1| STRUCTURAL CAPSID PROTEIN [NOROVIRUS BO/GIII.1/ABA-Z5/2002/HUN]
>GI|255308832|REF|ZP_05353003.1| PHAGE MEMBRANE PROTEIN [CLOSTRIDIUM DIFFICILE ATCC 43255]
>GI|116094918|GB|ABJ60070.1| SHEATH TAIL PROTEIN [LACTOBACILLUS GASSERI ATCC 33323]
>GI|162354141|GB|ABX88089.1| PHAGE MINOR TAIL PROTEIN L [YERSINIA PESTIS ANGOLA]
>GI|562313|EMB|CAA56289.1| CAPSID PROTEIN L1 [HUMAN PAPILLOMAVIRUS]
>GI|168722219|REF|ZP_02754496.1| PUTATIVE TAIL LENGTH TAPE MEASURE PROTEIN [ESCHERICHIA COLI O157:H7 STR. EC4206]
>GI|76883659|GB|ABA58340.1| PHAGE TAIL SHEATH PROTEIN [NITROSOCOCCUS OCEANI ATCC 19707]
>GI|89044996|GB|EAR51083.1| MAJOR CAPSID PROTEIN, HK97 FAMILY PROTEIN [OCEANICOLA GRANULOSUS HTCC2516]
>GI|4583411|GB|AAD25073.1|AF121256_1 MAJOR CAPSID PROTEIN VP2 [INFECTIOUS BURSAL DISEASE VIRUS]
>GI|61806003|REF|YP_214363.1| T4-LIKE CAPSID ASSEMBLY PROTEIN [PROCHLOROCOCCUS PHAGE P-SSM2]
>GI|187939525|GB|ACD38673.1| PHAGE TAIL SHEATH PROTEIN [PSEUDOMONAS AERUGINOSA]
>GI|194405818|GB|ACF66037.1| PHAGE MINOR TAIL PROTEIN L [SALMONELLA ENTERICA SUBSP. ENTERICA SEROVAR HEIDELBERG STR. SL476]
>GI|67476320|REF|XP_653763.1| CROOKED NECK PROTEIN [ENTAMOEBA HISTOLYTICA HM-1:IMSS]
>GI|154162492|GB|ABS69708.1| PHAGE TAIL TAPE MEASURE PROTEIN, TP901 FAMILY [XANTHOBACTER AUTOTROPHICUS PY2]
>GI|254211688|GB|ACT65636.1| CAPSID DECORATION PROTEIN [CYANOPHAGE PSS2]
>GI|152926910|GB|ABS32410.1| PHAGE TAIL TAPE MEASURE PROTEIN, TP901 FAMILY [CLOSTRIDIUM BOTULINUM A STR. ATCC 19397]
>GI|145300696|REF|YP_001143537.1| PHAGE TAIL FIBER-LIKE PROTEIN [AEROMONAS SALMONICIDA SUBSP. SALMONICIDA A449]
>GI|58532913|REF|YP_195136.1| TAIL SHEATH PROTEIN [SYNECHOCOCCUS PHAGE S-PM2]
>GI|123988732|GB|EAY28338.1| PHAGE TAIL TAPE MEASURE PROTEIN, FAMILY, CORE REGION [MICROSCILLA MARINA ATCC 23134]
>GI|27125642|EMB|CAD37229.1| CAPSID PROTEIN [SUGARCANE MOSAIC VIRUS]
>GI|183226292|DBJ|BAG26808.1| PHAGE PORTAL PROTEIN [LACTOBACILLUS FERMENTUM IFO 3956]
>GI|134132068|GB|ABO60865.1| GP18, PHAGE MINOR TAIL PROTEIN L [BURKHOLDERIA PHAGE PHI644-2]
>GI|114334153|GB|ABI71535.1| PHAGE TAPE MEASURE PROTEIN [SHEWANELLA FRIGIDIMARINA NCIMB 400]
>GI|156234111|GB|ABU58894.1| TAIL SHEATH PROTEIN [ROSEIFLEXUS CASTENHOLZII DSM 13941]
>GI|42794932|GB|AAS45831.1| CAPSID PROTEIN [AVIAN HEPATITIS E VIRUS]
>GI|168799018|REF|ZP_02824025.1| TAIL PROTEIN I [ESCHERICHIA COLI O157:H7 STR. EC508]
>GI|8247233|EMB|CAB92924.1| OUTER CAPSID PROTEIN 7 [HUMAN ROTAVIRUS A]
>GI|9634139|REF|NP_037681.1| GP21 [ENTEROBACTERIA PHAGE HK022]
>GI|38640241|REF|NP_944197.1| RNLA [AEROMONAS PHAGE AEH1]
>GI|42543835|PDB|1UTM|A CHAIN A, TRYPSIN SPECIFICITY AS ELUCIDATED BY LIE CALCULATIONS, X- RAY STRUCTURES AND ASSOCIATION CONSTANT MEASUREMENTS
>GI|149796726|GB|ABR24795.1| NUCLEOCAPSID [SEEWIS VIRUS]
>GI|33469723|GB|AAQ19904.1| VP1 CAPSID PROTEIN [HUMAN RHINOVIRUS 49]
>GI|170121877|GB|EDS90808.1| BASEPLATE ASSEMBLY PROTEIN GPJ [ESCHERICHIA ALBERTII TW07627]
>GI|61660427|GB|AAX51189.1| FIBER [AVIRULENT TURKEY HEMORRHAGIC ENTERITIS VIRUS]
>GI|2653342|EMB|CAA06128.1| UL6 [BOVINE HERPESVIRUS TYPE 1.1]
>GI|149812442|GB|EDM72271.1| BACTERIOPHAGE TAIL ASSEMBLY PROTEIN [ROSEOBACTER SP. AZWK-3B]
>GI|265043|GB|AAB25284.1| VP1=CAPSID PROTEIN [COXSACKIEVIRUS A2 CAV-2, PEPTIDE, 297 AA]
>GI|157320874|GB|ABV39971.1| TAIL FIBER REPEAT 2 PROTEIN [SERRATIA PROTEAMACULANS 568]
>GI|168138785|REF|ZP_02582014.1| PHAGE MAJOR CAPSID PROTEIN, HK97 FAMILY [BACILLUS CEREUS G9842]
>GI|166157363|DBJ|BAG06140.1| CAPSID [FELINE CALICIVIRUS]
>GI|71732554|GB|EAO34607.1| PHAGE TAIL TAPE MEASURE PROTEIN TP901, CORE REGION [XYLELLA FASTIDIOSA ANN-1]
>GI|210361|GB|AAA91486.1| CAPSID PROTEIN P1
>GI|74420547|GB|ABA04746.1| PHAGE PORTAL PROTEIN, HK97 [NITROBACTER WINOGRADSKYI NB-255]
>GI|126361424|GB|ABO09988.1| CAPSID PROTEIN [PORCINE CIRCOVIRUS 2]
>GI|33469703|GB|AAQ19894.1| VP1 CAPSID PROTEIN [HUMAN RHINOVIRUS 39]
>GI|62798737|GB|AAY14578.1| OUTER CAPSID PROTEIN [RICE GALL DWARF VIRUS]
>GI|91801688|GB|ABE64063.1| BASEPLATE J-LIKE PROTEIN [NITROBACTER HAMBURGENSIS X14]
>GI|168753034|REF|ZP_02778056.1| PUTATIVE PORTAL PROTEIN [ESCHERICHIA COLI O157:H7 STR. EC4113]
>GI|49065039|DBJ|BAD24108.1| CAPSID PROTEIN [HUMAN ROTAVIRUS A]
>GI|2828718|GB|AAC00194.1| OUTER CAPSID PROTEIN [ROTAVIRUS G192A]
>GI|8671382|EMB|CAB95007.1| CAPSID PROTEIN PRECURSOR [TURKEY ASTROVIRUS 1]
>GI|154721191|GB|ABS84754.1| CAPSID PROTEIN [HUMAN ASTROVIRUS]
>GI|170662007|GB|EDT14690.1| PHAGE PORTAL PROTEIN, HK97 FAMILY [CLOSTRIDIUM PERFRINGENS E STR. JGS1987]
>GI|193222872|EMB|CAQ68875.1| BACTERIOPHAGE P2 TAIL PROTEIN GPD [CUPRIAVIDUS TAIWANENSIS]
>GI|47232470|EMB|CAG27072.1| NUCLEOCAPSID PROTEIN [BUNYAMWERA VIRUS]
>GI|52208229|EMB|CAH34160.1| PUTATIVE PHAGE PORTAL VERTEX PROTEIN [BURKHOLDERIA PSEUDOMALLEI K96243]
>GI|16765913|REF|NP_461528.1| PHAGE TAIL COMPONENT L-LIKE PROTEIN [SALMONELLA TYPHIMURIUM LT2]
>GI|94404|PIR||JQ1262 COAT PROTEIN 28.8K PRECURSOR - FOXTAIL MOSAIC VIRUS
>GI|169755691|GB|ACA78390.1| PHAGE TAIL PROTEIN I [ESCHERICHIA COLI C STR. ATCC 8739]
>GI|218156843|PDB|2VFM|A CHAIN A, LOW TEMPERATURE STRUCTURE OF P22 TAILSPIKE PROTEIN FRAGMENT (109-666)
>GI|15895161|REF|NP_348510.1| PHAGE RELATED PROTEIN [CLOSTRIDIUM ACETOBUTYLICUM ATCC 824]
>GI|4416341|GB|AAD20325.1| FIBER [HUMAN ADENOVIRUS TYPE 17]
>GI|170601448|GB|ACB21052.1| CAPSID PROTEIN [REDSPOTTED GROUPER NERVOUS NECROSIS VIRUS]
>GI|154622825|GB|ABS83705.1| BASEPLATE HUB PROTEIN [BACILLUS PHAGE 0305PHI8-36]
>GI|34304541|GB|AAQ63358.1| CAPSID PROTEIN E [BURKHOLDERIA CEPACIA PHAGE BCEPNAZGUL]
>GI|1020193|GB|AAA79414.1| MAJOR CAPSID PROTEIN L1
>GI|116178622|GB|ABJ80881.1| MAJOR OUTER CAPSID PROTEIN MUB [MUSCOVY DUCK REOVIRUS S14]
>GI|77979295|REF|ZP_00834714.1| COG5511: BACTERIOPHAGE CAPSID PROTEIN [YERSINIA INTERMEDIA ATCC 29909]
>GI|115345252|DBJ|BAF33302.1| CAPSID PROTEIN [FELINE CALICIVIRUS]
>GI|167900120|REF|ZP_02487521.1| PHAGE MAJOR CAPSID PROTEIN PRECURSOR [BURKHOLDERIA PSEUDOMALLEI 7894]
>GI|170661382|GB|EDT14065.1| PHAGE PORTAL PROTEIN, SPP1 FAMILY [CLOSTRIDIUM PERFRINGENS E STR. JGS1987]
>GI|13362430|DBJ|BAB36384.1| PUTATIVE PORTAL PROTEIN [ESCHERICHIA COLI O157:H7 STR. SAKAI]
>GI|116875666|GB|AAQ88173.2| VIRAL CAPSID ASSOCIATED PROTEIN [ECOTROPIS OBLIQUA NPV]
>GI|161017405|EMB|CAK00963.1| PHAGE-RELATED BASEPLATE ASSEMBLY PROTEIN [BARTONELLA TRIBOCORUM CIP 105476]
>GI|124021701|SP|P09516|READ_BYDVP READTHROUGH PROTEIN (RT PROTEIN) (MINOR CAPSID PROTEIN) (P74)
>GI|94552251|GB|ABF42175.1| PHAGE PORTAL PROTEIN, LAMBDA [ACIDOBACTERIA BACTERIUM ELLIN345]
>GI|167824875|REF|ZP_02456346.1| BACTERIOPHAGE TAIL FIBER PROTEIN [BURKHOLDERIA PSEUDOMALLEI 9]
>GI|91982173|GB|ABE68441.1| VP1054 CAPSID PROTEIN [PLUTELLA XYLOSTELLA MULTIPLE NUCLEOPOLYHEDROVIRUS]
>GI|52208226|EMB|CAH34157.1| PHAGE MAJOR CAPSID PROTEIN PRECURSOR [BURKHOLDERIA PSEUDOMALLEI K96243]
>GI|333058|GB|AAA46972.1| MAJOR CAPSID PROTEIN [HUMAN PAPILLOMAVIRUS TYPE 35]
>GI|169009187|GB|EDS55968.1| TAIL SHEATH PROTEIN [THAUERA SP. MZ1T]
>GI|28057087|GB|AAO28952.1| PHAGE-RELATED BASEPLATE ASSEMBLY PROTEIN [XYLELLA FASTIDIOSA TEMECULA1]
>GI|18766347|GB|AAL78971.1|AF461742_2 CAPSID PROTEIN PRECURSOR [EUPROSTERNA ELAEASA VIRUS]
>GI|110342954|GB|ABG69191.1| MINOR TAIL PROTEIN PRECURSOR H [ESCHERICHIA COLI 536]
>GI|113200635|REF|YP_717798.1| PORTAL [SYNECHOCOCCUS PHAGE SYN9]
>GI|126217911|GB|ABN81417.1| PUTATIVE PHAGE HK97 TAIL LENGTH TAPE MEASURE-RELATED PROTEIN [BURKHOLDERIA PSEUDOMALLEI 668]
>GI|123203882|GB|ABM73395.1| PHAGE-RELATED TAIL PROTEIN [VIBRIO PHAGE VP882]
>GI|193201444|GB|ACF15921.1| GP10A [ENTEROBACTERIA PHAGE 13A]
>GI|33331072|GB|AAQ10772.1| COAT PROTEIN [BARLEY YELLOW MOSAIC VIRUS]
>GI|147907864|GB|ABQ52470.1| NUCLEOCAPSID PROTEIN [HANTAVIRUS SP. PARANOA]
>GI|242376657|EMB|CAQ31368.1| YBL47 [ESCHERICHIA COLI BL21]
>GI|56378917|DBJ|BAD74825.1| PHAGE-RELATED PROTEIN (TAIL PROTEIN) [GEOBACILLUS KAUSTOPHILUS HTA426]
>GI|161401145|GB|EDQ25391.1| PHAGE TAIL COLLAR DOMAIN PROTEIN [DESULFATIBACILLUM ALKENIVORANS AK-01]
>GI|159891553|GB|ABX04633.1| TAIL COLLAR DOMAIN PROTEIN [HERPETOSIPHON AURANTIACUS ATCC 23779]
>GI|168136316|REF|ZP_02579545.1| PHAGE MAJOR CAPSID PROTEIN, HK97 FAMILY [BACILLUS CEREUS B4264]
>GI|15419558|GB|AAK97063.1|AF292076_2 CAPSID PROTEIN PRECURSOR [HUMAN ASTROVIRUS TYPE 5]
>GI|194412490|GB|EDX28789.1| PHAGE VIRION MORPHOGENESIS FAMILY [ESCHERICHIA COLI B171]
>GI|124511131|GB|EAY55197.1| PROPHAGE MUSO1, PORTAL PROTEIN, PUTATIVE [SHEWANELLA PUTREFACIENS 200]
>GI|59897270|GB|AAX12065.1| ORF128 [BACTERIOPHAGE T5]
>GI|76574421|GB|ABA46986.1| BASEPLATE HUB SUBUNIT [SYNECHOCOCCUS CYANOPHAGE SYN9]
>GI|118201954|GB|ABK79791.1| CAPSID PROTEIN [COLUMBID CIRCOVIRUS]
>GI|162320171|DBJ|BAF95389.1| VP1 CAPSID PROTEIN [HUMAN COXSACKIEVIRUS A24]
>GI|93138903|GB|ABE99817.1| CAPSID PROTEIN [HUMAN ENTEROVIRUS 75]
>GI|50903428|GB|AAT87143.1| PORTAL PROTEIN [STREPTOCOCCUS PYOGENES MGAS10394]
>GI|187723163|GB|ACD24384.1| PHAGE TAIL FIBER DOMAIN PROTEIN [CLOSTRIDIUM BOTULINUM B STR. EKLUND 17B]
>GI|1869828|EMB|CAB06766.1| MINOR CAPSID PROTEIN [HUMAN HERPESVIRUS 2]
>GI|134277201|REF|ZP_01763916.1| PHAGE TAIL SHEATH PROTEIN [BURKHOLDERIA PSEUDOMALLEI 305]
>GI|109639431|GB|ABG36576.1| CAPSID PROTEIN [ELEPHANTID HERPESVIRUS 1]
>GI|77975667|REF|ZP_00831201.1| COG3948: PHAGE-RELATED BASEPLATE ASSEMBLY PROTEIN [YERSINIA FREDERIKSENII ATCC 33641]
>GI|121309177|DBJ|BAF43810.1| CAPSID PROTEIN [HUMAN ASTROVIRUS]
>GI|222671|DBJ|BAA00820.1| COAT PROTEIN [TOMATO ASPERMY VIRUS]
>GI|30270047|GB|AAP29863.1| CAPSID PROTEIN [CHORISTONEURA FUMIFERANA MNPV]
>GI|160356060|GB|EDP82711.1| PHAGE TAIL TAPE MEASURE PROTEIN, TP901 FAMILY [BACILLUS SELENITIREDUCENS MLS10]
>GI|162319817|DBJ|BAF95212.1| VP1 CAPSID PROTEIN [HUMAN COXSACKIEVIRUS B1]
>GI|168790507|REF|ZP_02815514.1| PUTATIVE PORTAL PROTEIN FOR PROPHAGE CP-933V [ESCHERICHIA COLI O157:H7 STR. EC869]
>GI|110798295|GB|ABG90975.1| NUCLEOCAPSID PROTEIN [TULA VIRUS]
>GI|397067|EMB|CAA52481.1| LATE PROTEIN [HUMAN PAPILLOMAVIRUS TYPE 7]
>GI|62766616|GB|AAX99416.1| CAPSID PROTEIN [RABBIT HEMORRHAGIC DISEASE VIRUS]
>GI|117985479|GB|EAU99855.1| PHAGE PORTAL PROTEIN, HK97 FAMILY [BURKHOLDERIA PHYMATUM STM815]
>GI|254411287|REF|ZP_05025064.1| PHAGE TAIL COLLAR DOMAIN FAMILY [MICROCOLEUS CHTHONOPLASTES PCC 7420]
>GI|476281|GB|AAA74416.1| CAPSID PROTEIN
>GI|162429947|GB|EDQ40566.1| PHAGE-RELATED PROTEIN TAIL COMPONENT-LIKE PROTEIN [METHYLOBACTERIUM NODULANS ORS 2060]
>GI|170788909|GB|EDT29953.1| BASEPLATE J FAMILY PROTEIN [OLIGOTROPHA CARBOXIDOVORANS OM5]
>GI|89212784|GB|ABD63892.1| PUTATIVE TAPE MEASURE PROTEIN [LACTOCOCCUS PHAGE PHISMQ86]
>GI|210410|GB|AAA42624.1| CAPSID PROTEIN VP1
>GI|90657212|GB|ABD96810.1| OUTER CAPSID PROTEIN [HUMAN ROTAVIRUS A]
>GI|225367|PRF||1301270G GENE 12
>GI|160368478|GB|ABX29449.1| HYPOTHETICAL BACTERIOPHAGE PROTEIN [STAPHYLOCOCCUS AUREUS SUBSP. AUREUS USA300_TCH1516]
>GI|228673420|GB|EEL28687.1| TMP REPEAT-CONTAINING PROTEIN [BACILLUS CEREUS ROCK1-15]
>GI|121888124|GB|EAX93614.1| PHAGE TAIL FIBER REPEAT FAMILY PROTEIN [TRICHOMONAS VAGINALIS G3]
>GI|111038316|GB|ABH03540.1| OUTER CAPSID PROTEIN VP4 [PORCINE ROTAVIRUS A]
>GI|165968045|GB|ABY75854.1| CAPSID PROTEIN [HUMAN ASTROVIRUS HU/CMH352/02/2002/THA]
>GI|215886|GB|AAA32513.1| TAIL FIBER PROTEIN 36 [ENTEROBACTERIA PHAGE T4]
>GI|23013869|REF|ZP_00053721.1| COG4733: PHAGE-RELATED PROTEIN, TAIL COMPONENT [MAGNETOSPIRILLUM MAGNETOTACTICUM MS-1]
>GI|5823763|EMB|CAB53936.1| CAPSID PROTEIN [HUMAN ECHOVIRUS 1]
>GI|149380755|GB|ABR24760.1| GP37 LONG TAIL FIBER DISTAL SUBUNIT [ENTEROBACTERIA PHAGE PHI1]
>GI|171098269|GB|EDT43075.1| PHAGE MAJOR CAPSID PROTEIN, P2 FAMILY [BURKHOLDERIA AMBIFARIA MEX-5]
>GI|486147|EMB|CAA81883.1| ELM1 [SACCHAROMYCES CEREVISIAE]
>GI|167353290|GB|ABZ75903.1| PHAGE TAIL TAPE MEASURE PROTEIN, TP901 FAMILY [SHEWANELLA HALIFAXENSIS HAW-EB4]
>GI|153091368|GB|EDN73342.1| POSSIBLE BACTERIOPHAGE TAIL PROTEIN [MANNHEIMIA HAEMOLYTICA PHL213]
>GI|75235166|REF|ZP_00719408.1| COG5511: BACTERIOPHAGE CAPSID PROTEIN [ESCHERICHIA COLI E110019]
>GI|90110622|GB|ABD90631.1| TAIL PROTEIN D [BACTERIOPHAGE PHI-MHAA1-BAA410]
>GI|117982751|GB|EAU97135.1| PHAGE MAJOR CAPSID PROTEIN, HK97 FAMILY [BURKHOLDERIA PHYMATUM STM815]
>GI|7800726|GB|AAF70115.1| MAJOR CAPSID PROTEIN [FELINE CALICIVIRUS]
>GI|522259|GB|AAA74328.1| MINOR TAIL PROTEIN [LACTOCOCCUS PHAGE BIL67]
>GI|145599712|REF|YP_001163788.1| BACTERIOPHAGE TAIL FIBER PROTEIN [YERSINIA PESTIS PESTOIDES F]
>GI|62205|EMB|CAA33686.1| COAT PROTEIN [TOMATO YELLOW LEAF CURL VIRUS]
>GI|33348007|GB|AAQ15408.1| GP27 BASEPLATE HUB SUBUNIT [ENTEROBACTERIA PHAGE RB49]
>GI|89242397|GB|ABD64554.1| MINOR CAPSID PROTEIN VP1 [HUMAN PARVOVIRUS B19]
>GI|66391662|REF|YP_239187.1| GP11 BP WEDGE SUBUNIT TAIL PIN [ENTEROBACTERIA PHAGE RB43]
>GI|45581643|DBJ|BAD12614.1| CAPSID PROTEIN VP1 [HUMAN ECHOVIRUS 9]
>GI|61653272|GB|AAX48221.1| CAPSID PROTEIN [REPTILE CALICIVIRUS]
>GI|7801354|EMB|CAB91150.1| NUCLEOPROTEIN [TRANSMISSIBLE GASTROENTERITIS VIRUS]
>GI|121880257|GB|EAX86485.1| PHAGE TAIL FIBER REPEAT FAMILY PROTEIN [TRICHOMONAS VAGINALIS G3]
>GI|325648|GB|AAB00736.1| GAG POLYPROTEIN [HUMAN IMMUNODEFICIENCY VIRUS 2]
>GI|194453452|GB|EDX42349.1| PHAGE MAJOR TAIL PROTEIN, PHI13 FAMILY [LACTOBACILLUS REUTERI 100-23]
>GI|4959671|GB|AAD34447.1| OUTER CAPSID PROTEIN VP2 [BLUETONGUE VIRUS 16]
>GI|91804739|GB|EAS89576.1| PHAGE PORTAL PROTEIN, SPP1 [LACTOBACILLUS REUTERI 100-23]
>GI|183572697|GB|EDT93225.1| PHAGE PORTAL PROTEIN, SPP1 FAMILY [STREPTOCOCCUS PNEUMONIAE SP195]
>GI|116326390|REF|YP_803110.1| PORTAL VERTEX OF THE HEAD [ENTEROBACTERIA PHAGE RB32]
>GI|58425929|GB|AAW74966.1| PHAGE-RELATED MAJOR CAPSID PROTEIN [XANTHOMONAS ORYZAE PV. ORYZAE KACC10331]
>GI|5730305|EMB|CAB52526.1| MAJOR TAIL PROTEIN [LACTOBACILLUS BACTERIOPHAGE PHI ADH]
>GI|168764906|REF|ZP_02789913.1| PUTATIVE TAIL LENGTH TAPE MEASURE PROTEIN [ESCHERICHIA COLI O157:H7 STR. EC4501]
>GI|124493678|EMB|CAL98665.1| PUTATIVE PHAGE PORTAL PROTEIN [LACTOCOCCUS LACTIS SUBSP. CREMORIS MG1363]
>GI|71728321|GB|EAO30496.1| PHAGE PORTAL PROTEIN, LAMBDA [XYLELLA FASTIDIOSA ANN-1]
>GI|134026065|GB|AAI35613.1| ODF2 PROTEIN [XENOPUS TROPICALIS]
>GI|163866879|GB|ABY47609.1| WHITE COLLAR 1 [FUSARIUM OXYSPORUM F. SP. LYCOPERSICI]
>GI|133930457|GB|ABO43800.1| PHAGE MAJOR CAPSID PROTEIN [LACTOBACILLUS REUTERI]
>GI|82395029|GB|ABB55424.2| PHAGE RELATED PROTEIN [BACTERIOPHAGE GAMMA]
>GI|14277989|PDB|1IJG|F CHAIN F, STRUCTURE OF THE BACTERIOPHAGE PHI29 HEAD-TAIL CONNECTOR PROTEIN
>GI|73665996|GB|AAZ79672.1| VP1 CAPSID [MOUSE ADENO-ASSOCIATED VIRUS 1]
>GI|114226350|GB|ABI56149.1| PHAGE MAJOR CAPSID PROTEIN, HK97 FAMILY [ALKALILIMNICOLA EHRLICHEI MLHE-1]
>GI|125996741|GB|ABN60816.1| PHAGE TAIL TAPE MEASURE PROTEIN, TP901 FAMILY [SHEWANELLA BALTICA OS155]
>GI|51340034|GB|AAU00713.1| OUTER CAPSID PROTEIN VP4 [PORCINE ROTAVIRUS A]
>GI|168219059|REF|ZP_02644291.1| PHAGE PORTAL PROTEIN, PBSX FAMILY [SALMONELLA ENTERICA SUBSP. ENTERICA SEROVAR AGONA STR. SL483]
>GI|4336272|GB|AAD17702.1| CAPSID PROTEIN VP1 [HUMAN COXSACKIEVIRUS A7]
>GI|254785616|REF|YP_003073045.1| OUTER MEMBRANE PROTEIN [TEREDINIBACTER TURNERAE T7901]
>GI|204321294|GB|EDZ06494.1| SIDE TAIL FIBER PROTEIN [SALMONELLA ENTERICA SUBSP. ENTERICA SEROVAR JAVIANA STR. GA_MM04042433]
>GI|4336283|GB|AAD17713.1| CAPSID PROTEIN VP1 [HUMAN COXSACKIEVIRUS A20]
>GI|116102906|GB|ABJ68049.1| SLT DOMAIN PROTEIN [PEDIOCOCCUS PENTOSACEUS ATCC 25745]
>GI|109290136|REF|YP_656385.1| GP21 PROHEAD CORE PROTEIN AND PROTEASE [AEROMONAS PHAGE 25]
>GI|125489195|GB|ABN42872.1| CAPSID GLYCOPROTEIN [HUMAN ROTAVIRUS A]
>GI|139259|SP|P11199|VP4_ROTHN OUTER CAPSID PROTEIN VP4 (HEMAGGLUTININ) (OUTER LAYER PROTEIN VP4) [CONTAINS: OUTER CAPSID PROTEIN VP8; OUTER CAPSID PROTEIN VP5]
>GI|623089|GB|AAC00561.1| MAJOR CAPSID PROTEIN GP34 [LACTOBACILLUS PHAGE LL-H]
>GI|171909220|GB|ACB58177.1| MINOR TAIL PROTEIN [MYCOBACTERIUM PHAGE BPS]
>GI|219871112|REF|YP_002475487.1| PHAGE-RELATED PROTEIN, TAIL COMPONENT [HAEMOPHILUS PARASUIS SH0165]
>GI|120969344|GB|ABM45787.1| MAJOR CAPSID PROTEIN [SPODOPTERA FRUGIPERDA MNPV]
>GI|41582684|GB|AAS08295.1| LJ965 PROPHAGE PORTAL PROTEIN [LACTOBACILLUS JOHNSONII PROPHAGE LJ965]
>GI|559078|GB|AAA66639.1| VIRAL CAPSID ASSOCIATED PROTEIN [AUTOGRAPHA CALIFORNICA NUCLEOPOLYHEDROVIRUS]
>GI|20977203|GB|AAM33324.1|AF504294_1 NUCLEOCAPSID [NAIROBI SHEEP DISEASE VIRUS]
>GI|35187449|GB|AAQ84316.1| FIBER POLYUBIQUITIN [GOSSYPIUM BARBADENSE]
>GI|295322|GB|AAC32415.1| COAT PROTEIN [TOMATO MOTTLE VIRUS-[FLORIDA]]
>GI|121904840|GB|EAY09779.1| PHAGE TAIL FIBER REPEAT FAMILY PROTEIN [TRICHOMONAS VAGINALIS G3]
>GI|4678975|GB|AAD26980.1| OUTER CAPSID PROTEIN VP4 [SWINE ROTAVIRUS STRAIN S8]
>GI|66395674|REF|YP_240012.1| ORF018 [STAPHYLOCOCCUS PHAGE 47]
>GI|333278|GB|AAA47062.1| VP1 CAPSID PROTEIN [AFRICAN GREEN MONKEY POLYOMAVIRUS]
>GI|53748187|EMB|CAH56648.1| MAJOR CAPSID PROTEIN PRECURSOR [FLAVOBACTERIUM PHAGE 11B]
>GI|113471027|GB|ABI34905.1| CAPSID [VESICULAR EXANTHEMA OF SWINE VIRUS]
>GI|210392|GB|AAA91494.1| CAPSID PROTEIN P1
>GI|44887589|GB|AAS48079.1| LATE EXPRESSION FACTOR 9 [TRICHOPLUSIA NI SINGLE CAPSID NUCLEOPOLYHEDROVIRUS]
>GI|168476376|REF|ZP_02705399.1| PUTATIVE PHAGE BASEPLATE COMPONENT [SALMONELLA ENTERICA SUBSP. ENTERICA SEROVAR VIRCHOW STR. SL491]
>GI|51340040|GB|AAU00716.1| OUTER CAPSID PROTEIN VP4 [PORCINE ROTAVIRUS A]
>GI|56314602|EMB|CAI09247.1| PUTATIVE PHAGE PORTAL PROTEIN [AZOARCUS SP. EBN1]
>GI|162950932|GB|ABY21505.1| OUTER CAPSID PROTEIN VP7 [ROTAVIRUS A HU/SA3361JHB/04/G12P[6]]
>GI|61374510|GB|AAX44507.1| T4-LIKE TAIL SHEATH PROTEIN [CYANOPHAGE P-SSM2]
>GI|149951584|GB|ABR50112.1| PHAGE PORTAL PROTEIN, HK97 FAMILY [ALKALIPHILUS METALLIREDIGENS QYMF]
>GI|24984665|GB|AAN68659.1|AE016495_11 PYOCIN R2_PP, TAIL SPIKE PROTEIN [PSEUDOMONAS PUTIDA KT2440]
>GI|845312|GB|AAA79324.1| CAPSID PROTEIN PRECURSOR [FELINE CALICIVIRUS]
>GI|49180428|GB|AAT55804.1| CONSERVED DOMAIN PROTEIN [BACILLUS ANTHRACIS STR. STERNE]
>GI|192824091|REF|YP_001994646.1| GP5 [MYCOBACTERIUM PHAGE LOCKLEY]
>GI|33414828|GB|AAQ17871.1| GP12 SHORT TAIL FIBERS [BACTERIOPHAGE AEH1]
>GI|12025117|GB|AAG45743.1|AF291866_10 UL6 MINOR CAPSID PROTEIN [MELEAGRID HERPESVIRUS 1]
>GI|52221215|GB|AAH82567.1| MAJOR INTRINSIC PROTEIN OF EYE LENS FIBER [MUS MUSCULUS]
>GI|558126|GB|AAA50567.1| NUCLEOCAPSID PROTEIN
>GI|46487755|GB|AAS99239.1| CAPSID PROTEIN VP1 [ADENO-ASSOCIATED VIRUS]
>GI|33469813|GB|AAQ19949.1| VP1 CAPSID PROTEIN [HUMAN RHINOVIRUS 94]
>GI|144900026|EMB|CAM76890.1| BACTERIOPHAGE CAPSID PROTEIN [MAGNETOSPIRILLUM GRYPHISWALDENSE MSR-1]
>GI|182379896|GB|EDT77375.1| MAJOR TAIL PROTEIN [CLOSTRIDIUM PERFRINGENS NCTC 8239]
>GI|169260918|GB|ACA52161.1| NUCLEOCAPSID PROTEIN [BAT CORONAVIRUS 1B]
>GI|144901107|EMB|CAM77971.1| PHAGE-RELATED PROTEIN [MAGNETOSPIRILLUM GRYPHISWALDENSE MSR-1]
>GI|171909205|GB|ACB58162.1| PORTAL PROTEIN [MYCOBACTERIUM PHAGE BPS]
>GI|27125787|EMB|CAD37265.1| CAPSID PROTEIN [SUGARCANE MOSAIC VIRUS]
>GI|18028740|GB|AAL56176.1|AF334030_101 ORF31 [HELICOVERPA ZEA SINGLE NUCLEOCAPSID NUCLEOPOLYHEDROVIRUS]
>GI|61806229|REF|YP_214588.1| FIBER [PROCHLOROCOCCUS PHAGE P-SSM4]
>GI|229377622|GB|EEO27713.1| BACTERIOPHAGE PROTEIN [OXALOBACTER FORMIGENES HOXBLS]
>GI|71390182|GB|AAZ31495.1| CAPSID PROTEIN [TURKEY ASTROVIRUS 2]
>GI|162319983|DBJ|BAF95295.1| VP1 CAPSID PROTEIN [HUMAN ECHOVIRUS 13]
>GI|1020249|GB|AAA79463.1| MAJOR CAPSID PROTEIN L1
>GI|157699746|GB|ABV67906.1| TAIL FIBER ASSEMBLY PROTEIN [ARCOBACTER BUTZLERI RM4018]
>GI|62288749|GB|AAX78732.1| GP10 BASEPLATE WEDGE SUBUNIT TAIL PIN [ENTEROBACTERIA PHAGE RB43]
>GI|91800160|GB|ABE62535.1| PHAGE MAJOR CAPSID PROTEIN, HK97 [NITROBACTER HAMBURGENSIS X14]
>GI|78127900|GB|ABB22284.1| CAPSID PROTEIN-LIKE PROTEIN [OVINE HERPESVIRUS 2]
>GI|153094672|GB|EDN75467.1| POSSIBLE BACTERIOPHAGE MAJOR CAPSID PROTEIN [MANNHEIMIA HAEMOLYTICA PHL213]
>GI|51512073|GB|AAU05272.1| TAIL PROTEIN PB4 [BACTERIOPHAGE T5]
>GI|10444111|GB|AAG17719.1|AF284503_1 INNER CAPSID PROTEIN VP3 [GRASS CARP HEMORRHAGIC VIRUS]
>GI|115512228|GB|ABJ00303.1| PHAGE BASEPLATE PROTEIN [ESCHERICHIA COLI APEC O1]
>GI|18028648|GB|AAL56084.1|AF334030_9 ORF78 [HELICOVERPA ZEA SINGLE NUCLEOCAPSID NUCLEOPOLYHEDROVIRUS]
>GI|33469707|GB|AAQ19896.1| VP1 CAPSID PROTEIN [HUMAN RHINOVIRUS 41]
>GI|40787095|GB|AAR90066.1| 24 [ENTEROBACTERIA PHAGE K1-5]
>GI|254832786|GB|ACT83028.1| TAIL COMPONENT PROTEIN GP17 [BURKHOLDERIA PHAGE KS9]
>GI|58465279|GB|AAW78486.1| MAJOR OUTER CAPSID PROTEIN MUB [AVIAN ORTHOREOVIRUS]
>GI|226222760|REF|YP_002756867.1| BACTERIOPHAGE MINOR TAIL PROTEINS [LISTERIA MONOCYTOGENES CLIP81459]
>GI|210301|GB|AAA42590.1| CAPSID PROTEIN VP1
>GI|22085165|GB|AAM90322.1|AF291752_1 SUBMAJOR CAPSID PROTEIN VP3 [INFECTIOUS PANCREATIC NECROSIS VIRUS]
>GI|83635286|GB|ABC31253.1| PHAGE MAJOR CAPSID PROTEIN, HK97 FAMILY [HAHELLA CHEJUENSIS KCTC 2396]
>GI|1302261|EMB|CAA96138.1| BNI4 [SACCHAROMYCES CEREVISIAE]
>GI|54111116|DBJ|BAD60895.1| OUTER CAPSID PROTEIN VP2 [NYABIRA VIRUS]
>GI|164375401|GB|ABY52809.1| PORTAL PROTEIN [ENTEROBACTERIA PHAGE PHIECO32]
>GI|164663597|GB|ABY65817.1| VP80 CAPSID PROTEIN [ORGYIA LEUCOSTIGMA NPV]
>GI|34732925|GB|AAQ81463.1| BASEPLATE WEDGE TAIL FIBER CONNECTOR; GP9 [BACTERIOPHAGE 44RR2.8T]
>GI|157699749|GB|ABV67909.1| BASEPLATE ASSEMBLY PROTEIN J, PUTATIVE [ARCOBACTER BUTZLERI RM4018]
>GI|579125|EMB|CAA79403.1| GENE 27 [MYCOBACTERIUM PHAGE L5]
>GI|117989710|GB|EAV04010.1| PROPHAGE TAIL LENGTH TAPE MEASURE [BURKHOLDERIA PHYTOFIRMANS PSJN]
>GI|161622602|REF|YP_001595296.1| GP20 PORTAL VERTEX PROTEIN OF HEAD [ENTEROBACTERIA PHAGE JS98]
>GI|31795376|REF|NP_857829.1| MINOR TAIL FIBER PROTEIN L [YERSINIA PESTIS KIM]
>GI|210348|GB|AAA42609.1| VP1 CAPSID PROTEIN
>GI|76577672|GB|ABA54107.1| NUCLEOCAPSID PROTEIN [CARAPARU VIRUS]
>GI|108464656|GB|ABF89841.1| PHAGE PORTAL PROTEIN, PBSX FAMILY [MYXOCOCCUS XANTHUS DK 1622]
>GI|229165341|REF|ZP_04293128.1| TMP REPEAT-CONTAINING PROTEIN [BACILLUS CEREUS AH621]
>GI|115367104|GB|EAU66090.1| PHAGE TAIL SHEATH PROTEIN [STIGMATELLA AURANTIACA DW4/3-1]
>GI|177909488|GB|EDT71935.1| PHAGE MAJOR TAIL PROTEIN, PHI13 FAMILY [CLOSTRIDIUM PERFRINGENS D STR. JGS1721]
>GI|238537954|PDB|3GQ9|A CHAIN A, CRYSTAL STRUCTURE OF THE BACTERIOPHAGE PHI29 GENE PRODUCT 12 N-TERMINAL FRAGMENT IN AN APO FORM
>GI|125996726|GB|ABN60801.1| PHAGE CAPSID SCAFFOLDING [SHEWANELLA BALTICA OS155]
>GI|77958416|REF|ZP_00822450.1| COG4386: MU-LIKE PROPHAGE TAIL SHEATH PROTEIN GPL [YERSINIA BERCOVIERI ATCC 43970]
>GI|168759108|REF|ZP_02784115.1| PUTATIVE TAIL LENGTH TAPE MEASURE PROTEIN PRECURSOR [ESCHERICHIA COLI O157:H7 STR. EC4401]
>GI|332291|GB|AAA69567.1| NONSTRUCTURAL PROTEIN
>GI|154162487|GB|ABS69703.1| BASEPLATE J FAMILY PROTEIN [XANTHOBACTER AUTOTROPHICUS PY2]
>GI|1669828|GB|AAB18953.1| OUTER CAPSID GLYCOPROTEIN VP7 [BOVINE ROTAVIRUS]
>GI|114049776|EMB|CAL37325.1| OUTER CAPSID GLYCOPROTEIN [HUMAN ROTAVIRUS P[8]G12]
>GI|82410656|GB|ABB74765.1| PUTATIVE PHAGE PORTAL PROTEIN [NITROSOSPIRA MULTIFORMIS ATCC 25196]
>GI|66276752|GB|AAY44309.1| CAPSID PROTEIN [FELINE CALICIVIRUS]
>GI|397066|EMB|CAA52480.1| LATE PROTEIN [HUMAN PAPILLOMAVIRUS TYPE 7]
>GI|72527940|GB|AAZ72992.1| HEAD TO TAIL CONNECTOR [COLIPHAGE K1F]
>GI|148727192|REF|YP_001285684.1| P14 [XANTHOMONAS PHAGE XOP411]
>GI|16419421|GB|AAL19847.1| FELS-1 PROPHAGE PROTEIN [PHAGE FELS-1]
>GI|150840643|GB|ABR74614.1| PROTEIN OF UNKNOWN FUNCTION DUF1983 [ACTINOBACILLUS SUCCINOGENES 130Z]
>GI|133902329|GB|ABO41855.1| CAPSID PROTEIN [TOMATO YELLOW VEIN STREAK VIRUS]
>GI|116266100|GB|ABJ91293.1| OUTER CAPSID PROTEIN [ROTAVIRUS A HU/SLOVENIA/SI-403/06/G12]
>GI|46487885|GB|AAS99304.1| CAPSID PROTEIN VP1 [ADENO-ASSOCIATED VIRUS]
>GI|4336296|GB|AAD17726.1| CAPSID PROTEIN VP1 [HUMAN ECHOVIRUS 6]
>GI|134249849|GB|EBA49929.1| PORTAL PROTEIN, PBSX FAMILY, TRUNCATION [BURKHOLDERIA PSEUDOMALLEI 305]
>GI|149945826|GB|ABR51762.1| PHAGE PORTAL PROTEIN, SPP1 FAMILY [STAPHYLOCOCCUS AUREUS SUBSP. AUREUS JH1]
>GI|161621695|GB|ABU95608.1| NUCLEOCAPSID PROTEIN [JEMEZ SPRINGS VIRUS]
>GI|1016804|GB|AAB41912.1| OUTER CAPSID PROTEIN VP4
>GI|24349073|GB|AAN55978.1|AE015735_12 PROPHAGE LAMBDASO, PORTAL PROTEIN, HK97 FAMILY [SHEWANELLA ONEIDENSIS MR-1]
>GI|198245531|REF|YP_002215260.1| SIDE TAIL FIBER PROTEIN [SALMONELLA ENTERICA SUBSP. ENTERICA SEROVAR DUBLIN STR. CT_02021853]
>GI|82468564|GB|ABB76673.1| CAPSID PROTEIN [MURINE NOROVIRUS]
>GI|63256713|GB|AAY37809.1| TAIL FIBER DOMAIN PROTEIN [PSEUDOMONAS SYRINGAE PV. SYRINGAE B728A]
>GI|170321615|EMB|CAM33134.1| MAJOR PHAGE-TAIL SUBUNIT [SALMONELLA PHAGE E1]
>GI|6759372|DBJ|BAA90311.1| CAPSID PROTEIN PRECURSOR [HUMAN ASTROVIRUS 5]
>GI|109138126|GB|ABG25604.1| ORF131 [RANID HERPESVIRUS 2]
>GI|51949935|GB|AAU14889.1| CAPSID PROTEIN [WHITE CLOVER CRYPTIC VIRUS 1]
>GI|58331372|EMB|CAF34158.1| NECK PROTEIN GP14 [CYANOPHAGE PHAGE S-PM2]
>GI|151944456|GB|EDN62734.1| NECK PROTEIN INTERACTING WITH SEPTINS [SACCHAROMYCES CEREVISIAE YJM789]
>GI|87243150|GB|ABD34011.1| NUCLEOCAPSID PROTEIN [MEASLES VIRUS]
>GI|162434226|GB|EDQ44811.1| PHAGE-RELATED PROTEIN TAIL COMPONENT-LIKE PROTEIN [METHYLOBACTERIUM NODULANS ORS 2060]
>GI|126233341|GB|ABN96741.1| PHAGE TAIL SHEATH PROTEIN [MYCOBACTERIUM SP. JLS]
>GI|168722459|REF|ZP_02754736.1| PUTATIVE TAIL LENGTH TAPE MEASURE PROTEIN PRECURSOR [ESCHERICHIA COLI O157:H7 STR. EC4206]
>GI|334888|GB|AAA16220.1| CAPSID PROTEIN
>GI|108782083|GB|ABG16140.1| PHAGE TAIL PROTEIN [YERSINIA PESTIS ANTIQUA]
>GI|45504655|GB|AAS66824.1| PUTATIVE NECK PASSAGE STRUCTURE; NPS [BACTERIOPHAGE PHI LC3]
>GI|333912|GB|AAA79317.1| L2 GENE PRODUCT
>GI|215536975|GB|ACJ68912.1| TAIL PROTEIN [LACTOBACILLUS PHAGE LV-1]
>GI|139003884|DBJ|BAF52398.1| BASEPLATE J-LIKE PROTEIN [RALSTONIA PHAGE PHIRSA1]
>GI|1911252|GB|AAC59005.1| LATE EXPRESSION FACTOR 2 [ORGYIA PSEUDOTSUGATA MULTICAPSID NUCLEOPOLYHEDROVIRUS]
>GI|52801700|REF|YP_094049.1| FIBER [BOVINE ADENOVIRUS A]
>GI|167015395|REF|ZP_02277928.1| PUTATIVE PORTAL PROTEIN [LISTERIA MONOCYTOGENES FSL J1-194]
>GI|50876471|EMB|CAG36311.1| RELATED TO PORTAL PROTEIN GPB OF PHAGE LAMBDA [DESULFOTALEA PSYCHROPHILA LSV54]
>GI|213650500|REF|ZP_03380553.1| VARIABLE TAIL FIBER PROTEIN [SALMONELLA ENTERICA SUBSP. ENTERICA SEROVAR TYPHI STR. J185]
>GI|50296656|GB|AAT73592.1| CAPSID PROTEIN [NOROVIRUS NLV/BUDS/2002/USA]
>GI|84570659|DBJ|BAE72722.1| PUTATIVE TAIL LENGTH TAPE MEASURE PROTEIN [XANTHOMONAS ORYZAE PHAGE OP1]
>GI|75257180|REF|ZP_00728716.1| COG5511: BACTERIOPHAGE CAPSID PROTEIN [ESCHERICHIA COLI E22]
>GI|77381369|GB|ABA72882.1| PHAGE BASEPLATE ASSEMBLY PROTEIN V [PSEUDOMONAS FLUORESCENS PFO-1]
>GI|56910829|DBJ|BAD65356.1| PHAGE-RELATED PRE-NECK APPENDAGE PROTEIN [BACILLUS CLAUSII KSM-K16]
>GI|168825520|GB|ACA30891.1| PHAGE CAPSID SCAFFOLDING [HAEMOPHILUS SOMNUS 2336]
>GI|91796614|GB|ABE58753.1| PHAGE CAPSID SCAFFOLDING [CHROMOHALOBACTER SALEXIGENS DSM 3043]
>GI|33308086|GB|AAQ03088.1|AF401486_2 UNKNOWN [BACTERIOPHAGE LC-NU]
>GI|17226824|GB|AAL37953.1|AF434914_1 RNA3 CAPSID [CITRUS VARIEGATION VIRUS]
>GI|51556719|REF|YP_068081.1| FIBER [TREE SHREW ADENOVIRUS]
>GI|115500816|DBJ|BAF34046.1| PUTATIVE PHAGE PORTAL PROTEIN [STX2-CONVERTING BACTERIOPHAGE 86]
>GI|74419874|GB|ABA04073.1| PHAGE PORTAL PROTEIN, LAMBDA [NITROBACTER WINOGRADSKYI NB-255]
>GI|170284204|GB|ACB12409.1| CAPSID PROTEIN [PORCINE CIRCOVIRUS 2]
>GI|146134292|DBJ|BAF57228.1| MAJOR CAPSID PROTEIN [LYMPHOCYSTIS DISEASE VIRUS 1]
>GI|56160627|REF|AP_000292.1| FIBER [SIMIAN ADENOVIRUS 21]
>GI|104345834|GB|ABF72734.1| GP48 BASE PLATE PROTEIN [AEROMONAS SALMONICIDA BACTERIOPHAGE 25]
>GI|14864|EMB|CAA38975.1| RECEPTOR-RECOGNIZING PROTEIN 37 [ENTEROBACTERIA PHAGE T4]
>GI|49860707|GB|AAT68772.1| MAJOR OUTER CAPSID PROTEIN VP7 [HUMAN ROTAVIRUS A]
>GI|1488563|EMB|CAB01541.1| MAJOR CAPSID PROTEIN [ENTEROBACTERIA PHAGE T6]
>GI|167558035|REF|ZP_02351045.1| PROBABLE CAPSID PORTAL PROTEIN [SALMONELLA ENTERICA SUBSP. ENTERICA SEROVAR DUBLIN STR. CT_02021853]
>GI|157324907|GB|ABV44003.1| PHAGE TAIL TAPE MEASURE PROTEIN, TP901 FAMILY [SERRATIA PROTEAMACULANS 568]
>GI|9309374|DBJ|BAB03226.1| BASEPLATE/ TAIL FIBER PROTEIN [PSEUDOMONAS AERUGINOSA]
>GI|6478869|GB|AAF14009.1| L2 [HUMAN PAPILLOMAVIRUS]
>GI|12830919|GB|AAK08275.1|AF323668_50 ORF50 [BACTERIOPHAGE BIL285]
>GI|75177367|REF|ZP_00697456.1| COG5301: PHAGE-RELATED TAIL FIBRE PROTEIN [SHIGELLA BOYDII BS512]
>GI|150374899|DBJ|BAF68159.1| PHAGE TAIL FIBER PROTEIN [STAPHYLOCOCCUS AUREUS SUBSP. AUREUS STR. NEWMAN]
>GI|116266380|GB|ABJ91463.1| TAIL SHEATH PROTEIN [THERMUS THERMOPHILUS PHAGE YS40]
>GI|90110614|GB|ABD90623.1| VARIABLE TAIL FIBER PROTEIN H [BACTERIOPHAGE PHI-MHAA1-BAA410]
>GI|3127019|GB|AAC16028.1| CAPSID PROTEIN [FELINE CALICIVIRUS]
>GI|82623631|GB|ABB87196.1| MATRIX PROTEIN 1 [INFLUENZA A VIRUS (A/PINTAIL/ALBERTA/49/2003(H12N5))]
>GI|109289956|REF|YP_655488.1| BASEPLATE ASSEMBLY PROTEIN J [MANNHEIMIA PHAGE PHIMHAA1]
>GI|239824760|GB|EEQ96328.1| PHAGE-RELATED TAIL SHEATH PROTEIN [OCHROBACTRUM INTERMEDIUM LMG 3301]
>GI|18028776|GB|AAL56212.1|AF334030_137 ORF67 [HELICOVERPA ZEA SINGLE NUCLEOCAPSID NUCLEOPOLYHEDROVIRUS]
>GI|91686715|GB|ABE29915.1| PUTATIVE PHAGE PORTAL PROTEIN GP17 [BURKHOLDERIA XENOVORANS LB400]
>GI|90110566|GB|ABD90576.1| TAIL SHEATH PROTEIN FI [BACTERIOPHAGE PHI-MHAA1-PHL101]
>GI|170321590|EMB|CAM33109.1| PUTATIVE PORTAL PROTEIN [SALMONELLA PHAGE E1]
>GI|169751087|GB|ACA68605.1| CAPSID SCAFFOLDING [YERSINIA PSEUDOTUBERCULOSIS YPIII]
>GI|21108920|GB|AAM37490.1| PHAGE-RELATED CAPSID SCAFFOLD PROTEIN [XANTHOMONAS AXONOPODIS PV. CITRI STR. 306]
>GI|1926352|EMB|CAA66737.1| MINOR CAPSID PROTEIN [BACTERIOPHAGE PHIG1E]
>GI|117985481|GB|EAU99857.1| PHAGE MAJOR CAPSID PROTEIN, HK97 FAMILY [BURKHOLDERIA PHYMATUM STM815]
>GI|168713219|REF|ZP_02745496.1| PUTATIVE PORTAL PROTEIN [ESCHERICHIA COLI O157:H7 STR. EC4045]
>GI|62637201|GB|AAX92312.1| ORF016 [STAPHYLOCOCCUS PHAGE TWORT]
>GI|255705319|EMB|CAR63308.1| CONTRACTILE TAIL SHEATH PROTEIN [SYNECHOCOCCUS PHAGE S-RSM4]
>GI|87083831|GB|ABD19492.1| GAG PROTEIN [SIMIAN IMMUNODEFICIENCY VIRUS]
>GI|162950936|GB|ABY21507.1| OUTER CAPSID PROTEIN VP7 [ROTAVIRUS A HU/SA3370JHB/04/G12P[6]]
>GI|333318|GB|AAB00802.1| OUTER CAPSID PROTEIN
>GI|162320001|DBJ|BAF95304.1| VP1 CAPSID PROTEIN [HUMAN ECHOVIRUS 14]
>GI|170121976|GB|EDS90907.1| PHAGE MAJOR CAPSID PROTEIN, P2 FAMILY [ESCHERICHIA ALBERTII TW07627]
>GI|25809012|GB|AAN74560.1| MAJOR OUTER CAPSID PROTEIN VP2 [AFRICAN HORSESICKNESS VIRUS]
>GI|161394795|GB|EDQ19117.1| PHAGE PORTAL PROTEIN, PUTATIVE [ROSEOBACTER LITORALIS OCH 149]
>GI|254362379|REF|ZP_04978488.1| BACTERIOPHAGE TAIL SHEATH PROTEIN [MANNHEIMIA HAEMOLYTICA PHL213]
>GI|18693035|EMB|CAD23544.1| CAPSID [CANARY CIRCOVIRUS]
>GI|84376027|GB|EAP92915.1| PHAGE-RELATED TAIL FIBER PROTEIN [VIBRIO SPLENDIDUS 12B01]
>GI|157370285|REF|YP_001478274.1| PHAGE TAIL SHEATH PROTEIN FI-LIKE PROTEIN [SERRATIA PROTEAMACULANS 568]
>GI|170710648|GB|EDT22830.1| PHAGE PORTAL PROTEIN, HK97 FAMILY [CLOSTRIDIUM PERFRINGENS B STR. ATCC 3626]
>GI|126570790|GB|ABO21314.1| KIR3DL2 [BOS TAURUS]
>GI|6580912|GB|AAF18347.1|AF152868_1 CAPSID PROTEIN VP1 [HUMAN ECHOVIRUS 30]
>GI|9930109|GB|AAG02027.1|AF222058_1 TAIL SHEATH PROTEIN GP18 [VIBRIO NATRIEGENS BACTERIOPHAGE NT-1]
>GI|18677219|GB|AAL78245.1| NUCLEOCAPSID PROTEIN [MERMET VIRUS]
>GI|158827569|GB|ABW80989.1| CAPSID PROTEIN [BOVINE ENTERIC CALICIVIRUS]
>GI|15778427|GB|AAL07433.1|AF413110_1 NUCLEOCAPSID PROTEIN [TOMATO CHLOROTIC SPOT VIRUS]
>GI|156549704|REF|XP_001605480.1| PREDICTED: SIMILAR TO CROOKED NECK PROTEIN [NASONIA VITRIPENNIS]
>GI|225563|PRF||1306388A GENE GAG
>GI|87203425|GB|ABD31235.1| PHAGE MAJOR CAPSID PROTEIN, HK97 FAMILY [STAPHYLOCOCCUS AUREUS SUBSP. AUREUS NCTC 8325]
>GI|254443604|REF|ZP_05057080.1| PHAGE TAIL COLLAR DOMAIN FAMILY [VERRUCOMICROBIAE BACTERIUM DG1235]
>GI|1296472|EMB|CAA91925.1| GP37, TIP OF TAIL FIBER [ENTEROBACTERIA PHAGE T4]
>GI|24983043|GB|AAN67186.1|AE016346_4 PHAGE PORTAL PROTEIN, HK97 FAMILY [PSEUDOMONAS PUTIDA KT2440]
>GI|23968326|REF|NP_705875.1| CAPSID PROTEIN VP3 [LJUNGAN VIRUS]
>GI|56128944|GB|AAV78450.1| PROBABLE CAPSID PORTAL PROTEIN [SALMONELLA ENTERICA SUBSP. ENTERICA SEROVAR PARATYPHI A STR. ATCC 9150]
>GI|103491753|GB|ABF71903.1| OUTER CAPSID PROTEIN [HUMAN ROTAVIRUS A]
>GI|535660|GB|AAA46001.1| CAPSID ASSEMBLY PROTEIN
>GI|76781668|GB|ABA54611.1| TAILSPIKE PROTEIN [BACTERIOPHAGE E34]
>GI|168732433|REF|ZP_02764710.1| PHAGE PORTAL PROTEIN [CLOSTRIDIUM DIFFICILE QCD-97B34]
>GI|192931768|GB|EDV84368.1| SIDE TAIL FIBER PROTEIN [ESCHERICHIA COLI E22]
>GI|17981453|GB|AAL51016.1|AF454431_9 F [ENTEROBACTERIA PHAGE G4]
>GI|169117942|GB|ACA43020.1| NUCLEOCAPSID [INFECTIOUS BRONCHITIS VIRUS]
>GI|418282|SP|P32508|VP2_BTV1S OUTER CAPSID PROTEIN VP2
>GI|85717872|GB|ABC74961.1| VIRAL CAPSID ASSOCIATED PROTEIN 91 [NEODIPRION ABIETIS NUCLEOPOLYHEDROVIRUS]
>GI|125622599|GB|EAZ50918.1| PHAGE MINOR TAIL PROTEIN L [VIBRIO CHOLERAE V51]
>GI|134022786|GB|ABO45335.1| VP91 CAPSID PROTEIN [GRYLLUS BIMACULATUS NUDIVIRUS]
>GI|396996|EMB|CAA52560.1| LATE PROTEIN [HUMAN PAPILLOMAVIRUS TYPE 34]
>GI|27499623|GB|AAO17371.1| NUCLEOCAPSID [HUMAN METAPNEUMOVIRUS]
>GI|154622817|GB|ABS83697.1| TAIL SHEATH SUBUNIT [BACILLUS PHAGE 0305PHI8-36]
>GI|60117352|GB|AAX14440.1| PROPHAGE P2W3, TAIL TAPE MEASURE PROTEIN [WOLBACHIA ENDOSYMBIONT OF DROSOPHILA MOJAVENSIS]
>GI|40804480|EMB|CAF05788.1| L2 PROTEIN [HUMAN PAPILLOMAVIRUS TYPE 43]
>GI|169814791|GB|ACA89374.1| PHAGE BASEPLATE ASSEMBLY PROTEIN V [BURKHOLDERIA CENOCEPACIA MC0-3]
>GI|23495446|DBJ|BAC20276.1| OUTER CAPSID PROTEIN, VP2 [EPIZOOTIC HEMORRHAGIC DISEASE VIRUS 2]
>GI|193876455|GB|ACF24857.1| ORF32 [SALMONELLA ENTERICA SUBSP. ENTERICA SEROVAR DUBLIN]
>GI|17149027|GB|AAL35888.1|AF442618_1 NUCLEOCAPSID PROTEIN [TULA VIRUS]
>GI|89891940|GB|ABD78813.1| PUTATIVE PHAGE PORTAL PROTEIN [LACTOBACILLUS GASSERI PHAGE KC5A]
>GI|110614699|GB|ABF03366.1| PUTATIVE HEAD PORTAL PROTEIN [SHIGELLA FLEXNERI 5 STR. 8401]
>GI|86573619|GB|ABD08176.1| PHAGE MAJOR CAPSID PROTEIN, HK97 [RHODOPSEUDOMONAS PALUSTRIS HAA2]
>GI|4336274|GB|AAD17704.1| CAPSID PROTEIN VP1 [HUMAN COXSACKIEVIRUS A10]
>GI|161369786|REF|ZP_02109355.1| PHAGE PORTAL PROTEIN, HK97 FAMILY [BURKHOLDERIA PSEUDOMALLEI 1710A]
>GI|3986147|DBJ|BAA34936.1| INNER CAPSID (CORE) PROTEIN VP3 [CHUZAN VIRUS]
>GI|168257813|REF|ZP_02680796.1| PHAGE BASEPLATE ASSEMBLY PROTEIN V [SALMONELLA ENTERICA SUBSP. ENTERICA SEROVAR NEWPORT STR. SL254]
>GI|3172274|GB|AAC18467.1| MINOR TAIL SUBUNIT; PUTATIVE TAPE-MEASURE PROTEIN; GP26 [MYCOBACTERIOPHAGE D29]
>GI|166157361|DBJ|BAG06139.1| CAPSID [FELINE CALICIVIRUS]
>GI|50914899|REF|YP_060871.1| MINOR TAIL PROTEIN GP26 [STREPTOCOCCUS PYOGENES MGAS10394]
>GI|77387976|GB|ABA79161.1| POSSIBLE PHAGE MAJOR CAPSID PROTEIN, GP36 [RHODOBACTER SPHAEROIDES 2.4.1]
>GI|168826972|GB|ACA32343.1| PHAGE BASEPLATE ASSEMBLY PROTEIN V [HAEMOPHILUS SOMNUS 2336]
>GI|168803098|REF|ZP_02828105.1| PUTATIVE TAIL LENGTH TAPE MEASURE PROTEIN PRECURSOR [ESCHERICHIA COLI O157:H7 STR. EC508]
>GI|157381187|GB|ABV48115.1| NUCLEOCAPSID PROTEIN [INFLUENZA A VIRUS (A/PARTRIDGE/SHANTOU/2158/2000(H9N2))]
>GI|118664924|GB|EAV71548.1| PHAGE TAIL COLLAR [CLOSTRIDIUM CELLULOLYTICUM H10]
>GI|239941217|REF|ZP_04693154.1| PHAGE-RELATED MINOR TAIL PROTEIN-LIKE [STREPTOMYCES ROSEOSPORUS NRRL 15998]
>GI|397011|EMB|CAA52473.1| LATE PROTEIN [HUMAN PAPILLOMAVIRUS TYPE 3]
>GI|82523580|EMB|CAH18754.2| FIBER PROTEIN [HUMAN ADENOVIRUS TYPE 24]
>GI|11640712|GB|AAG39339.1|AF251144_1 NUCLEOCAPSID PROTEIN [EQUINE CORONAVIRUS]
>GI|1020297|GB|AAA79505.1| MAJOR CAPSID PROTEIN L1
>GI|157682263|GB|ABV63407.1| POSSIBLE BACTERIOPHAGE BASEPLATE ASSEMBLY PROTEIN J [BACILLUS PUMILUS SAFR-032]
>GI|78069977|GB|ABB19011.1| HEMAGGLUTININ [INFLUENZA A VIRUS (A/MALLARD DUCK/ALB/205/1978(H6N2))]
>GI|167876976|GB|EDS40359.1| SEGMENTATION PROTEIN CAP'N'COLLAR [CULEX PIPIENS QUINQUEFASCIATUS]
>GI|227834982|GB|EEJ45448.1| PROPHAGE SIDE TAIL FIBER PROTEIN [ESCHERICHIA COLI 83972]
>GI|33469721|GB|AAQ19903.1| VP1 CAPSID PROTEIN [HUMAN RHINOVIRUS 48]
>GI|152936437|GB|ABS41935.1| TAIL FIBER PROTEIN H [CLOSTRIDIUM BOTULINUM F STR. LANGELAND]
>GI|15811666|GB|AAL09052.1| NUCLEOCAPSID PROTEIN [NEWCASTLE DISEASE VIRUS]
>GI|18028660|GB|AAL56096.1|AF334030_21 ORF90 [HELICOVERPA ZEA SINGLE NUCLEOCAPSID NUCLEOPOLYHEDROVIRUS]
>GI|108794938|GB|ABG20972.1| CAPSID PROTEIN VP2 [ALEUTIAN MINK DISEASE VIRUS]
>GI|254556163|REF|YP_003062580.1| SLT DOMAIN PROTEIN [LACTOBACILLUS PLANTARUM JDM1]
>GI|116739342|GB|ABK20436.1| OUTER CAPSID PROTEIN [ROTAVIRUS A]
>GI|149380651|GB|ABR24656.1| GP11 BASEPLATE WEDGE SUBUNIT AND TAIL PIN [ENTEROBACTERIA PHAGE PHI1]
>GI|61967938|GB|AAX56949.1| NUCLEOCAPSID PROTEIN [GROUNDNUT BUD NECROSIS VIRUS]
>GI|17940706|GB|AAL49729.1|AF450293_1 OUTER CAPSID GLYCOPROTEIN VP7 [HUMAN ROTAVIRUS A]
>GI|16033042|GB|AAL13206.1|AF309117_1 35 KDA PROTEIN [BARTONELLA HENSELAE]
>GI|167725732|REF|ZP_02408968.1| PHAGE TAIL TAPE MEASURE PROTEIN, TP901 FAMILY [BURKHOLDERIA PSEUDOMALLEI DM98]
>GI|115304374|REF|YP_762666.1| PFWMP4_36 [CYANOPHAGE PF-WMP4]
>GI|85824399|GB|EAQ44602.1| MAJOR CAPSID PROTEIN, HK97 FAMILY PROTEIN [ROSEOBACTER SP. MED193]
>GI|167426908|REF|ZP_02318661.1| FIBRONECTIN TYPE III DOMAIN PROTEIN [YERSINIA PESTIS BIOVAR MEDIAEVALIS STR. K1973002]
>GI|146760257|EMB|CAM98681.1| NUCLEOCAPSID PROTEIN [ILESHA VIRUS]
>GI|5002538|GB|AAD34444.2| OUTER CAPSID PROTEIN VP2 [BLUETONGUE VIRUS 3]
>GI|82523519|EMB|CAH18756.1| FIBER PROTEIN [HUMAN ADENOVIRUS TYPE 26]
>GI|118003191|GB|EAV17344.1| PHAGE TAIL SHEATH PROTEIN [COMAMONAS TESTOSTERONI KF-1]
>GI|58536943|GB|EAL60113.1| BASEPLATE J-LIKE PROTEIN [WOLBACHIA ENDOSYMBIONT OF DROSOPHILA SIMULANS]
>GI|159178193|GB|EDP62738.1| BACTERIOPHAGE CAPSID PROTEIN [ALPHA PROTEOBACTERIUM BAL199]
>GI|37694293|GB|AAQ99086.1| VIRAL CAPSID ASSOCIATED PROTEIN [NEODIPRION LECONTEI NPV]
>GI|18028684|GB|AAL56120.1|AF334030_45 ORF114 [HELICOVERPA ZEA SINGLE NUCLEOCAPSID NUCLEOPOLYHEDROVIRUS]
>GI|254449354|REF|ZP_05062798.1| PHAGE TAIL COLLAR DOMAIN FAMILY [GAMMA PROTEOBACTERIUM HTCC5015]
>GI|58429751|GB|AAW78280.1| NUCLEOCAPSID PROTEIN [INFLUENZA A VIRUS (A/SILKY CHICKEN/KOREA/S3/03(H9N2))]
>GI|62114782|GB|AAX63630.1| GP8 [AEROMONAS PHAGE 31]
>GI|186685697|REF|YP_001868893.1| LAMG DOMAIN-CONTAINING PROTEIN [NOSTOC PUNCTIFORME PCC 73102]
>GI|153581935|EMB|CAO79912.1| PUTATIVE RHOPTRY NECK PROTEIN [EIMERIA TENELLA]
>GI|46449317|GB|AAS95968.1| TAIL TAPE MEASURE PROTEIN, PUTATIVE [DESULFOVIBRIO VULGARIS SUBSP. VULGARIS STR. HILDENBOROUGH]
>GI|60592541|DBJ|BAD90841.1| OUTER CAPSID PROTEIN VP4 [PORCINE ROTAVIRUS A]
>GI|91804895|GB|EAS89732.1| PHAGE MAJOR CAPSID PROTEIN, HK97 [LACTOBACILLUS REUTERI 100-23]
>GI|33469791|GB|AAQ19938.1| VP1 CAPSID PROTEIN [HUMAN RHINOVIRUS 83]
>GI|59480723|GB|AAW86510.1| PROBABLE CAPSID PORTAL PROTEIN [VIBRIO FISCHERI ES114]
>GI|170662063|GB|EDT14746.1| PHAGE MAJOR CAPSID PROTEIN, HK97 FAMILY [CLOSTRIDIUM PERFRINGENS E STR. JGS1987]
>GI|206589310|EMB|CAQ36272.1| PHAGE TAIL COLLAR PROTEIN [RALSTONIA SOLANACEARUM MOLK2]
>GI|147675287|REF|YP_001216643.1| BACTERIOPHAGE MU P PROTEIN [VIBRIO CHOLERAE O395]
>GI|42407626|DBJ|BAD08741.1| FIBER PROTEIN-LIKE [ORYZA SATIVA JAPONICA GROUP]
>GI|170662085|GB|EDT14768.1| PHAGE TAIL TAPE MEASURE PROTEIN, FAMILY [CLOSTRIDIUM PERFRINGENS E STR. JGS1987]
>GI|227069899|GB|EEI08287.1| PHAGE MINOR TAIL PROTEIN [LACTOBACILLUS REUTERI MM2-3]
>GI|120559833|GB|ABM25760.1| PHAGE TAPE MEASURE PROTEIN [SHEWANELLA SP. W3-18-1]
>GI|90568531|GB|ABD94210.1| MINOR TAIL PROTEIN [BACTERIOPHAGE MU1/6]
>GI|218898909|REF|YP_002447320.1| PHAGE TAIL FIBER PROTEIN [BACILLUS CEREUS G9842]
>GI|30058726|GB|AAM83157.1| CAPSID PROTEIN VP1 [HUMAN ECHOVIRUS 11]
>GI|169749693|GB|ACA67211.1| PHAGE TAIL TAPE MEASURE PROTEIN, TP901 FAMILY [YERSINIA PSEUDOTUBERCULOSIS YPIII]
>GI|121548232|GB|EAX58300.1| TAPE MEASURE DOMAIN PROTEIN [VIBRIO CHOLERAE 2740-80]
>GI|54654592|GB|AAV37170.1| PHAGE BASEPLATE-LIKE PROTEIN [HAEMOPHILUS INFLUENZAE BIOTYPE AEGYPTIUS]
>GI|18027090|GB|AAL55725.1|AF268612_1 CATHEPSIN [HELICOVERPA ARMIGERA SINGLE NUCLEOCAPSID POLYHEDROVIRUS]
>GI|2370249|EMB|CAA73639.1| MAJOR CAPSID PROTEIN [SAIMIRIINE HERPESVIRUS 2]
>GI|331318|GB|AAA46245.1| CAPSID PROTEIN
>GI|115965267|REF|XP_001183546.1| PREDICTED: SIMILAR TO CONNECTOR ENHANCER OF KSR2A [STRONGYLOCENTROTUS PURPURATUS]
>GI|145555366|GB|ABP69979.1| PHAGE MAJOR CAPSID PROTEIN, HK97 FAMILY [RHODOBACTER SPHAEROIDES ATCC 17025]
>GI|5354472|GB|AAD42679.1|AF158101_266 WAC FIBRITIN NECK WHISKERS [ENTEROBACTERIA PHAGE T4]
>GI|116780487|GB|AAF13182.2|AF181080_4 GENE TRANSFER AGENT MAJOR CAPSID PROTEIN PRECURSOR [RHODOBACTER CAPSULATUS]
>GI|16303641|GB|AAL14846.1| CAPSID PROTEIN [FELINE CALICIVIRUS]
>GI|66220002|GB|AAY43005.1| TAIL PROTEIN [SALMONELLA ENTERICA PHAGE A18A]
>GI|19343461|REF|NP_597869.1| HEXON CAPSID PROTEIN [HUMAN ADENOVIRUS D]
>GI|30973879|GB|AAP42315.1| MAJOR CAPSID PROTEIN [STREPTOCOCCUS PHAGE C1]
>GI|61374356|GB|AAX44210.1| T7-LIKE TAIL TUBULAR PROTEIN B [CYANOPHAGE P-SSP7]
>GI|113200780|GB|ABG34536.1| OUTER CAPSID PROTEIN VP4 [PORCINE ROTAVIRUS A]
>GI|58003185|GB|AAW62079.1| BACTERIOPHAGE TAIL SHEATH PROTEIN [GLUCONOBACTER OXYDANS 621H]
>GI|82468560|GB|ABB76671.1| CAPSID PROTEIN [MURINE NOROVIRUS]
>GI|125715198|GB|ABN53690.1| PHAGE TAPE MEASURE PROTEIN [CLOSTRIDIUM THERMOCELLUM ATCC 27405]
>GI|70955286|GB|AAZ16264.1| OUTER CAPSID PROTEIN VP4 [HUMAN ROTAVIRUS A]
>GI|116739155|GB|AAZ20406.3| OUTER CAPSID PROTEIN VP4 [HUMAN ROTAVIRUS A]
>GI|33330448|GB|AAQ10546.1| 47 KDA PROTEIN [HUMAN ADENOVIRUS TYPE 1]
>GI|161176991|GB|ABX59678.1| CAPSID PROTEIN VP7 [HUMAN ROTAVIRUS A]
>GI|123858106|EMB|CAM19814.1| ENHANCER TRAP LOCUS 4 [MUS MUSCULUS]
>GI|162319835|DBJ|BAF95221.1| VP1 CAPSID PROTEIN [HUMAN COXSACKIEVIRUS B3]
>GI|71728195|GB|EAO30384.1| PHAGE TAIL COLLAR [XYLELLA FASTIDIOSA ANN-1]
>GI|34732929|GB|AAQ81467.1| WHISKER FIBERS AT BASE OF HEAD; WAC [BACTERIOPHAGE 44RR2.8T]
>GI|160861523|GB|ABX50057.1| PHAGE TAIL TAPE MEASURE PROTEIN, TP901 FAMILY [SHEWANELLA BALTICA OS195]
>GI|182672968|GB|EDT84929.1| PHAGE MAJOR CAPSID PROTEIN, HK97 FAMILY [CLOSTRIDIUM BOTULINUM BF]
>GI|149350057|GB|ABR24136.1| CAPSID PROTEIN [NOROVIRUS HU/GUANGZHOU/NV-VP2/2006/CHINA]
>GI|1718070|SP|P30003|V120_HHV6G CAPSID ASSEMBLY PROTEIN U30
>GI|71149587|GB|AAZ29325.1| JK_75P [BACTERIOPHAGE JK06]
>GI|16762270|REF|NP_457887.1| MAJOR TAIL SHEATH PROTEIN [SALMONELLA ENTERICA SUBSP. ENTERICA SEROVAR TYPHI STR. CT18]
>GI|78217292|GB|ABB36742.1| CAPSID PROTEIN [GIARDIA CANIS VIRUS]
>GI|75208696|REF|ZP_00708990.1| COG4733: PHAGE-RELATED PROTEIN, TAIL COMPONENT [ESCHERICHIA COLI B171]
>GI|209498153|GB|EDZ98297.1| TAIL SHEATH PROTEIN [BURKHOLDERIA SP. H160]
>GI|157888366|EMB|CAO79543.1| OUTER CAPSID PROTEIN [BLUETONGUE VIRUS 16]
>GI|4469560|GB|AAD21312.1| MAJOR CAPSID PROTEIN [LYMPHOCYSTIS DISEASE VIRUS]
>GI|170520150|GB|ACB18328.1| FLAGELLAR M-RING PROTEIN FLIF [ESCHERICHIA COLI SECEC SMS-3-5]
>GI|3769666|GB|AAC64603.1| CAPSID PROTEIN [NORWALK VIRUS]
>GI|205341460|GB|EDZ28224.1| PROPHAGE TAIL FIBRE N- FAMILY PROTEIN [SALMONELLA ENTERICA SUBSP. ENTERICA SEROVAR WELTEVREDEN STR. HI_N05-537]
>GI|228861122|REF|YP_002854145.1| GP27 BASE PLATE HUB SUBUNIT [ENTEROBACTERIA PHAGE RB51]
>GI|150423466|GB|EDN15410.1| PHAGE PORTAL PROTEIN, PBSX FAMILY [VIBRIO CHOLERAE AM-19226]
>GI|51235709|GB|AAT98620.1| OUTER CAPSID PROTEIN VP7 [BOVINE ROTAVIRUS]
>GI|170121931|GB|EDS90862.1| PHAGE PORTAL PROTEIN, PBSX FAMILY [ESCHERICHIA ALBERTII TW07627]
>GI|170129375|GB|EDS98239.1| PUTATIVE PROPHAGE LAMBDABA02, TAPE MEASURE PROTEIN [BACILLUS ANTHRACIS STR. A0389]
>GI|238760672|REF|ZP_04621796.1| MAJOR TAIL SHEATH PROTEIN [YERSINIA ALDOVAE ATCC 35236]
>GI|166858716|GB|ABY97123.1| PHAGE TAIL TAPE MEASURE PROTEIN, TP901 FAMILY [PSEUDOMONAS PUTIDA GB-1]
>GI|93662|PIR||S13237 TAIL FIBER PROTEIN GP37 - PHAGE TUIA (FRAGMENT)GI|14861|EMB|CAA38973.1| PROTEIN 37 [ENTEROBACTERIA PHAGE T4]
>GI|75214401|REF|ZP_00713020.1| COG4733: PHAGE-RELATED PROTEIN, TAIL COMPONENT [ESCHERICHIA COLI E110019]
>GI|34014950|GB|AAQ56230.1| CAPSID PROTEIN [NORWALK-LIKE VIRUS]
>GI|161622623|REF|YP_001595318.1| GP29 BASEPLATE HUB SUBUNIT TAIL LENGTH DETERMINATOR [ENTEROBACTERIA PHAGE JS98]
>GI|145244202|GB|ABP48923.1| SIGMA1 [MAMMALIAN ORTHOREOVIRUS 1]
>GI|10185034|EMB|CAC08520.1| BASE PLATE PROTEIN GP26 [ENTEROBACTERIA PHAGE T6]
>GI|10567254|DBJ|BAB16108.1| INNER CAPSID PROTEIN VP3 [EPIZOOTIC HEMORRHAGIC DISEASE VIRUS]
>GI|46254661|GB|AAS86260.1| NUCLEOCAPSID PROTEIN [MUMPS VIRUS]
>GI|30844268|GB|AAP41444.1| SCAFFOLDING PROTEIN [CERCOPITHECINE HERPESVIRUS 1]
>GI|150374792|DBJ|BAF68052.1| PHAGE TAPE MEASURE PROTEIN [STAPHYLOCOCCUS AUREUS SUBSP. AUREUS STR. NEWMAN]
>GI|431460|GB|AAA47305.1| VP2
>GI|1020192|GB|AAA79413.1| MINOR CAPSID PROTEIN L2
>GI|29467963|DBJ|BAC67353.1| CAPSID PROTEIN P24 [ADOXOPHYES HONMAI NPV]
>GI|149805042|GB|EDM65068.1| PROBABLE CAPSID PORTAL PROTEIN [MORITELLA SP. PE36]
>GI|110808251|SP|Q9QC00.2|GAG_HV197 GAG POLYPROTEIN (PR55GAG) [CONTAINS: MATRIX PROTEIN P17 (MA); CAPSID PROTEIN P24 (CA); SPACER PEPTIDE P2; NUCLEOCAPSID PROTEIN P7 (NC); SPACER PEPTIDE P1; P6-GAG]
>GI|116266096|GB|ABJ91291.1| OUTER CAPSID PROTEIN [ROTAVIRUS A HU/SLOVENIA/SI-403/06/G12]
>GI|562317|EMB|CAA56291.1| CAPSID PROTEIN L1 [HUMAN PAPILLOMAVIRUS]
>GI|27452780|GB|AAO12287.1| CAPSID PROTEIN [PORCINE LYMPHOTROPIC HERPESVIRUS 2]
>GI|115345246|DBJ|BAF33299.1| CAPSID PROTEIN [FELINE CALICIVIRUS]
>GI|37651665|REF|NP_932539.1| BASEPLATE SUBUNIT [AEROMONAS PHAGE 44RR2.8T]
>GI|150409881|GB|ABR68685.1| VP2 [KI POLYOMAVIRUS]
>GI|18028724|GB|AAL56160.1|AF334030_85 ORF15 [HELICOVERPA ZEA SINGLE NUCLEOCAPSID NUCLEOPOLYHEDROVIRUS]
>GI|163140844|GB|ABY26549.1| VP1 [WU POLYOMAVIRUS]
>GI|113648848|DBJ|BAF29360.1| OS12G0190400 [ORYZA SATIVA (JAPONICA CULTIVAR-GROUP)]
>GI|1311567|EMB|CAA61723.1| CAPSID PROTEINS [HUMAN ECHOVIRUS 16]
>GI|77995326|GB|ABB14225.1| PUTATIVE PROPHAGE LAMBDACH01, PORTAL PROTEIN, SPP1 FAMILY [CARBOXYDOTHERMUS HYDROGENOFORMANS Z-2901]
>GI|81174858|GB|ABB58976.1| NUCLEOCAPSID PROTEIN [INFLUENZA A VIRUS (A/CK/HK/CSW161/2003(H9N2))]
>GI|3676461|GB|AAC61977.1| TAIL FIBER ADHESIN [ENTEROBACTERIA PHAGE T6]
>GI|25013942|REF|NP_734077.1| CAPSID PROTEIN [MAIZE RAYADO FINO VIRUS]
>GI|1095116|PRF||2107291N NUCLEOCAPSID PROTEIN
>GI|13361439|DBJ|BAB35397.1| PUTATIVE PORTAL PROTEIN [ESCHERICHIA COLI O157:H7 STR. SAKAI]
>GI|40787028|GB|AAR90002.1| 10 [ENTEROBACTERIA PHAGE SP6]
>GI|228844474|GB|EEM89530.1| MAJOR TAIL PROTEIN [BACILLUS THURINGIENSIS SEROVAR PULSIENSIS BGSC 4CC1]
>GI|62127421|GB|AAX65124.1| GIFSY-1 PROPHAGE HEAD-TAIL PRECONNECTOR GP5 [PHAGE GIFSY-1]
>GI|40641543|EMB|CAE53406.1| OUTER CAPSID PROTEIN VP4 [HUMAN ROTAVIRUS A]
>GI|19849025|GB|AAL99431.1|AF373915_1 OUTER CAPSID GLYCOPROTEIN VP7 [HUMAN ROTAVIRUS A]
>GI|126714505|GB|EBA11372.1| PHAGE MAJOR CAPSID PROTEIN, HK97 [ROSEOBACTER SP. CCS2]
>GI|157067131|GB|ABV06386.1| PUTATIVE BASEPLATE J PROTEIN [ESCHERICHIA COLI HS]
>GI|67004396|GB|AAY61322.1| PHAGE PORTAL PROTEIN [RICKETTSIA FELIS URRWXCAL2]
>GI|58331490|EMB|CAF34276.1| PUTATIVE BASE PLATE LYSOZYME [CYANOPHAGE PHAGE S-PM2]
>GI|61966448|EMB|CAG44476.1| HEXON CAPSID PROTEIN [HUMAN ADENOVIRUS TYPE 32]
>GI|9635550|REF|NP_059643.1| ANT [ENTEROBACTERIA PHAGE P22]
>GI|19698440|GB|AAL93148.1|AF486286_1 CAPSID PROTEIN [FELINE CALICIVIRUS]
>GI|84367187|DBJ|BAE68345.1| PHAGE-RELATED TAIL PROTEIN [XANTHOMONAS ORYZAE PV. ORYZAE MAFF 311018]
>GI|156905275|GB|ABU96919.1| PORTAL PROTEIN [THERMUS PHAGE P23-45]
>GI|124493667|EMB|CAL98654.1| PHAGE TAIL COMPONENT [LACTOCOCCUS LACTIS SUBSP. CREMORIS MG1363]
>GI|42795170|GB|AAS45927.1| MAJOR CAPSID PROTEIN [EQUID HERPESVIRUS 1]
>GI|91800158|GB|ABE62533.1| PHAGE PORTAL PROTEIN, HK97 [NITROBACTER HAMBURGENSIS X14]
>GI|84508783|GB|EAQ05246.1| MAJOR CAPSID PROTEIN, HK97 FAMILY [LOKTANELLA VESTFOLDENSIS SKA53]
>GI|74268820|EMB|CAB93921.2| GP15, MINOR TAIL PROTEIN [CORYNEBACTERIUM PHAGE BFK20]
>GI|238761987|REF|ZP_04622960.1| TAIL FIBER PROTEIN [YERSINIA KRISTENSENII ATCC 33638]
>GI|101919162|DBJ|BAE94720.1| FIBER [HUMAN ADENOVIRUS TYPE 7D]
>GI|167840024|REF|ZP_02466708.1| PHAGE TAIL SHEATH PROTEIN [BURKHOLDERIA THAILANDENSIS MSMB43]
>GI|116632|SP|P03087|COA1_SV40 CAPSID PROTEIN VP1
>GI|110592298|GB|ABG77575.1| OUTER CAPSID PROTEIN VP4 [HUMAN ROTAVIRUS A]
>GI|396923|EMB|CAA52505.1| LATE PROTEIN [HUMAN PAPILLOMAVIRUS TYPE 14D]
>GI|111433584|GB|ABH09850.1| PORTAL PROTEIN [PHAGE MP22]
>GI|25121797|REF|NP_740480.1| CAPSID PROTEIN 1B [PORCINE ENTEROVIRUS A]
>GI|75208017|REF|ZP_00708433.1| COG5301: PHAGE-RELATED TAIL FIBRE PROTEIN [ESCHERICHIA COLI B171]
>GI|1911387|GB|AAC59140.1| OCCLUSION-DERIVED VIRUS ENVELOPE PROTEIN E27 [ORGYIA PSEUDOTSUGATA MULTICAPSID NUCLEOPOLYHEDROVIRUS]
>GI|16923551|GB|AAL31530.1|AF427125_1 OUTER CAPSID PROTEIN VP4 [PORCINE ROTAVIRUS A]
>GI|2645680|GB|AAB87455.1| CAPSID PROTEIN [FELINE CALICIVIRUS]
>GI|50950698|GB|AAT88399.1| PHAGE-RELATED PORTAL PROTEIN [LEIFSONIA XYLI SUBSP. XYLI STR. CTCB07]
>GI|1911270|GB|AAC59023.1| 39K [ORGYIA PSEUDOTSUGATA MULTICAPSID NUCLEOPOLYHEDROVIRUS]
>GI|2062489|GB|AAB53380.1| CAPSID PROTEIN [FELINE CALICIVIRUS]
>GI|224463921|GB|EEF80187.1| BACTERIOPHAGE MU P PROTEIN [METHYLOPHAGA THIOOXIDANS DMS010]
>GI|4426932|GB|AAD20610.1| COLLAR PROTEIN [LACTOCOCCUS PHAGE C2]
>GI|139003882|DBJ|BAF52396.1| BASEPLATE ASSEMBLY PROTEIN V [RALSTONIA PHAGE PHIRSA1]
>GI|5921573|EMB|CAB56481.1| CAPSID PROTEIN [TOMATO BUSHY STUNT VIRUS]
>GI|32351084|GB|AAP75894.1| TAIL PROTEIN PB4 [BACTERIOPHAGE T5]
>GI|808795|GB|AAA66848.1| MAJOR CAPSID PROTEIN
>GI|227438576|GB|ACP30889.1| GP37 LARGE DISTAL TAIL FIBER SUBUNIT [ENTEROBACTERIA PHAGE RB14]
>GI|33636106|EMB|CAD91775.1| TAPE MEASURE PROTEIN [BACTERIOPHAGE PY54]
>GI|172053074|GB|ACB70681.1| NUCLEOCAPSID PROTEIN [INFLUENZA A VIRUS (A/DUCK/VIETNAM/38/2007(H5N1))]
>GI|66473277|GB|AAY46286.1| HEAD-TO-TAIL JOINING PROTEIN [VIBRIOPHAGE VP4]
>GI|62114788|GB|AAX63636.1| GP13 NECK PROTEIN [AEROMONAS PHAGE 31]
>GI|115344002|GB|ABI95011.1| BASE PLATE HUB ASSEMBLY CATALYST [BACTERIOPHAGE RB32]
>GI|58003190|GB|AAW62084.1| BACTERIOPHAGE TAIL PROTEIN [GLUCONOBACTER OXYDANS 621H]
>GI|167908524|REF|ZP_02495729.1| PHAGE BASEPLATE ASSEMBLY PROTEIN [BURKHOLDERIA PSEUDOMALLEI NCTC 13177]
>GI|122088931|EMB|CAL11740.1| BASEPLATE ASSEMBLY PROTEIN [YERSINIA ENTEROCOLITICA SUBSP. ENTEROCOLITICA 8081]
>GI|160344474|GB|ABX17559.1| PHAGE TAPE MEASURE PROTEIN [BURKHOLDERIA MULTIVORANS ATCC 17616]
>GI|62114824|GB|AAX63672.1| GP54 [AEROMONAS PHAGE 31]
>GI|167055175|GB|EDR64972.1| FLAGELLAR M-RING PROTEIN FLIF [YERSINIA PESTIS BIOVAR MEDIAEVALIS STR. K1973002]
>GI|121891394|GB|EAX96728.1| PHAGE TAIL FIBER REPEAT FAMILY PROTEIN [TRICHOMONAS VAGINALIS G3]
>GI|21165652|GB|AAM43529.1| TAIL FIBER PROTEIN [ENTEROBACTERIA PHAGE T7]
>GI|169751062|GB|ACA68580.1| PHAGE TAIL TAPE MEASURE PROTEIN, TP901 FAMILY [YERSINIA PSEUDOTUBERCULOSIS YPIII]
>GI|84570667|DBJ|BAE72730.1| DEDUCED TAIL FIBER PROTEIN [XANTHOMONAS ORYZAE PHAGE OP1]
>GI|84779343|DBJ|BAE74120.1| PHAGE TAIL SHEATH PROTEIN [SODALIS GLOSSINIDIUS STR. 'MORSITANS']
>GI|66395225|REF|YP_239506.1| ORF010 [STAPHYLOCOCCUS PHAGE 187]
>GI|86553101|GB|ABD03872.1| OUTER CAPSID PROTEIN [ROTAVIRUS A]
>GI|162433091|GB|EDQ43682.1| PHAGE PHI-C31 GP36 MAJOR CAPSID-LIKE PROTEIN-LIKE PROTEIN [METHYLOBACTERIUM NODULANS ORS 2060]
>GI|1911341|GB|AAC59094.1| OCCLUSION-DERIVED VIRUS ENVELOPE PROTEIN E25 [ORGYIA PSEUDOTSUGATA MULTICAPSID NUCLEOPOLYHEDROVIRUS]
>GI|115368151|GB|EAU67112.1| PHAGE TAIL LIKE PROTEIN [STIGMATELLA AURANTIACA DW4/3-1]
>GI|104345831|GB|ABF72731.1| GP27 BASE PLATE HUB SUBUNIT [AEROMONAS SALMONICIDA BACTERIOPHAGE 25]
>GI|75211966|REF|ZP_00712021.1| COG5281: PHAGE-RELATED MINOR TAIL PROTEIN [ESCHERICHIA COLI B171]
>GI|149793848|GB|ABR31296.1| PHAGE TAIL TAPE MEASURE PROTEIN, TP901 FAMILY [THERMOSIPHO MELANESIENSIS BI429]
>GI|75514394|REF|ZP_00736672.1| COG4540: PHAGE P2 BASEPLATE ASSEMBLY PROTEIN GPV [ESCHERICHIA COLI 53638]
>GI|6759370|DBJ|BAA90309.1| CAPSID PROTEIN PRECURSOR [PORCINE ASTROVIRUS]
>GI|126211589|GB|ABN80465.1| MINOR CAPSID PROTEIN [DUCK ENTERITIS VIRUS]
>GI|157279518|DBJ|BAF80184.1| VP4 [HUMAN ROTAVIRUS 4]
>GI|86372247|GB|ABC95191.1| GP23-MAJOR CAPSID PROTEIN [STENOTROPHOMONAS PHAGE SMB14]
>GI|218771335|EMB|CAW27101.1| PHAGE MINOR TAIL PROTEIN L [PSEUDOMONAS AERUGINOSA LESB58]
>GI|76574418|GB|ABA46983.1| PUTATIVE BASEPLATE TAIL TUBE CAP [SYNECHOCOCCUS CYANOPHAGE SYN9]
>GI|157890177|DBJ|BAF81305.1| PUTATIVE BASEPLATE [ENTEROCOCCUS PHAGE PHIEF24C]
>GI|12831045|GB|AAK08399.1|AF323670_51 TAIL PROTEIN [BACTERIOPHAGE BIL309]
>GI|194403240|GB|ACF63462.1| SIDE TAIL FIBER PROTEIN [SALMONELLA ENTERICA SUBSP. ENTERICA SEROVAR NEWPORT STR. SL254]
>GI|159157936|DBJ|BAF92627.1| CAPSID PROTEIN [HEPATITIS E VIRUS]
>GI|153092344|GB|EDN73413.1| BACTERIOPHAGE MAJOR CAPSID PROTEIN N [MANNHEIMIA HAEMOLYTICA PHL213]
>GI|220029201|GB|ACL78136.1| GP48 BASEPLATE TAIL TUBE CAP [ENTEROBACTERIA PHAGE JSE]
>GI|47419888|GB|AAT27318.1| CAPSID PROTEIN P71 [DENDROLIMUS PUNCTATUS TETRAVIRUS]
>GI|171909219|GB|ACB58176.1| MINOR TAIL PROTEIN [MYCOBACTERIUM PHAGE BPS]
>GI|2645237|GB|AAC58736.1| NUCLEOCAPSID PROTEIN [MOPEIA VIRUS]
>GI|18409270|REF|NP_566944.1| CROOKED NECK PROTEIN, PUTATIVE / CELL CYCLE PROTEIN, PUTATIVE [ARABIDOPSIS THALIANA]
>GI|167584289|REF|ZP_02376677.1| PROBABLE PORTAL PROTEIN [BURKHOLDERIA UBONENSIS BU]
>GI|222335|DBJ|BAA03054.1| CAPSID PROTEIN [PAPAYA MOSAIC VIRUS]
>GI|33355603|GB|AAQ16170.1| CAPSID PROTEIN [NORWALK-LIKE VIRUS]
>GI|149806171|GB|EDM66150.1| PHAGE PORTAL PROTEIN, HK97 FAMILY [MORITELLA SP. PE36]
>GI|167553297|REF|ZP_02347047.1| PHAGE PORTAL PROTEIN, PBSX FAMILY [SALMONELLA ENTERICA SUBSP. ENTERICA SEROVAR SAINTPAUL STR. SARA29]
>GI|60963|EMB|CAA25025.1| MINOR CAPSID PROTEIN L2 [HUMAN PAPILLOMAVIRUS TYPE 6B]
>GI|46487759|GB|AAS99241.1| CAPSID PROTEIN VP1 [ADENO-ASSOCIATED VIRUS]
>GI|12025138|GB|AAG45764.1|AF291866_31 UL26.5 MINOR CAPSID SCAFFOLD PROTEIN [MELEAGRID HERPESVIRUS 1]
>GI|167584264|REF|ZP_02376652.1| BACTERIOPHAGE TAIL-RELATED PROTEIN [BURKHOLDERIA UBONENSIS BU]
>GI|323186|GB|AAA02767.1| SEROTYPE-SPECIFIC ANTIGEN
>GI|22003435|GB|AAM88684.1|AF440695_9 CAPSID PROTEIN GPB [VIRUS PHICH1]
>GI|34809714|PDB|1PDI|G CHAIN G, FITTING OF THE C-TERMINAL PART OF THE SHORT TAIL FIBERS INTO THE CRYO-EM RECONSTRUCTION OF T4 BASEPLATE
>GI|77543690|GB|ABA87257.1| NUCLEOCAPSID PROTEIN [INFLUENZA A VIRUS (A/NEW YORK/389/2005(H3N2))]
>GI|22003443|GB|AAM88692.1|AF440695_18 CAPSID PROTEIN CP67 [VIRUS PHICH1]
>GI|118197080|DBJ|BAF37014.1| VP1 [YELLOWTAIL ASCITES VIRUS]
>GI|16760431|REF|NP_456048.1| BACTERIOPHAGE TAIL FIBER PROTEIN [SALMONELLA ENTERICA SUBSP. ENTERICA SEROVAR TYPHI STR. CT18]
>GI|118663183|GB|EAV69843.1| PHAGE PORTAL PROTEIN, HK97 FAMILY [CLOSTRIDIUM CELLULOLYTICUM H10]
>GI|253990429|REF|YP_003041785.1| PHAGE PROTEIN YDAB [PHOTORHABDUS ASYMBIOTICA]
>GI|110747156|GB|AAX15951.2| OUTER CAPSID SPIKE PROTEIN [ROTAVIRUS A]
>GI|33438136|GB|AAQ18653.1| INNER CAPSID PROTEIN [HUMAN ROTAVIRUS B]
>GI|149380650|GB|ABR24655.1| GP10 BASEPLATE WEDGE SUBUNIT AND TAIL PIN [ENTEROBACTERIA PHAGE PHI1]
>GI|146337056|GB|ABQ23667.1| PHAGE PORTAL PROTEIN [CLOSTRIDIUM KLUYVERI DSM 555]
>GI|146396916|GB|ABQ25549.1| PHAGE TAIL COLLAR DOMAIN PROTEIN [GEOBACTER URANIIREDUCENS RF4]
>GI|122088913|EMB|CAL11720.1| MAJOR TAIL SHEATH PROTEIN [YERSINIA ENTEROCOLITICA SUBSP. ENTEROCOLITICA 8081]
>GI|110559357|GB|ABG75934.1| OUTER CAPSID PROTEIN VP7 [PORCINE ROTAVIRUS A]
>GI|150010944|TPG|DAA06041.1| TPA_INF: NUCLEOCAPSID PROTEIN [PORCINE RUBULAVIRUS]
>GI|145588127|GB|ABP87946.1| MAJOR CAPSID PROTEIN [CYANOPHAGE SYN5]
>GI|167824880|REF|ZP_02456351.1| PHAGE BASEPLATE ASSEMBLY PROTEIN V [BURKHOLDERIA PSEUDOMALLEI 9]
>GI|167841684|REF|ZP_02468368.1| PHAGE TAIL TAPE MEASURE PROTEIN, TP901 FAMILY [BURKHOLDERIA THAILANDENSIS MSMB43]
>GI|19033358|GB|AAL82883.1| CAPSID PROTEIN [TOMATO MOTTLE LEAF CURL VIRUS]
>GI|662131|GB|AAB64515.1| CDC3P: COMPONENT OF 10 NM FILAMENTS OF MOTHER-BUD NECK [SACCHAROMYCES CEREVISIAE]
>GI|34333213|GB|AAQ64368.1| LONG TAIL FIBER DISTAL SUBUNIT [BACTERIOPHAGE KVP40]
>GI|33469643|GB|AAQ19864.1| VP1 CAPSID PROTEIN [HUMAN RHINOVIRUS 9]
>GI|34101655|GB|AAQ58023.1| PROBABLE BACTERIOPHAGE BASE PLATE PROTEIN [CHROMOBACTERIUM VIOLACEUM ATCC 12472]
>GI|148897594|GB|ABR13925.1| CAPSID PROTEIN [PORCINE CIRCOVIRUS 2]
>GI|115351913|REF|YP_773752.1| PHAGE TAIL COLLAR DOMAIN-CONTAINING PROTEIN [BURKHOLDERIA AMBIFARIA AMMD]
>GI|117578936|EMB|CAL67405.1| PHAGE PORTAL PROTEIN [GRAMELLA FORSETII KT0803]
>GI|1469378|GB|AAC55065.1| NUCLEOCAPSID PROTEIN
>GI|21637075|GB|AAM70292.1| CAPSID PROTEIN VP91 [PHTHORIMAEA OPERCULELLA GRANULOVIRUS]
>GI|194021593|GB|ACF32402.1| TAIL:HOST SPECIFICITY PROTEIN [ENTEROBACTERIA PHAGE DE3]
>GI|28853802|GB|AAO56868.1| TAIL PROTEIN D [PSEUDOMONAS SYRINGAE PV. TOMATO STR. DC3000]
>GI|1617498|GB|AAB65816.1| OUTER CAPSID GLYCOPROTEIN [LAPINE ROTAVIRUS]
>GI|116058905|EMB|CAL54612.1| PUTATIVE CROOKED NECK PROTEIN (ISS) [OSTREOCOCCUS TAURI]
>GI|7341201|GB|AAF61211.1| CAPSID PROTEIN [RHESUS MACAQUE PARVOVIRUS]
>GI|62114781|GB|AAX63629.1| GP7 [AEROMONAS PHAGE 31]
>GI|119658070|GB|ABL87113.1| CAPSID PROTEIN [STAPHYLOCOCCUS PHAGE 812]
>GI|396916|EMB|CAA52500.1| LATE PROTEIN [HUMAN PAPILLOMAVIRUS TYPE 12]
>GI|62288747|GB|AAX78730.1| GP8 BASEPLATE WEDGE SUBUNIT [ENTEROBACTERIA PHAGE RB43]
>GI|11992088|GB|AAG42435.1| CAPSID PROTEIN VP2 [CANINE PARVOVIRUS]
>GI|99037789|GB|ABF64401.1| MAJOR CAPSID PROTEIN PRECURSOR [SILICIBACTER SP. TM1040]
>GI|164523641|GB|ABY60853.1| NUCLEOCAPSID PROTEIN [MELON YELLOW SPOT VIRUS]
>GI|194186887|REF|YP_002004542.1| MORPHOGENESIS PROTEIN [BACILLUS PHAGE PHI29]
>GI|3661507|GB|AAC61736.1| LATE MAJOR CAPSID PROTEIN [HUMAN PAPILLOMAVIRUS TYPE 16]
>GI|82944312|DBJ|BAE49176.1| BACTERIOPHAGE TAIL ASSEMBLY PROTEIN [MAGNETOSPIRILLUM MAGNETICUM AMB-1]
>GI|146199107|GB|ABQ09309.1| VP2 [WU POLYOMAVIRUS]
>GI|334403|GB|AAA91913.1| GAG POLYPROTEIN [SIMIAN IMMUNODEFICIENCY VIRUS]
>GI|210859|GB|AAA42830.1| VP2
>GI|51512071|GB|AAU05270.1| L-SHAPED TAIL FIBER PROTEIN [BACTERIOPHAGE T5]
>GI|129593854|GB|ABO31117.1| NUCLEOCAPSID PROTEIN [POLIGONUM RINGSPOT TOSPOVIRUS]
>GI|95117660|GB|ABF57024.1| OUTER CAPSID PROTEIN VP4 [HUMAN ROTAVIRUS G9]
>GI|159176070|GB|EDP60864.1| PHAGE-RELATED TAIL PROTEIN [VIBRIO CAMPBELLII AND4]
>GI|2149219|GB|AAB63029.1| VP7 [STRIPED BASS REOVIRUS]
>GI|162435377|GB|EDQ45958.1| PHAGE-RELATED PROTEIN TAIL COMPONENT-LIKE PROTEIN [METHYLOBACTERIUM NODULANS ORS 2060]
>GI|74420230|GB|ABA04429.1| PHAGE MAJOR CAPSID PROTEIN, HK97 [NITROBACTER WINOGRADSKYI NB-255]
>GI|104345788|GB|ABF72688.1| GP5 BASE PLATE LYSOZYME [AEROMONAS SALMONICIDA BACTERIOPHAGE 25]
>GI|17154815|GB|AAL36000.1| MATK [KAGENECKIA OBLONGA]
>GI|91800798|GB|ABE63173.1| BASEPLATE J-LIKE PROTEIN [NITROBACTER HAMBURGENSIS X14]
>GI|151281158|GB|ABR89568.1| PHAGE PORTAL PROTEIN [JANTHINOBACTERIUM SP. MARSEILLE]
>GI|134251103|GB|EBA51182.1| PHAGE PORTAL PROTEIN, LAMBDA FAMILY [BURKHOLDERIA PSEUDOMALLEI 305]
>GI|116105549|GB|ABJ70691.1| PHAGE PORTAL PROTEIN, SPP1 GP6-LIKE [LACTOBACILLUS CASEI ATCC 334]
>GI|20140797|SP|Q9G0B5.1|VG37_BPAR1 RECNAME: FULL=LONG TAIL FIBER PROTEIN P37; SHORT=PROTEIN GP37; ALTNAME: FULL=RECEPTOR-RECOGNIZING PROTEIN
>GI|4336271|GB|AAD17701.1| CAPSID PROTEIN VP1 [HUMAN COXSACKIEVIRUS A6]
>GI|189337404|DBJ|BAG46473.1| BACTERIOPHAGE TAIL ASSEMBLY PROTEIN L [BURKHOLDERIA MULTIVORANS ATCC 17616]
>GI|47607153|GB|AAT36489.1| PUTATIVE PORTAL PROTEIN [BACTERIOPHAGE PHI AT3]
>GI|58397461|GB|AAW72938.1| WHITE COLLAR 2 [CRYPTOCOCCUS NEOFORMANS VAR. NEOFORMANS]
>GI|83658682|GB|ABC40465.1| PUTATIVE PHAGE TAIL TAPE MEASURE PROTEIN [BACILLUS ANTHRACIS PHAGE GAMMA ISOLATE D'HERELLE]
>GI|126540794|EMB|CAM46223.1| OUTER DENSE FIBER OF SPERM TAILS 2 [MUS MUSCULUS]
>GI|71149522|GB|AAZ29260.1| JK_10P [BACTERIOPHAGE JK06]
>GI|149359288|GB|EDM47750.1| PHAGE TAIL TAPE MEAUSURE PROTEIN, LAMBDA FAMILY [MARINOBACTER ALGICOLA DG893]
>GI|5823857|EMB|CAB53969.1| CAPSID PROTEIN [HUMAN ECHOVIRUS 7]
>GI|110226544|GB|ABG56404.1| CAPSID PROTEIN [CITRUS TRISTEZA VIRUS]
>GI|25121757|REF|NP_740657.1| CAPSIDE PROTEIN [SLEEPING DISEASE VIRUS]
>GI|126015328|GB|ABN70695.1| TAILSPIKE PROTEIN [SALMONELLA PHAGE SETP12]
>GI|83841346|GB|EAP80516.1| PUTATIVE PORTAL PROTEIN [SULFITOBACTER SP. NAS-14.1]
>GI|5725169|DBJ|BAA83167.1| DR2 [PSEUDOMONAS AERUGINOSA]
>GI|38638882|EMB|CAE82122.1| PORTAL PROTEIN [BACTERIOPHAGE EJ-1]
>GI|12830984|GB|AAK08339.1|AF323669_52 TAIL PROTEIN [BACTERIOPHAGE BIL286]
>GI|37787957|GB|AAP49961.1| PUTATIVE TAIL TAPE MEASURE PROTEIN [ENTEROBACTERIA PHAGE T1]
>GI|46811329|GB|AAT01933.1| NUCLEOCAPSID PROTEIN [MBOKE VIRUS]
>GI|51975292|GB|AAU16842.1| GROUP-SPECIFIC PROTEIN; POSSIBLE PHAGE MAJOR CAPSID PROTEIN [BACILLUS CEREUS E33L]
>GI|109893922|GB|ABG47058.1| NUCLEOCAPSID PROTEIN [BAT CORONAVIRUS (BTCOV/133/2005)]
>GI|396939|EMB|CAA52517.1| LATE PROTEIN [HUMAN PAPILLOMAVIRUS TYPE 17]
>GI|227888043|REF|ZP_04005848.1| PHAGE TAIL PROTEIN [ESCHERICHIA COLI 83972]
>GI|38199096|EMB|CAE48718.1| IMMUNITY-SPECIFIC PROTEIN BETA241 [CORYNEBACTERIUM DIPHTHERIAE]
>GI|75259358|REF|ZP_00730677.1| COG3497: PHAGE TAIL SHEATH PROTEIN FI [ESCHERICHIA COLI E22]
>GI|220923940|REF|YP_002499242.1| PHAGE MINOR TAIL PROTEIN L [METHYLOBACTERIUM NODULANS ORS 2060]
>GI|209919760|REF|YP_002293844.1| PHAGE TAIL FIBER PROTEIN [ESCHERICHIA COLI SE11]
>GI|251837105|PDB|3HXL|A CHAIN A, CRYSTAL STRUCTURE OF THE SHEATH TAIL PROTEIN (DSY3957) FROM DESULFITOBACTERIUM HAFNIENSE, NORTHEAST STRUCTURAL GENOMICS CONSORTIUM TARGET DHR18
>GI|75513079|REF|ZP_00735541.1| COG4379: MU-LIKE PROPHAGE TAIL PROTEIN GPP [ESCHERICHIA COLI 53638]
>GI|15673031|REF|NP_267205.1| PROPHAGE PI2 PROTEIN 42 [LACTOCOCCUS LACTIS SUBSP. LACTIS IL1403]
>GI|16421252|GB|AAL21593.1| FELS-2 PROPHAGE PROTEIN [SALMONELLA TYPHIMURIUM LT2]
>GI|66354279|GB|AAY44822.1| CAPSID PROTEIN 2 [TAURA SYNDROME VIRUS]
>GI|77960467|REF|ZP_00824337.1| COG4385: BACTERIOPHAGE P2-RELATED TAIL FORMATION PROTEIN [YERSINIA MOLLARETII ATCC 43969]
>GI|27888117|GB|EAA25176.1| TAIL PROTEIN I [FUSOBACTERIUM NUCLEATUM SUBSP. VINCENTII ATCC 49256]
>GI|1020185|GB|AAA79407.1| MAJOR CAPSID PROTEIN L1
>GI|169748980|GB|ACA66498.1| BASEPLATE J FAMILY PROTEIN [YERSINIA PSEUDOTUBERCULOSIS YPIII]
>GI|555084|GB|AAA45477.1| CAPSID POLYPROTEIN [HEPATITIS A VIRUS]
>GI|33469781|GB|AAQ19933.1| VP1 CAPSID PROTEIN [HUMAN RHINOVIRUS 78]
>GI|17384310|EMB|CAC86298.1| MAJOR CAPSID PROTEIN 10A [ENTEROBACTERIA PHAGE T3]
>GI|84318834|REF|ZP_00967251.1| COG4733: PHAGE-RELATED PROTEIN, TAIL COMPONENT [PSEUDOMONAS AERUGINOSA C3719]
>GI|156147236|GB|ABU53815.1| CJE0231 [CAMPYLOBACTER PHAGE CGC-2007]
>GI|8670758|EMB|CAB94939.1| PUTATIVE BASE PLATE ASSEMBLY PROTEIN J [CAMPYLOBACTER COLI]
>GI|194411149|GB|EDX27585.1| GPH [ESCHERICHIA COLI B171]
>GI|168790743|REF|ZP_02815750.1| PUTATIVE TAIL LENGTH TAPE MEASURE PROTEIN [ESCHERICHIA COLI O157:H7 STR. EC869]
>GI|3970822|EMB|CAA43467.1| CAPSID PROTEIN [TOMATO YELLOW LEAF CURL SARDINIA VIRUS]
>GI|215946|GB|AAA32538.1| TAIL-TUBE ASSEMBLY PROTEIN [ENTEROBACTERIA PHAGE T4]
>GI|2058470|GB|AAB65465.1| NUCLEOCAPSID PROTEIN [JUNIN VIRUS]
>GI|74272380|GB|ABA01036.1| RECOMBINATION ACTIVATING PROTEIN 1 [HALCYON RUFICOLLARIS]
>GI|4336292|GB|AAD17722.1| CAPSID PROTEIN VP1 [HUMAN ECHOVIRUS 4]
>GI|41057369|REF|NP_958072.1| GP17 [ENTEROBACTERIA PHAGE PSP3]
>GI|25121766|REF|NP_740639.1| CAPSIDE PROTEIN [SALMON PANCREAS DISEASE VIRUS]
>GI|22476575|GB|AAM95775.1| OUTER CAPSID PROTEIN VP4 [PORCINE ROTAVIRUS A]
>GI|161390573|GB|EDQ14923.1| PHAGE TAIL PROTEIN I [PHAEOBACTER GALLAECIENSIS BS107]
>GI|32453733|REF|NP_861942.1| GP35 HINGE CONNECTOR OF LONG TAIL FIBER, PROXIMAL CONNECTOR [ENTEROBACTERIA PHAGE RB69]
>GI|220029482|GB|ACL78416.1| GP48 BASEPLATE TAIL TUBE CAP [ENTEROBACTERIA PHAGE JS10]
>GI|75906079|GB|ABA29424.1| TAIL SPIKE PROPTEIN GP9 [ACYRTHOSIPHON PISUM BACTERIOPHAGE APSE-2]
>GI|24106659|DBJ|BAC21661.1| CAPSID PROTEIN VP1 [HUMAN ENTEROVIRUS 71]
>GI|177909480|GB|EDT71927.1| PUTATIVE PHAGE TAIL TAPE MEASURE PROTEIN, FAMILY, CORE REGION DOMAIN PROTEIN [CLOSTRIDIUM PERFRINGENS D STR. JGS1721]
>GI|158969694|GB|ABW86832.1| CAPSID GLYCOPROTEIN [HUMAN ROTAVIRUS A]
>GI|2661103|GB|AAB88196.1| PEP43 [ENTEROBACTERIA PHAGE P1]
>GI|462153|SP|P05888|GAG_HV1MN GAG POLYPROTEIN (PR55GAG) [CONTAINS: MATRIX PROTEIN P17 (MA); CAPSID PROTEIN P24 (CA); SPACER PEPTIDE P2; NUCLEOCAPSID PROTEIN P7 (NC); SPACER PEPTIDE P1; P6-GAG]
>GI|205323341|GB|EDZ11180.1| PHAGE TAIL SHEATH PROTEIN [SALMONELLA ENTERICA SUBSP. ENTERICA SEROVAR SAINTPAUL STR. SARA29]
>GI|15865613|GB|AAL09972.1|AF363675_7 MAJOR CAPSID PROTEIN GP23 [CYANOPHAGE S-PM2]
>GI|227068299|GB|EEI07291.1| PHAGE TAIL PROTEIN [XYLANIMONAS CELLULOSILYTICA DSM 15894]
>GI|34148104|GB|AAQ62599.1| CAPSID PROTEIN [MURINE LEUKEMIA VIRUS]
>GI|303870|DBJ|BAA03546.1| VP4 [ROTAVIRUS SP. RO1845]
>GI|145319996|GB|ABP62143.1| PHAGE TAIL COLLAR DOMAIN PROTEIN [ENTEROBACTER SP. 638]
>GI|18028705|GB|AAL56141.1|AF334030_66 ORF135 [HELICOVERPA ZEA SINGLE NUCLEOCAPSID NUCLEOPOLYHEDROVIRUS]
>GI|33620696|REF|NP_891752.1| BASEPLATE TAIL TUBE INITIATOR [ENTEROBACTERIA PHAGE RB49]
>GI|194420289|GB|EDX36366.1| GPH [SHIGELLA DYSENTERIAE 1012]
>GI|152928800|GB|ABS34300.1| PHAGE PORTAL PROTEIN, HK97 FAMILY [CLOSTRIDIUM BOTULINUM A STR. ATCC 19397]
>GI|112523689|GB|ABI20385.1| CAPSID GLYCOPROTEIN [HUMAN ROTAVIRUS A]
>GI|155041958|REF|NP_954942.2| CAPSID PORTAL PROTEIN [BOVINE HERPESVIRUS 5]
>GI|112790068|GB|ABI21788.1| PUTATIVE PHAGE PORTAL PROTEIN [STAPHYLOCOCCUS PHAGE PH15]
>GI|146336919|GB|ABQ23572.1| NUCLEOCAPSID [PHLEBOVIRUS SP. VP-334K]
>GI|158591480|GB|EDP30093.1| INTERMEDIATE FILAMENT TAIL DOMAIN CONTAINING PROTEIN [BRUGIA MALAYI]
>GI|9625439|REF|NP_039673.1| OBSERVED 43.0KD PROTEIN [MYCOBACTERIUM PHAGE L5]
>GI|121547833|GB|EAX57919.1| BACTERIOPHAGE MU P PROTEIN [VIBRIO CHOLERAE 2740-80]
>GI|148512633|GB|ABQ79493.1| PROPHAGE TAIL LENGTH TAPE MEASURE [PSEUDOMONAS PUTIDA F1]
>GI|116750378|REF|YP_847065.1| GLYCOGEN DEBRANCHING ENZYME GLGX [SYNTROPHOBACTER FUMAROXIDANS MPOB]
>GI|168825493|GB|ACA30864.1| PHAGE TAIL SHEATH PROTEIN [HAEMOPHILUS SOMNUS 2336]
>GI|13360286|DBJ|BAB34250.1| PUTATIVE PORTAL PROTEIN [ESCHERICHIA COLI O157:H7 STR. SAKAI]
>GI|93279623|PDB|2FL9|R CHAIN R, EVOLUTION OF BACTERIOPHAGE TAILS: STRUCTURE OF T4 GENE PRODUCT 10
>GI|84376570|GB|EAP93448.1| BASEPLATE J-LIKE PROTEIN [VIBRIO SPLENDIDUS 12B01]
>GI|56678860|GB|AAV95526.1| MAJOR CAPSID PROTEIN, HK97 FAMILY [SILICIBACTER POMEROYI DSS-3]
>GI|15553320|GB|AAL01798.1|AF325155_110 P24 CAPSID [SPODOPTERA LITURA NUCLEOPOLYHEDROVIRUS]
>GI|165292248|DBJ|BAF98830.1| PUTATIVE TAIL LENGTH DETERMINATOR [VIBRIO PHAGE KAPPA]
>GI|150373306|DBJ|BAF66566.1| PHAGE MAJOR HEAD PROTEIN [STAPHYLOCOCCUS AUREUS SUBSP. AUREUS STR. NEWMAN]
>GI|8953630|EMB|CAB96605.1| OUTER CAPSIDE PROTEIN [HUMAN ROTAVIRUS G9]
>GI|144898486|EMB|CAM75350.1| PHAGE TAIL COLLAR [MAGNETOSPIRILLUM GRYPHISWALDENSE MSR-1]
>GI|149066495|GB|EDM16368.1| OUTER DENSE FIBER OF SPERM TAILS 1, ISOFORM CRA_A [RATTUS NORVEGICUS]
>GI|213980089|REF|ZP_03407348.1| VARIABLE TAIL FIBER PROTEIN [SALMONELLA ENTERICA SUBSP. ENTERICA SEROVAR TYPHI STR. AG3]
>GI|56315598|EMB|CAI10243.1| PHAGE PORTAL PROTEIN, LAMBDA FAMILY [AZOARCUS SP. EBN1]
>GI|58177722|GB|AAW65529.1| FIBER PROTEIN [HUMAN ADENOVIRUS TYPE 5]
>GI|25083215|GB|AAN72051.1| CELL CYCLE CONTROL CRN (CROOKED NECK) PROTEIN-LIKE [ARABIDOPSIS THALIANA]
>GI|161018042|EMB|CAK01600.1| PHAGE PROTEIN [BARTONELLA TRIBOCORUM CIP 105476]
>GI|145555363|GB|ABP69976.1| PHAGE PORTAL PROTEIN, HK97 FAMILY [RHODOBACTER SPHAEROIDES ATCC 17025]
>GI|222537|DBJ|BAA01748.1| POLYPROTEIN [FELINE ROTAVIRUS]
>GI|156601576|GB|ABU86866.1| MINOR CAPSID PROTEIN [CANINE PAPILLOMAVIRUS - 4]
>GI|218544360|GB|ACK96754.1| PHAGE PROTEIN [BACILLUS CEREUS G9842]
>GI|169260934|GB|ACA52175.1| NUCLEOCAPSID PROTEIN [BAT CORONAVIRUS HKU8]
>GI|18677222|GB|AAL78247.1| NUCLEOCAPSID PROTEIN [FACEY'S PADDOCK VIRUS]
>GI|77973272|REF|ZP_00828822.1| COG5518: BACTERIOPHAGE CAPSID PORTAL PROTEIN [YERSINIA FREDERIKSENII ATCC 33641]
>GI|153092848|GB|EDN73885.1| MU BACTERIOPHAGE TAIL SHEATH PROTEIN GPL [MANNHEIMIA HAEMOLYTICA PHL213]
>GI|1911259|GB|AAC59012.1| LATE EXPRESSION FACTOR 1 [ORGYIA PSEUDOTSUGATA MULTICAPSID NUCLEOPOLYHEDROVIRUS]
>GI|436238|DBJ|BAA04169.1| ORF 1173 [ORGYIA PSEUDOTSUGATA SINGLE CAPSID NUCLOPOLYHEDROVIRUS]
>GI|149902997|GB|ABR33830.1| BASEPLATE J FAMILY PROTEIN [CLOSTRIDIUM BEIJERINCKII NCIMB 8052]
>GI|134255024|GB|ABO65248.1| NUCLEOPROTEIN [EUROPEAN BAT LYSSAVIRUS 2]
>GI|12830913|GB|AAK08269.1|AF323668_44 CAPSID PROTEIN [BACTERIOPHAGE BIL285]
>GI|84570647|DBJ|BAE72710.1| PUTATIVE HEAD PORTAL PROTEIN [XANTHOMONAS ORYZAE PHAGE OP1]
>GI|148846204|GB|EDL60543.1| POSSIBLE PHAGE PHI-C31 GP36-LIKE PROTEIN / MAJOR CAPSID PROTEIN, HK97 FAMILY [PLANCTOMYCES MARIS DSM 8797]
>GI|169751569|GB|ACA69087.1| BASEPLATE J FAMILY PROTEIN [YERSINIA PSEUDOTUBERCULOSIS YPIII]
>GI|168796893|REF|ZP_02821900.1| PUTATIVE TAIL LENGTH TAPE MEASURE PROTEIN [ESCHERICHIA COLI O157:H7 STR. EC4042]
>GI|33333746|GB|AAQ11982.1| OUTER CAPSID GLYCOPROTEIN VP7 [ROTAVIRUS G8]
>GI|154721215|GB|ABS84766.1| CAPSID PROTEIN [HUMAN ASTROVIRUS]
>GI|157320876|GB|ABV39973.1| BASEPLATE J FAMILY PROTEIN [SERRATIA PROTEAMACULANS 568]
>GI|149142434|GB|EDM30479.1| PORTAL PROTEIN, HK97 FAMILY [ROSEOVARIUS SP. TM1035]
>GI|94541964|GB|ABF32013.1| PORTAL PROTEIN [BACTERIOPHAGE 9429.2]
>GI|72394026|GB|AAZ68303.1| PHAGE MAJOR CAPSID PROTEIN, HK97 FAMILY [EHRLICHIA CANIS STR. JAKE]
>GI|116489964|GB|ABJ98886.1| CAPSID PROTEIN [HUMAN BOCAVIRUS]
>GI|116698390|GB|ABK17578.1| PHAGE-RELATED PROTEIN TAIL COMPONENT-LIKE [SYNTROPHOBACTER FUMAROXIDANS MPOB]
>GI|169761097|GB|ACA74413.1| PHAGE TAIL TAPE MEASURE PROTEIN, LAMBDA FAMILY [PSEUDOMONAS PUTIDA W619]
>GI|391888|DBJ|BAA03121.1| VP4 PROTEIN [HUMAN ROTAVIRUS A]
>GI|6683088|DBJ|BAA89030.1| CAPSID PROTEIN [NORWALK-LIKE VIRUS]
>GI|1929474|GB|AAC57040.1| CAPSID
>GI|11558230|EMB|CAB77539.1| CAPSID PROTEIN [HUMAN POLIOVIRUS 2]
>GI|8650452|GB|AAF78215.1|AF237816_6 CAPSID PROTEIN [CHERRY NECROTIC RUSTY MOTTLE VIRUS]
>GI|156766511|GB|ABU94971.1| CAPSID PROTEIN [CULEX PIPIENS PALLENS DENSOVIRUS]
>GI|31339486|GB|AAP49075.1| NUCLEOCAPSID PROTEIN [INFLUENZA A VIRUS (A/DUCK/SHANTOU/2088/01(H9N2))]
>GI|28628264|GB|AAO32083.1| CAPSID PROTEIN PRECURSOR [MINK ASTROVIRUS]
>GI|168757888|REF|ZP_02782895.1| PUTATIVE TAIL LENGTH TAPE MEASURE PROTEIN [ESCHERICHIA COLI O157:H7 STR. EC4401]
>GI|34500243|GB|AAQ73726.1| ICP5 [PSITTACID HERPESVIRUS 1]
>GI|110592294|GB|ABG77574.1| OUTER CAPSID PROTEIN VP4 [HUMAN ROTAVIRUS A]
>GI|29243590|GB|AAO73169.1|AF493143_30 TAIL TUBULAR PROTEIN B [PSEUDOMONAS PHAGE GH-1]
>GI|52139914|GB|AAU29284.1| GP10 BASEPLATE WEDGE SUBUNIT AND TAIL PIN [ENTEROBACTERIA PHAGE JS98]
>GI|115422415|EMB|CAJ48940.1| PUTATIVE PHAGE BASEPLATE PROTEIN [BORDETELLA AVIUM 197N]
>GI|2645233|GB|AAC58734.1| NUCLEOCAPSID PROTEIN [JUNIN VIRUS]
>GI|116000328|EMB|CAL50008.1| FILAMENTOUS BASEPLATE PROTEIN LIGATIN, CONTAINS PUA DOMAIN (ISS) [OSTREOCOCCUS TAURI]
>GI|18478733|GB|AAL73282.1| TAIL PROTEIN A [CYANOPHAGE P60]
>GI|29650538|GB|AAO88207.1| CAPSID PROTEIN [NON-HUMAN PRIMATE ADENO-ASSOCIATED VIRUS]
>GI|146230064|GB|ABQ12472.1| CAPSID PROTEIN [PHORMIDIUM PHAGE PF-WMP3]
>GI|12025130|GB|AAG45756.1|AF291866_23 UL19 MAJOR CAPSID PROTEIN [MELEAGRID HERPESVIRUS 1]
>GI|168797005|REF|ZP_02822012.1| PUTATIVE TAIL LENGTH TAPE MEASURE PROTEIN PRECURSOR [ESCHERICHIA COLI O157:H7 STR. EC4042]
>GI|152959347|GB|ABS46808.1| TAIL COLLAR DOMAIN PROTEIN [YERSINIA PSEUDOTUBERCULOSIS IP 31758]
>GI|168196544|GB|ACA18491.1| PHAGE TAIL PROTEIN I [METHYLOBACTERIUM SP. 4-46]
>GI|9181822|GB|AAF85637.1| MAJOR CAPSID PROTEIN [LACTOCOCCUS LACTIS BACTERIOPHAGE Q38]
>GI|34103451|GB|AAQ59813.1| PROBABLE PORTAL PROTEIN [CHROMOBACTERIUM VIOLACEUM ATCC 12472]
>GI|154161715|GB|ABS68931.1| PHAGE PORTAL PROTEIN, HK97 FAMILY [XANTHOBACTER AUTOTROPHICUS PY2]
>GI|151561524|GB|ABS15022.1| PHAGE PORTAL PROTEIN, LAMBDA FAMILY [OCHROBACTRUM ANTHROPI ATCC 49188]
>GI|22652097|GB|AAN03611.1|AF406556_6 NECK PROTEIN GP13 [PHAGE AR1]
>GI|5354251|GB|AAD42458.1|AF158101_45 GP35 HINGE CONNECTOR OF LONG TAIL FIBER, PROXIMAL CONNECTOR [ENTEROBACTERIA PHAGE T4]
>GI|82948219|DBJ|BAE53083.1| PHAGE-RELATED TAIL FIBRE PROTEIN [MAGNETOSPIRILLUM MAGNETICUM AMB-1]
>GI|23295766|GB|AAL80037.1| N2 PROTEIN [PORCINE HEMAGGLUTINATING ENCEPHALOMYELITIS VIRUS]
>GI|194423060|GB|EDX39054.1| BACTERIOPHAGE MU P PROTEIN [ESCHERICHIA COLI 101-1]
>GI|209758|GB|AAA42434.1| FIBER PROTEIN
>GI|169153019|EMB|CAP02080.1| PHAGE-RELATED MAJOR TAIL SHEATH PROTEIN ( FI-LIKE) [ACINETOBACTER BAUMANNII]
>GI|120562731|GB|ABM28475.1| PHAGE TAIL TAPE MEASURE PROTEIN, TP901 FAMILY [DESULFOVIBRIO VULGARIS SUBSP. VULGARIS DP4]
>GI|16517105|GB|AAL24514.1| PHAGE-RELATED TAIL PROTEIN [WOLBACHIA ENDOSYMBIONT OF DROSOPHILA MELANOGASTER]
>GI|123203869|GB|ABM73389.1| PHAGE BASEPLATE ASSEMBLY PROTEIN V [VIBRIO PHAGE VP882]
>GI|82568171|DBJ|BAE48588.1| CAPSID PROTEIN [NOROVIRUS HU/SAGA/5424/03/JP]
>GI|117999091|GB|EAV13251.1| BACTERIOPHAGE TAIL ASSEMBLY PROTEIN-LIKE [COMAMONAS TESTOSTERONI KF-1]
>GI|169751577|GB|ACA69095.1| MU TAIL SHEATH FAMILY PROTEIN [YERSINIA PSEUDOTUBERCULOSIS YPIII]
>GI|118501211|GB|ABK97693.1| PHAGE TAIL COLLAR DOMAIN PROTEIN [PELOBACTER PROPIONICUS DSM 2379]
>GI|157081371|GB|ABV21079.1| TAIL FIBER FAMILY PROTEIN [ESCHERICHIA COLI E24377A]
>GI|33438532|GB|AAL15110.2| PORTAL VERTEX PROTEIN OF HEAD [ENTEROBACTERIA PHAGE RB49]
>GI|7649421|EMB|CAB89096.1| CAPSID PROTEIN [HUMAN CALICIVIRUS HU/NLV/SINDLESHAM/95/UK]
>GI|182675499|GB|EDT87460.1| PHAGE PORTAL PROTEIN, SPP1 FAMILY [CLOSTRIDIUM BOTULINUM BF]
>GI|68449709|GB|AAY97822.1| PUTATIVE BASE PLATE PROTEIN [LACTOCOCCUS PHAGE P008]
>GI|62288817|GB|AAX78800.1| GP34 PROXIMAL TAIL FIBER SUBUNIT [ENTEROBACTERIA PHAGE RB43]
>GI|168218993|REF|ZP_02644225.1| PUTATIVE PHAGE CAPSID PORTAL PROTEIN [SALMONELLA ENTERICA SUBSP. ENTERICA SEROVAR AGONA STR. SL483]
>GI|145708079|REF|YP_001165254.1| BACTERIOPHAGE GPQ [RALSTONIA PHAGE PHIRSA1]
>GI|88604916|GB|AAQ63365.2| PRE-TAPE MEASURE FRAMESHIFT PROTEIN G-T [BURKHOLDERIA CEPACIA PHAGE BCEPNAZGUL]
>GI|28208787|GB|AAO37457.1| CAPSID PROTEIN [SUNFLOWER CHLOROTIC SPOT VIRUS]
>GI|119373509|GB|ABL69102.1| PHAGE MAJOR CAPSID PROTEIN, HK97 FAMILY [PARACOCCUS DENITRIFICANS PD1222]
>GI|126540797|EMB|CAM46226.1| OUTER DENSE FIBER OF SPERM TAILS 2 [MUS MUSCULUS]
>GI|182630666|GB|ACB97598.1| MINOR TAIL PROTEIN [ENTEROBACTERIA PHAGE EPS7]
>GI|171903636|GB|ACB56489.1| CAPSID PROTEIN [NOROVIRUS HU/GII-4/BEIJING145/2007/CHINA]
>GI|158564291|SP|Q2M2E3.2|ODFP4_HUMAN OUTER DENSE FIBER PROTEIN 4 (OUTER DENSE FIBER OF SPERM TAILS PROTEIN 4) (TESTIS-SPECIFIC PROTEIN OPPO 1) (HOPPO1)
>GI|166207948|GB|EDR52428.1| GP21 [YERSINIA PESTIS BIOVAR ANTIQUA STR. B42003004]
>GI|33413726|GB|AAN28246.1| GPD [BACTERIOPHAGE WPHI]
>GI|75208104|REF|ZP_00708498.1| COG4540: PHAGE P2 BASEPLATE ASSEMBLY PROTEIN GPV [ESCHERICHIA COLI B171]
>GI|159176957|GB|EDP61521.1| ISTB [ALPHA PROTEOBACTERIUM BAL199]
>GI|20043374|GB|AAM09209.1| VP91 CAPSID [MAMESTRA CONFIGURATA NPV-A]
>GI|77381373|GB|ABA72886.1| PHAGE TAIL COLLAR [PSEUDOMONAS FLUORESCENS PFO-1]
>GI|16421241|GB|AAL21582.1| FELS-2 PROPHAGE PROTEIN [SALMONELLA TYPHIMURIUM LT2]
>GI|71162440|GB|EAO12177.1| PHAGE TAIL TAPE MEASURE PROTEIN TP901, CORE REGION [XYLELLA FASTIDIOSA DIXON]
>GI|148566125|GB|ABQ88400.1| PHAGE PORTAL PROTEIN [ESCHERICHIA COLI RS218]
>GI|166980899|REF|ZP_02252371.1| PROPHAGE LAMBDABA02, TAPE MEASURE PROTEIN, PUTATIVE [BACILLUS CEREUS AH187]
>GI|93280314|GB|ABF06785.1| CAPSID PROTEIN [TURKEY ASTROVIRUS]
>GI|157311441|REF|YP_001469484.1| BASEPLATE WEDGE SUBUNIT [ENTEROBACTERIA PHAGE PHI1]
>GI|9836487|DBJ|BAB11759.1| GAG [HUMAN ENDOGENOUS RETROVIRUS HERV-K(II)]
>GI|162320087|DBJ|BAF95347.1| VP1 CAPSID PROTEIN [HUMAN ECHOVIRUS 29]
>GI|162319857|DBJ|BAF95232.1| VP1 CAPSID PROTEIN [HUMAN ECHOVIRUS 1]
>GI|18677198|GB|AAL78231.1| NUCLEOCAPSID PROTEIN [YABA-7 VIRUS]
>GI|164663583|GB|ABY65803.1| VP39 CAPSID PROTEIN [ORGYIA LEUCOSTIGMA NPV]
>GI|66733056|GB|AAY52874.1| TSH [LISTERIA PHAGE A511]
>GI|66736476|GB|AAY54284.1| MAJOR OUTER CAPSID PROTEIN SIGMA 2 [BROOME REOVIRUS]
>GI|82611359|GB|ABB84786.1| NUCLEOCAPSID PROTEIN [SANGASSOU VIRUS]
>GI|121621851|GB|ABM63425.1| HEAD PORTAL-LIKE PROTEIN [ERWINIA AMYLOVORA PHAGE ERA103]
>GI|74473549|EMB|CAH59629.1| CAPSID PROTEIN [NORWALK VIRUS HU/NV/CHIBA/040277/2004/JP]
>GI|507885|DBJ|BAA06770.1| MAJOR CAPSID PROTEIN [HUMAN HERPESVIRUS 7]
>GI|170658566|GB|ACB27621.1| TAIL COLLAR DOMAIN PROTEIN [METHYLOBACTERIUM RADIOTOLERANS JCM 2831]
>GI|3170621|GB|AAC18122.1| MAJOR INNER CAPSID PROTEIN SIGMA 1 [AVIAN ORTHOREOVIRUS]
>GI|89112736|GB|ABD60996.1| CAPSID PROTEIN [HUMAN ROTAVIRUS A]
>GI|1314456|GB|AAC54918.1| L5 FIBER 2
>GI|161761032|PDB|2POH|F CHAIN F, STRUCTURE OF PHAGE P22 TAIL NEEDLE GP26
>GI|24983824|GB|AAN67892.1|AE016421_4 HEAD-TO-TAIL JOINING PROTEIN [PSEUDOMONAS PUTIDA KT2440]
>GI|118003174|GB|EAV17327.1| PHAGE CAPSID SCAFFOLDING [COMAMONAS TESTOSTERONI KF-1]
>GI|170121983|GB|EDS90914.1| PHAGE TAIL TAPE MEASURE PROTEIN, FAMILY [ESCHERICHIA ALBERTII TW07627]
>GI|90105323|GB|ABD87360.1| PHAGE PORTAL PROTEIN, HK97 [RHODOPSEUDOMONAS PALUSTRIS BISB18]
>GI|157378214|GB|ABV46317.1| NUCLEOCAPSID PROTEIN [INFLUENZA A VIRUS (A/PARTRIDGE/SHANTOU/24/2000(H9N2))]
>GI|47420813|GB|AAT27445.1| INNER CAPSID PROTEIN LAMBDA-A [AVIAN ORTHOREOVIRUS]
>GI|158303740|GB|ABW25357.1| PHAGE TAIL SHEATH PROTEIN [ACARYOCHLORIS MARINA MBIC11017]
>GI|83650261|GB|ABC34325.1| PHAGE MAJOR CAPSID PROTEIN, HK97 FAMILY [BURKHOLDERIA THAILANDENSIS E264]
>GI|91214279|GB|ABE27904.1| CAPSID [PORCINE ENTERIC SAPOVIRUS]
>GI|58331358|EMB|CAF34144.1| BASEPLATE WEDGE SUBUNIT GP6 [CYANOPHAGE PHAGE S-PM2]
>GI|172046779|SP|P05152.2|CAPSD_BGYMV CAPSID PROTEIN (COAT PROTEIN) (CP)
>GI|118588992|REF|ZP_01546399.1| PHAGE-RELATED CONTRACTILE TAIL SHEATH PROTEIN [STAPPIA AGGREGATA IAM 12614]
>GI|146160680|GB|ABQ08569.1| CAPSID [NOROVIRUS HU/GII-4/NFL1903/VR13/02-2005/CAN]
>GI|226843698|GB|ACO86364.1| TAIL FIBER PROTEIN [CLOSTRIDIUM BOTULINUM A2 STR. KYOTO]
>GI|115513974|GB|ABJ02049.1| BACTERIOPHAGE V TAIL PROTEIN [ESCHERICHIA COLI APEC O1]
>GI|51241740|DBJ|BAD36763.1| MAJOR INNER CAPSID PROTEIN VP6 [BOVINE GROUP C ROTAVIRUS]
>GI|329736|GB|AAA98989.1| CAPSID AND ENVELOPE:X PROTEINS
>GI|3168852|GB|AAC40996.1| CAPSID VP5 [AFRICAN HORSE SICKNESS VIRUS]
>GI|120588766|GB|ABM32206.1| PHAGE MAJOR CAPSID PROTEIN, HK97 FAMILY [ACIDOVORAX AVENAE SUBSP. CITRULLI AAC00-1]
>GI|57285481|GB|AAW37575.1| PROPHAGE L54A, PORTAL PROTEIN, HK97 FAMILY [STAPHYLOCOCCUS AUREUS SUBSP. AUREUS COL]
>GI|22858890|GB|AAN05735.1| MAJOR CAPSID PROTEIN VP1 [HUMAN CALICIVIRUS NLV/M7/1999/US]
>GI|126102717|GB|ABN75395.1| PHAGE MAJOR CAPSID PROTEIN, HK97 FAMILY [RHODOBACTER SPHAEROIDES ATCC 17029]
>GI|149142330|GB|EDM30377.1| PHAGE TAIL COLLAR DOMAIN PROTEIN [ROSEOVARIUS SP. TM1035]
>GI|104345791|GB|ABF72691.1| GP6 BASE PLATE WEDGE COMPONENT [AEROMONAS SALMONICIDA BACTERIOPHAGE 25]
>GI|81245324|GB|ABB66032.1| PROBABLE CAPSID PORTAL PROTEIN [SHIGELLA BOYDII SB227]
>GI|159147103|GB|ABW90950.1| GP23 MAJOR CAPSID PROTEIN [UNCULTURED MYOVIRIDAE]
>GI|156145737|GB|ABU53665.1| OUTER CAPSID PROTEIN VP7 [ROTAVIRUS A HU/R488/IRELAND/G9]
>GI|24431320|GB|AAN61471.1| CAPSID PROTEIN PRECURSOR [APHID LETHAL PARALYSIS VIRUS]
>GI|1045054|EMB|CAA91443.1| CAPSID PROTEIN [HUMAN ASTROVIRUS 8]
>GI|24983827|GB|AAN67895.1|AE016421_7 MINOR CAPSID PROTEIN 10 [PSEUDOMONAS PUTIDA KT2440]
>GI|11036586|GB|AAG27215.1|AF275348_35 MAJOR CAPSID PROTEIN [CERCOPITHECINE HERPESVIRUS 9]
>GI|150963683|GB|ABR85708.1| PHAGE PORTAL PROTEIN, HK97 FAMILY [PSEUDOMONAS AERUGINOSA PA7]
>GI|164414573|EMB|CAJ28468.1| TAIL TAPE MEASURE PROTEIN [PHAGE PY100]
>GI|170710601|GB|EDT22783.1| PUTATIVE PHAGE TAIL TAPE MEASURE PROTEIN, FAMILY, CORE REGION DOMAIN PROTEIN [CLOSTRIDIUM PERFRINGENS B STR. ATCC 3626]
>GI|154155312|GB|ABS62529.1| PHAGE MAJOR CAPSID PROTEIN, HK97 FAMILY [PARVIBACULUM LAVAMENTIVORANS DS-1]
>GI|15191|EMB|CAA25897.1| TAIL FIBER GENE 36 (AA 1-219) [ENTEROBACTERIA PHAGE T2]
>GI|74268823|EMB|CAB93924.2| GP18, TAIL PROTEIN [CORYNEBACTERIUM PHAGE BFK20]
>GI|45005445|GB|AAM51647.2| MAJOR CAPSID PROTEIN L1 [HUMAN PAPILLOMAVIRUS]
>GI|238718088|GB|EEQ09916.1| PHAGE-RELATED TAIL FIBER PROTEIN [YERSINIA MOLLARETII ATCC 43969]
>GI|168134141|REF|ZP_02577370.1| PHAGE MAJOR CAPSID PROTEIN, HK97 FAMILY [BACILLUS CEREUS B4264]
>GI|229521975|REF|ZP_04411392.1| TAIL PROTEIN I [VIBRIO CHOLERAE TM 11079-80]
>GI|18028673|GB|AAL56109.1|AF334030_34 ORF103 [HELICOVERPA ZEA SINGLE NUCLEOCAPSID NUCLEOPOLYHEDROVIRUS]
>GI|5059330|GB|AAD38973.1|AF151983_6 MINOR CAPSID PROTEIN [HUMAN PAPILLOMAVIRUS TYPE 83]
>GI|65302403|EMB|CAI74510.1| RNA PROCESSING PROTEIN (CROOKED NECK FAMILY), PUTATIVE [THEILERIA ANNULATA]
>GI|33469757|GB|AAQ19921.1| VP1 CAPSID PROTEIN [HUMAN RHINOVIRUS 66]
>GI|1143292|GB|AAA92893.1| L2 CAPSID PROTEIN
>GI|27808780|TPG|DAA00150.1| TPA_INF: UL47 [HUMAN HERPESVIRUS 5]
>GI|222112|DBJ|BAA02895.1| COAT PROTEIN [NARCISSUS MOSAIC VIRUS]
>GI|61374675|GB|AAX44672.1| PHAGE TAIL FIBER-LIKE PROTEIN [CYANOPHAGE P-SSM2]
>GI|13605465|GB|AAK32726.1|AF361168_2 FIBER PROTEIN [ODOCOILEUS ADENOVIRUS]
>GI|119633048|GB|ABL84687.1| STRUCTURAL POLYPROTEIN [EASTERN EQUINE ENCEPHALITIS VIRUS]
>GI|1122321|EMB|CAA60597.1| CAPSID PROTEIN [POTHOS LATENT VIRUS]
>GI|159147101|GB|ABW90949.1| GP23 MAJOR CAPSID PROTEIN [UNCULTURED MYOVIRIDAE]
>GI|168822387|REF|ZP_02834387.1| PHAGE TAIL COMPONENT H-LIKE PROTEIN [SALMONELLA ENTERICA SUBSP. ENTERICA SEROVAR WELTEVREDEN STR. HI_N05-537]
>GI|24415504|GB|AAN52128.1| CAPSID [FELINE IMMUNODEFICIENCY VIRUS]
>GI|215506|GB|AAA66055.1| MAJOR CAPSID PROTEIN
>GI|169755688|GB|ACA78387.1| TAIL ASSEMBLY CHAPERONE GP38 [ESCHERICHIA COLI C STR. ATCC 8739]
>GI|48697206|REF|YP_024936.1| SLT DOMAIN-CONTAINING TAIL STRUCTURAL PROTEIN [BURKHOLDERIA PHAGE BCEPC6B]
>GI|147921862|GB|EDK72989.1| CAPSID PROTEIN [STREPTOCOCCUS PNEUMONIAE SP3-BS71]
>GI|160355226|GB|EDP81881.1| PHAGE MAJOR CAPSID PROTEIN, HK97 FAMILY [BACILLUS SELENITIREDUCENS MLS10]
>GI|58535684|GB|EAL59585.1| BASEPLATE J-LIKE PROTEIN [WOLBACHIA ENDOSYMBIONT OF DROSOPHILA SIMULANS]
>GI|121878476|GB|EAX85127.1| PHAGE TAIL FIBER REPEAT FAMILY PROTEIN [TRICHOMONAS VAGINALIS G3]
>GI|60650889|GB|AAX31515.1| OUTER CAPSID PROTEIN VP7 [PORCINE ROTAVIRUS]
>GI|168248117|REF|ZP_02673049.1| TAIL FIBER-LIKE PROTEIN [SALMONELLA ENTERICA SUBSP. ENTERICA SEROVAR HEIDELBERG STR. SL476]
>GI|194401673|GB|ACF61895.1| GP19 [SALMONELLA ENTERICA SUBSP. ENTERICA SEROVAR NEWPORT STR. SL254]
>GI|50952340|GB|AAT90041.1| PHAGE-RELATED MAJOR CAPSID PROTEIN [LEIFSONIA XYLI SUBSP. XYLI STR. CTCB07]
>GI|162320067|DBJ|BAF95337.1| VP1 CAPSID PROTEIN [HUMAN ENTEROVIRUS B]
>GI|81245127|GB|ABB65835.1| TAIL ASSEMBLY PROTEIN [SHIGELLA BOYDII SB227]
>GI|182630667|GB|ACB97599.1| MAJOR TAIL PROTEIN [ENTEROBACTERIA PHAGE EPS7]
>GI|115345262|DBJ|BAF33307.1| CAPSID PROTEIN [FELINE CALICIVIRUS]
>GI|145209999|GB|ABP39406.1| PHAGE MINOR TAIL PROTEIN [YERSINIA PESTIS PESTOIDES F]
>GI|57904740|GB|AAW58985.1| TAIL FIBER [CLONING VECTOR MUNXKAN]
>GI|71728577|GB|EAO30731.1| PHAGE BASEPLATE ASSEMBLY PROTEIN V [XYLELLA FASTIDIOSA ANN-1]
>GI|23128964|REF|ZP_00110800.1| COG3497: PHAGE TAIL SHEATH PROTEIN FI [NOSTOC PUNCTIFORME PCC 73102]
>GI|61563833|GB|AAX46888.1| FIBER [CYANOPHAGE P-SSM4]
>GI|126710702|GB|EBA09753.1| PORTAL PROTEIN, HK97 FAMILY [SAGITTULA STELLATA E-37]
>GI|37926492|GB|AAP72181.1| OUTER CAPSID PROTEIN [GUPPY REOVIRUS]
>GI|29378379|GB|AAO83887.1| TAIL PROTEIN [STAPHYLOCOCCUS AUREUS PHAGE PHIP68]
>GI|169654183|GB|EDS86876.1| PYOCIN R2_PP, TAIL FORMATION PROTEIN [BURKHOLDERIA PSEUDOMALLEI S13]
>GI|149807095|GB|EDM67051.1| PROPHAGE PSPPH06, TAIL TAPE MEASURE PROTEIN, TP901 FAMILY [MORITELLA SP. PE36]
>GI|156147304|GB|ABU53879.1| CJE0227 [CAMPYLOBACTER PHAGE CGC-2007]
>GI|14591826|GB|AAK70731.1|U53466_71 ORF71 P24CAPSID [CYDIA POMONELLA GRANULOVIRUS]
>GI|118722646|GB|ABL10067.1| CAPSID PROTEIN [RUPESTRIS STEM PITTING-ASSOCIATED VIRUS]
>GI|538409|GB|AAA46418.1| CAPSID PROTEIN
>GI|219871094|REF|YP_002475469.1| BACTERIOPHAGE TAIL SHEATH PROTEIN [HAEMOPHILUS PARASUIS SH0165]
>GI|254729476|REF|YP_003084158.1| PHAGE TAIL PROTEIN [CYANOPHAGE PSS2]
>GI|146299020|REF|YP_001193611.1| TONB-DEPENDENT RECEPTOR [FLAVOBACTERIUM JOHNSONIAE UW101]
>GI|758724|GB|AAC54066.1| NUCLEOCAPSID PROTEIN
>GI|149777864|GB|ABR28503.1| OUTER CAPSID PROTEIN [PORCINE ROTAVIRUS C]
>GI|149810987|GB|EDM70826.1| PUTATIVE PHAGE PORTAL PROTEIN [ROSEOBACTER SP. AZWK-3B]
>GI|170657867|GB|ACB26922.1| PHAGE PORTAL PROTEIN, HK97 FAMILY [METHYLOBACTERIUM RADIOTOLERANS JCM 2831]
>GI|121859602|GB|EAX76199.1| PHAGE TAIL FIBER REPEAT FAMILY PROTEIN [TRICHOMONAS VAGINALIS G3]
>GI|29896264|GB|AAP09544.1| PORTAL PROTEIN [BACTERIOPHAGE PHBC6A52]
>GI|122089166|EMB|CAL12010.1| PHAGE TAIL FIBER ASSEMBLY PROTEIN [YERSINIA ENTEROCOLITICA SUBSP. ENTEROCOLITICA 8081]
>GI|4928931|GB|AAD33778.1|AF139096_1 MAJOR CAPSID PROTEIN [BOVINE HERPESVIRUS 4]
>GI|3341805|GB|AAC27492.1| MAJOR CAPSID PROTEIN VP49 [CHLORELLA VIRUS]
>GI|221142391|REF|ZP_03566884.1| PHAGE TAIL FIBER [STAPHYLOCOCCUS AUREUS SUBSP. AUREUS STR. JKD6009]
>GI|91982201|GB|ABE68469.1| P95 CAPSID-ASSOCIATED PROTEIN [PLUTELLA XYLOSTELLA MULTIPLE NUCLEOPOLYHEDROVIRUS]
>GI|254219567|GB|EET08951.1| GP20 [BURKHOLDERIA PSEUDOMALLEI 1710A]
>GI|150958183|GB|ABR80213.1| PUTATIVE PROPHAGE BASEPLATE ASSEMBLY PROTEIN [KLEBSIELLA PNEUMONIAE SUBSP. PNEUMONIAE MGH 78578]
>GI|91716600|GB|ABE56526.1| PHAGE PORTAL PROTEIN, LAMBDA [SHEWANELLA DENITRIFICANS OS217]
>GI|49612073|EMB|CAG75523.1| CAPSID SCAFFOLDING PROTEIN O [ERWINIA CAROTOVORA SUBSP. ATROSEPTICA SCRI1043]
>GI|29139387|GB|AAO70954.1| PHAGE BASEPLATE ASSEMBLY PROTEIN [SALMONELLA ENTERICA SUBSP. ENTERICA SEROVAR TYPHI TY2]
>GI|61374516|GB|AAX44513.1| T4-LIKE MAJOR CAPSID PROTEIN [CYANOPHAGE P-SSM2]
>GI|108861992|REF|YP_654108.1| 10 [ENTEROBACTERIA PHAGE K1-5]
>GI|227861690|GB|EEJ69297.1| PHAGE MAJOR TAIL PROTEIN [LACTOBACILLUS CRISPATUS JV-V01]
>GI|32469369|GB|AAP83359.1| MINOR CAPSID PROTEIN VP2 SHORT FORM [BOVINE ENTERIC CALICIVIRUS]
>GI|56909352|DBJ|BAD63879.1| PHAGE-RELATED TAIL PROTEIN [BACILLUS CLAUSII KSM-K16]
>GI|169147662|EMB|CAM85525.1| PHAGE-RELATED MAJOR TAIL SHEATH PROTEIN ( FI-LIKE) [ACINETOBACTER BAUMANNII]
>GI|4757614|GB|AAC24486.2| MAJOR CAPSID PROTEIN [LYMPHOCYSTIS DISEASE VIRUS 1]
>GI|91214267|GB|ABE27898.1| CAPSID [PORCINE ENTERIC SAPOVIRUS]
>GI|91682903|GB|ABE39205.1| PHAGE MAJOR CAPSID PROTEIN, HK97 [RHODOPSEUDOMONAS PALUSTRIS BISB5]
>GI|1296454|EMB|CAA91919.1| GP37, TAIL FIBER [ENTEROBACTERIA PHAGE SV14]
>GI|15595819|REF|NP_249313.1| BACTERIOPHAGE PROTEIN [PSEUDOMONAS AERUGINOSA PAO1]
>GI|331823|GB|AAA46445.1| HEPATITIS VIRUS NUCLEOCAPSID (N-MHV3) ORF 2 [MURINE HEPATITIS VIRUS]
>GI|50404028|GB|AAT76773.1| PL7 [LACTOCOCCUS BACTERIOPHAGE RC14]
>GI|145320010|GB|ABP62157.1| PHAGE MAJOR CAPSID PROTEIN, P2 FAMILY [ENTEROBACTER SP. 638]
>GI|47826333|EMB|CAE53034.1| OUTER CAPSID PROTEIN VP5 [BLUETONGUE VIRUS 15]
>GI|162434218|GB|EDQ44803.1| PHAGE-RELATED MINOR TAIL PROTEIN-LIKE PROTEIN [METHYLOBACTERIUM NODULANS ORS 2060]
>GI|1096117|PRF||2111217F CAPSID PROTEIN VP7
>GI|170662057|GB|EDT14740.1| MAJOR TAIL PROTEIN [CLOSTRIDIUM PERFRINGENS E STR. JGS1987]
>GI|46229545|GB|EAK90363.1| CROOKED NECK PROTEIN HAT REPEATS [CRYPTOSPORIDIUM PARVUM IOWA II]
>GI|125715202|GB|ABN53694.1| BASEPLATE J-LIKE PROTEIN [CLOSTRIDIUM THERMOCELLUM ATCC 27405]
>GI|74420687|GB|ABA04886.1| PHAGE MAJOR CAPSID PROTEIN, HK97 [NITROBACTER WINOGRADSKYI NB-255]
>GI|151365230|GB|ABS08230.1| PROPHAGE MUSO1, PORTAL PROTEIN, PUTATIVE [SHEWANELLA BALTICA OS185]
>GI|67084167|GB|EAM03660.1| PHAGE TAIL PROTEIN I [AZOTOBACTER VINELANDII AVOP]
>GI|166858719|GB|ABY97126.1| LATE CONTROL D FAMILY PROTEIN [PSEUDOMONAS PUTIDA GB-1]
>GI|168749688|REF|ZP_02774710.1| PUTATIVE TAIL LENGTH TAPE MEASURE PROTEIN [ESCHERICHIA COLI O157:H7 STR. EC4113]
>GI|169751088|GB|ACA68606.1| PHAGE MAJOR CAPSID PROTEIN, P2 FAMILY [YERSINIA PSEUDOTUBERCULOSIS YPIII]
>GI|120559407|GB|ABM25334.1| BACTERIOPHAGE LAMBDA TAIL ASSEMBLY I [SHEWANELLA SP. W3-18-1]
>GI|168148895|EMB|CAO99359.1| PHAGE MAJOR CAPSID PROTEIN [AZOSPIRILLUM PHAGE CD]
>GI|37626303|GB|AAQ96461.1| VIRAL CAPSID PROTEIN 91; VP91 CAPSID [NEODIPRION SERTIFER NUCLEOPOLYHEDROVIRUS]
>GI|167058377|REF|ZP_02280634.1| PUTATIVE TAPE-MEASURE [LISTERIA MONOCYTOGENES FSL F2-515]
>GI|167859226|GB|ACA04563.1| HEMAGGLUTININ [INFLUENZA A VIRUS (A/SHARP-TAILED SANDPIPER/AUSTRALIA/10/2004(H11N9))]
>GI|33469775|GB|AAQ19930.1| VP1 CAPSID PROTEIN [HUMAN RHINOVIRUS 75]
>GI|167991627|REF|ZP_02572726.1| PHAGE TAIL TAPE MEASURE PROTEIN, TP901 FAMILY [SALMONELLA ENTERICA SUBSP. ENTERICA SEROVAR 4,[5],12:I:- STR. CVM23701]
>GI|2811280|GB|AAB97859.1| CAPSID PROTEIN [FELINE CALICIVIRUS]
>GI|227090540|GB|EEI25852.1| PHAGE MAJOR TAIL PROTEIN [LACTOBACILLUS HILGARDII ATCC 8290]
>GI|148680062|GB|EDL12009.1| OUTER DENSE FIBER OF SPERM TAILS 2-LIKE, ISOFORM CRA_C [MUS MUSCULUS]
>GI|160365102|GB|ABX36715.1| PHAGE TAIL TAPE MEASURE PROTEIN, LAMBDA FAMILY [DELFTIA ACIDOVORANS SPH-1]
>GI|21616619|GB|AAM66330.1|AF459438_2 CAPSID PROTEIN [HEPATITIS E VIRUS]
>GI|142853485|GB|ABO91806.1| PHAGE MAJOR CAPSID PROTEIN, P2 [AEROMONAS SALMONICIDA SUBSP. SALMONICIDA A449]
>GI|88193755|DBJ|BAE79743.1| CAPSID PROTEINS [RHIZOSOLENIA SETIGERA RNA VIRUS]
>GI|68343693|GB|AAY91299.1| TAIL TAPE MEAUSURE PROTEIN [PSEUDOMONAS FLUORESCENS PF-5]
>GI|304001|GB|AAC13979.1| FIBER-1 [HUMAN ADENOVIRUS F]
>GI|190610615|GB|ACE80133.1| GP24 [MYCOBACTERIUM PHAGE DD5]
>GI|94449923|GB|ABF19560.1| NUCLEOCAPSID PROTEIN [PSEUDOMONAS PHAGE PHI-6]
>GI|329360|GB|AAB12988.1| GAG POLYPROTEIN [HUMAN IMMUNODEFICIENCY VIRUS TYPE 1]
>GI|1429245|EMB|CAA67647.1| ENCAPSIDATION PROTEIN [BACILLUS PHAGE B103]
>GI|6118014|GB|AAF03962.1|AF157835_19 P19 [ACYRTHOSIPHON PISUM BACTERIOPHAGE APSE-1]
>GI|75208767|REF|ZP_00709056.1| COG4733: PHAGE-RELATED PROTEIN, TAIL COMPONENT [ESCHERICHIA COLI B171]
>GI|87159732|DBJ|BAE79445.1| CAPSID PROTEIN VP1 [HUMAN ECHOVIRUS 30]
>GI|49612060|EMB|CAG75510.1| PHAGE BASEPLATE ASSEMBLY PROTEIN J [ERWINIA CAROTOVORA SUBSP. ATROSEPTICA SCRI1043]
>GI|170723201|REF|YP_001750889.1| TAIL SHEATH PROTEIN [PSEUDOMONAS PUTIDA W619]
>GI|30314653|DBJ|BAC76084.1| CAPSID PROTEIN VP1 [HUMAN COXSACKIEVIRUS A10]
>GI|116235551|GB|ABJ88886.1| MAJOR CAPSID PROTEIN [STAPHYLOCOCCUS PHAGE 80]
>GI|94541719|GB|ABF31768.1| MAJOR TAIL PROTEIN [BACTERIOPHAGE 9429.1]
>GI|167589023|REF|ZP_02381411.1| PHAGE BASEPLATE ASSEMBLY PROTEIN [BURKHOLDERIA UBONENSIS BU]
>GI|149817295|GB|EDM76771.1| PHAGE TAIL ASSEMBLY-LIKE PROTEIN [PLESIOCYSTIS PACIFICA SIR-1]
>GI|396988|EMB|CAA52554.1| LATE PROTEIN [HUMAN PAPILLOMAVIRUS TYPE 32]
>GI|154721207|GB|ABS84762.1| CAPSID PROTEIN [HUMAN ASTROVIRUS]
>GI|169758538|GB|ACA71854.1| PHAGE TAIL TAPE MEASURE PROTEIN, LAMBDA FAMILY [PSEUDOMONAS PUTIDA W619]
>GI|124389483|GB|ABN10915.1| NUCLEOCAPSID PHOSPHOPROTEIN [BAT CORONAVIRUS HKU9-1]
>GI|168778110|REF|ZP_02803117.1| PUTATIVE PORTAL PROTEIN [ESCHERICHIA COLI O157:H7 STR. EC4196]
>GI|86553099|GB|ABD03871.1| OUTER CAPSID PROTEIN [ROTAVIRUS A]
>GI|115345254|DBJ|BAF33303.1| CAPSID PROTEIN [FELINE CALICIVIRUS]
>GI|161622621|REF|YP_001595316.1| GP27 BASEPLATE HUB SUBUNIT [ENTEROBACTERIA PHAGE JS98]
>GI|15991697|GB|AAL13022.1|AF414423_2 CAPSID PROTEIN [NORWALK-LIKE VIRUS NLV/WHITE RIVER/290/1994/US]
>GI|167965078|GB|ACA12088.1| PHAGE-RELATED CONTRACTILE TAIL SHEATH PROTEIN [XYLELLA FASTIDIOSA M12]
>GI|75228032|REF|ZP_00714712.1| COG5301: PHAGE-RELATED TAIL FIBRE PROTEIN [ESCHERICHIA COLI B7A]
>GI|85070098|GB|ABC69726.1| VP1 [ADENO-ASSOCIATED VIRUS-GO.1]
>GI|2674071|GB|AAB88670.1| SHORT FIBER PROTEIN [FOWL ADENOVIRUS 10]
>GI|1181960|EMB|CAA87731.1| CONNECTOR PROTEIN [STREPTOCOCCUS PHAGE CP-1]
>GI|30040917|GB|AAP16647.1| PUTATIVE HEAD PORTAL PROTEIN [SHIGELLA FLEXNERI 2A STR. 2457T]
>GI|27733407|GB|AAO21501.1|AF402668_1 CAPSID PROTEIN P25 [CAPRINE ARTHRITIS-ENCEPHALITIS VIRUS]
>GI|323667|GB|AAA42967.1| NUCLEOPROTEIN
>GI|78220831|GB|ABB40180.1| PHAGE TAIL TAPE MEASURE PROTEIN TP901, CORE REGION [DESULFOVIBRIO DESULFURICANS G20]
>GI|323697|GB|AAA42980.1| PRECURSOR VIRAL PROTEIN
>GI|171909218|GB|ACB58175.1| TAPE MEASURE PROTEIN [MYCOBACTERIUM PHAGE BPS]
>GI|167619485|REF|ZP_02388116.1| BACTERIOPHAGE TAIL FIBER PROTEIN [BURKHOLDERIA THAILANDENSIS BT4]
>GI|160332560|DBJ|BAF93266.1| MAJOR CAPSID PROTEIN [UNCULTURED MYOVIRIDAE]
>GI|161390574|GB|EDQ14924.1| BASEPLATE J-LIKE PROTEIN [PHAEOBACTER GALLAECIENSIS BS107]
>GI|149380649|GB|ABR24654.1| GP9 BASEPLATE WEDGE TAIL FIBER CONNECTOR [ENTEROBACTERIA PHAGE PHI1]
>GI|34732928|GB|AAQ81466.1| SHORT TAIL FIBERS; GP12 [BACTERIOPHAGE 44RR2.8T]
>GI|193244694|GB|ACF16634.1| TAIL ACCESSORY PROTEIN [SALMONELLA PHAGE EPSILON34]
>GI|38640152|REF|NP_944108.1| GP20 PORTAL VERTEX PROTEIN OF HEAD [AEROMONAS PHAGE AEH1]
>GI|85827073|GB|EAQ47269.1| PUTATIVE BACTERIOPHAGE-RELATED PROTEIN, PHAGE PORTAL PROTEIN,LAMBDA FAMILY PROTEIN [ROSEOBACTER SP. MED193]
>GI|4019251|GB|AAC95549.1| MAJOR CAPSID PROTEIN [ATELINE HERPESVIRUS 3]
>GI|163644214|DBJ|BAF95751.1| TAIL FIBER PROTEIN [ENTEROBACTERIA PHAGE KEP10]
>GI|1167521|DBJ|BAA11667.1| OUTER CAPSID PROTEIN VP7 [ROTAVIRUS SP.]
>GI|228861477|REF|YP_002854498.1| GP15 PROXIMAL TAIL SHEATH STABILIZER [ENTEROBACTERIA PHAGE RB14]
>GI|54654594|GB|AAV37172.1| PHAGE TAIL FIBER-LIKE PROTEIN [HAEMOPHILUS INFLUENZAE BIOTYPE AEGYPTIUS]
>GI|84570481|DBJ|BAE72670.1| DEDUCED TAIL FIBER PROTEIN [XANTHOMONAS ORYZAE BACTERIOPHAGE OP1H2]
>GI|34732964|GB|AAQ81501.1| BASEPLATE HUB SUBUNIT; GP29 [BACTERIOPHAGE 44RR2.8T]
>GI|164414581|EMB|CAJ28476.1| TAIL FIBER PROTEIN 1 [PHAGE PY100]
>GI|117979435|GB|EAU93850.1| BACTERIOPHAGE MU TAIL SHEATH [BURKHOLDERIA PHYMATUM STM815]
>GI|83272636|GB|ABC00803.1| CHAPERONIN TAILLESS COMPLEX POLYPEPTIDE 1 SUBUNIT 6A-LIKE PROTEIN [POMACENTRUS MOLUCCENSIS]
>GI|148250013|GB|ABQ53138.1| NUCLEOCAPSID PROTEIN [IRIS YELLOW SPOT VIRUS]
>GI|86156039|GB|ABC86750.1| CAPSID PROTEIN [TRICHOMONAS VAGINALIS VIRUS]
>GI|22855157|REF|NP_690643.1| TAIL PROTEIN [BACILLUS PHAGE B103]
>GI|62738310|PDB|1WTH|D CHAIN D, CRYSTAL STRUCTURE OF GP5-S351L MUTANT AND GP27 COMPLEX
>GI|75255449|REF|ZP_00727252.1| COG4733: PHAGE-RELATED PROTEIN, TAIL COMPONENT [ESCHERICHIA COLI E22]
>GI|66276750|GB|AAY44308.1| CAPSID PROTEIN [FELINE CALICIVIRUS]
>GI|48474057|DBJ|BAD22593.1| CAPSID PROTEIN [PORCINE ROTAVIRUS]
>GI|25014032|REF|NP_733980.1| CAPSID PROTEIN [BEET RINGSPOT VIRUS]
>GI|152023845|GB|ABS21615.1| PHAGE PORTAL PROTEIN SPP1 [BACILLUS CEREUS SUBSP. CYTOTOXIS NVH 391-98]
>GI|29137435|GB|AAO68998.1| PUTATIVE BACTERIOPHAGE BASEPLATE ASSEMBLY PROTEIN [SALMONELLA ENTERICA SUBSP. ENTERICA SEROVAR TYPHI TY2]
>GI|115345264|DBJ|BAF33308.1| CAPSID PROTEIN [FELINE CALICIVIRUS]
>GI|126208005|REF|YP_001053230.1| PHAGE-RELATED MINOR TAIL PROTEIN L [ACTINOBACILLUS PLEUROPNEUMONIAE L20]
>GI|66571248|GB|AAY51589.1| IP01133P [DROSOPHILA MELANOGASTER]
>GI|161389050|GB|EDQ13402.1| PHAGE PORTAL PROTEIN, HK97 [PHAEOBACTER GALLAECIENSIS BS107]
>GI|94483047|GB|ABF22577.1| MAJOR TAIL SHAFT PROTEIN [LACTOCOCCUS PHAGE Q54]
>GI|33469687|GB|AAQ19886.1| VP1 CAPSID PROTEIN [HUMAN RHINOVIRUS 31]
>GI|167621392|REF|ZP_02390023.1| PHAGE TAIL SHEATH PROTEIN [BURKHOLDERIA THAILANDENSIS BT4]
>GI|6960521|GB|AAF33591.1|AF169823_61 ORF61 P87CAPSID [SPODOPTERA EXIGUA NUCLEOPOLYHEDROVIRUS]
>GI|91796616|GB|ABE58755.1| PHAGE PORTAL PROTEIN, PBSX [CHROMOHALOBACTER SALEXIGENS DSM 3043]
>GI|82652600|GB|ABB87410.1| HEMAGGLUTININ [INFLUENZA A VIRUS (A/PINTAIL DUCK/ALB/462/1979(H3N6))]
>GI|1480447|GB|AAC55092.1| NUCLEOCAPSID PROTEIN
>GI|51340036|GB|AAU00714.1| OUTER CAPSID PROTEIN VP4 [PORCINE ROTAVIRUS A]
>GI|228799777|GB|EEM46727.1| TMP REPEAT-CONTAINING PROTEIN [BACILLUS THURINGIENSIS SEROVAR PAKISTANI STR. T13001]
>GI|157928653|GB|ABW03930.1| OUTER CAPSID PROTEIN VP7 [ROTAVIRUS A]
>GI|82523533|EMB|CAH18763.1| FIBER PROTEIN [HUMAN ADENOVIRUS TYPE 39]
>GI|159172276|GB|EDP57168.1| PHAGE-RELATED TAIL PROTEIN [VIBRIO CAMPBELLII AND4]
>GI|32350471|GB|AAP76070.1| GP10 BASEPLATE WEDGE SUBUNIT AND TAIL PIN [ENTEROBACTERIA PHAGE RB69]
>GI|23452265|GB|AAN32964.1| NUCLEOCAPSID PROTEIN [CUPIXI VIRUS]
>GI|146409995|GB|ABQ38501.1| PUTATIVE PHAGE PORTAL PROTEIN, LAMBDA FAMILY [BRADYRHIZOBIUM SP. BTAI1]
>GI|15895158|REF|NP_348507.1| PHAGE RELATED PROTEIN [CLOSTRIDIUM ACETOBUTYLICUM ATCC 824]
>GI|85721493|GB|ABC76436.1| PHAGE-RELATED TAIL PROTEIN [SYNTROPHUS ACIDITROPHICUS SB]
>GI|145692986|GB|ABP93392.1| TAIL FIBER [PSEUDOMONAS AERUGINOSA]
>GI|21541735|GB|AAM61949.1|AF516178_1 CAPSID PROTEIN [SWINE HEPATITIS E VIRUS]
>GI|167561063|REF|ZP_02353979.1| TAIL FIBER ASSEMBLY PROTEIN FROM LAMBDOID PROPHAGE E14 [BURKHOLDERIA OKLAHOMENSIS EO147]
>GI|146336865|GB|ABQ23536.1| NUCLEOCAPSID [SANDFLY FEVER SICILIAN VIRUS]
>GI|194442415|REF|YP_002043462.1| PHAGE TAIL SHEATH PROTEIN [SALMONELLA ENTERICA SUBSP. ENTERICA SEROVAR NEWPORT STR. SL254]
>GI|146230129|GB|ABQ12636.1| NUCLEOPROTEIN N [LA CROSSE VIRUS]
>GI|58331371|EMB|CAF34157.1| NECK PROTEIN GP13 [CYANOPHAGE PHAGE S-PM2]
>GI|33469803|GB|AAQ19944.1| VP1 CAPSID PROTEIN [HUMAN RHINOVIRUS 89]
>GI|116795|SP|P03607|COAT_SBMV COAT PROTEIN PRECURSOR (CAPSID PROTEIN)
>GI|32307797|GB|AAP79295.1| TAILLESS [SACCOGLOSSUS KOWALEVSKII]
>GI|4336280|GB|AAD17710.1| CAPSID PROTEIN VP1 [HUMAN COXSACKIEVIRUS A17]
>GI|167054098|GB|EDR63925.1| PUTATIVE PHAGE TAIL TAPE MEASURE PROTEIN [YERSINIA PESTIS BIOVAR MEDIAEVALIS STR. K1973002]
>GI|106647366|GB|ABF82336.1| CAPSID PROTEIN [HUMAN COXSACKIEVIRUS B1]
>GI|33469819|GB|AAQ19952.1| VP1 CAPSID PROTEIN [HUMAN RHINOVIRUS 97]
>GI|66276746|GB|AAY44306.1| CAPSID PROTEIN [FELINE CALICIVIRUS]
>GI|25121922|REF|NP_740739.1| CAPSID PROTEIN 1C VERSION 1 [HUMAN ENTEROVIRUS D]
>GI|199602101|GB|EDZ00647.1| PHAGE MINOR TAIL PROTEIN L [SALMONELLA ENTERICA SUBSP. ENTERICA SEROVAR VIRCHOW STR. SL491]
>GI|167565012|REF|ZP_02357928.1| TAIL TUBULAR PROTEIN B [BURKHOLDERIA OKLAHOMENSIS EO147]
>GI|1587373|PRF||2206444A SEPTIN
>GI|2182092|EMB|CAA89620.1| BUD4 [SACCHAROMYCES CEREVISIAE]
>GI|216065|GB|AAA88493.1| MORPHOGENESIS PROTEIN C
>GI|75255240|REF|ZP_00727086.1| COG4733: PHAGE-RELATED PROTEIN, TAIL COMPONENT [ESCHERICHIA COLI E22]
>GI|84325827|REF|ZP_00973859.1| COG5511: BACTERIOPHAGE CAPSID PROTEIN [PSEUDOMONAS AERUGINOSA 2192]
>GI|220029152|GB|ACL78087.1| BASEPLATE HUB SUBUNIT AND TAIL LYSOZYME [ENTEROBACTERIA PHAGE JSE]
>GI|1090476|PRF||2019209A CAPSID PROTEIN
>GI|170661389|GB|EDT14072.1| PHAGE TAIL TAPE MEASURE PROTEIN, FAMILY, CORE REGION DOMAIN PROTEIN [CLOSTRIDIUM PERFRINGENS E STR. JGS1987]
>GI|190900593|GB|EDV60398.1| BACTERIOPHAGE TAIL FIBER PROTEIN [ESCHERICHIA COLI B7A]
>GI|167859207|GB|ACA04552.1| HEMAGGLUTININ [INFLUENZA A VIRUS (A/RED-NECKED STINT/WESTERN AUSTRALIA/5746/1984(H12N9))]
>GI|197285833|REF|YP_002151705.1| PHAGE TAIL COMPLETION PROTEIN S [PROTEUS MIRABILIS HI4320]
>GI|110225306|DBJ|BAE97456.1| OUTER CAPSID PROTEIN [HUMAN ASTROVIRUS 1]
>GI|32350555|GB|AAP76154.1| GP38 DISTAL LONG TAIL FIBER ASSEMBLY CATALYST [ENTEROBACTERIA PHAGE RB69]
>GI|157159373|REF|YP_001462390.1| PHAGE TAIL DOMAIN-CONTAINING PROTEIN [ESCHERICHIA COLI E24377A]
>GI|16156209|GB|AAL15083.1| TAIL PROTEIN [TEMPERATE PHAGE PHINIH1.1]
>GI|33469663|GB|AAQ19874.1| VP1 CAPSID PROTEIN [HUMAN RHINOVIRUS 19]
>GI|4336289|GB|AAD17719.1| CAPSID PROTEIN VP1 [HUMAN ECHOVIRUS 2]
>GI|28853822|GB|AAO56888.1| PORTAL PROTEIN [PSEUDOMONAS SYRINGAE PV. TOMATO STR. DC3000]
>GI|77387442|GB|ABA78627.1| PUTATIVE PORTAL PROTEIN [RHODOBACTER SPHAEROIDES 2.4.1]
>GI|167993588|REF|ZP_02574682.1| BACTERIOPHAGE MU P PROTEIN [SALMONELLA ENTERICA SUBSP. ENTERICA SEROVAR 4,[5],12:I:- STR. CVM23701]
>GI|197240624|GB|EDY23244.1| GIFSY-1 PROPHAGE VMTV [SALMONELLA ENTERICA SUBSP. ENTERICA SEROVAR SAINTPAUL STR. SARA23]
>GI|52139915|GB|AAU29285.1| GP11 BASEPLATE WEDGE SUBUNIT AND TAIL PIN [ENTEROBACTERIA PHAGE JS98]
>GI|63086972|EMB|CAA06802.2| CAPSID PROTEIN VP1 [HAMSTER POLYOMAVIRUS]
>GI|28806597|DBJ|BAC59869.1| TAIL-SPECIFIC PROTEASE [VIBRIO PARAHAEMOLYTICUS RIMD 2210633]
>GI|93280330|GB|ABF06793.1| CAPSID PROTEIN [TURKEY ASTROVIRUS]
>GI|2218079|GB|AAB61639.1| MAJOR CAPSID PROTEIN L1 [HUMAN PAPILLOMAVIRUS RTRX7]
>GI|34223751|GB|AAQ63043.1| CAPSID PROTEIN [BOVINE HERPESVIRUS 2]
>GI|32398043|EMB|CAD78138.1| SIMILAR TO PRE-NECK APPENDAGE PROTEIN [RHODOPIRELLULA BALTICA SH 1]
>GI|160345422|GB|ABX18507.1| CAPSID SCAFFOLDING [BURKHOLDERIA MULTIVORANS ATCC 17616]
>GI|18028718|GB|AAL56154.1|AF334030_79 ORF9 [HELICOVERPA ZEA SINGLE NUCLEOCAPSID NUCLEOPOLYHEDROVIRUS]
>GI|74312867|REF|YP_311286.1| PHAGE PROTEIN-RELATED [SHIGELLA SONNEI SS046]
>GI|37675409|GB|AAQ97213.1| NUCLEOCAPSID [NEWFOUND GAP HANTAVIRUS]
>GI|168790391|REF|ZP_02815398.1| PUTATIVE TAIL LENGTH TAPE MEASURE PROTEIN [ESCHERICHIA COLI O157:H7 STR. EC869]
>GI|281221|PIR||A41883 TAIL FIBER PROTEIN S - PHAGE P1 (FRAGMENT)
>GI|22087101|GB|AAM90842.1|AF474406_1 INNER CAPSID PROTEIN VP2 [SIMIAN ROTAVIRUS]
>GI|62288646|GB|AAX78629.1| GP51 BASEPLATE HUB ASSEMBLY CATALYST [ENTEROBACTERIA PHAGE RB43]
>GI|18028650|GB|AAL56086.1|AF334030_11 ORF80 [HELICOVERPA ZEA SINGLE NUCLEOCAPSID NUCLEOPOLYHEDROVIRUS]
>GI|87203290|GB|ABD31100.1| PHAGE PORTAL PROTEIN, SPP1 FAMILY [STAPHYLOCOCCUS AUREUS SUBSP. AUREUS NCTC 8325]
>GI|110735428|REF|NP_598424.2| INTEGRIN BETA 4 ISOFORM 2 [MUS MUSCULUS]
>GI|83637421|GB|ABC33388.1| PHAGE PORTAL PROTEIN, PBSX FAMILY [HAHELLA CHEJUENSIS KCTC 2396]
>GI|42432264|GB|AAS16475.1| COAT PROTEIN [POTATO VIRUS X]
>GI|12141288|EMB|CAC21532.1| LOWER COLLAR PROTEIN [BACILLUS PHAGE GA-1]
>GI|157165783|GB|ABV24988.1| OUTER CAPSID PROTEIN VP7 [ROTAVIRUS A HU/R513/IRELAND/G3]
>GI|158342808|GB|ABW35094.1| MAJOR CAPSID PROTEIN [DEINOCOCCUS GEOTHERMALIS DSM 11300]
>GI|78095800|GB|ABB19540.1| HEMAGGLUTININ [INFLUENZA A VIRUS (A/PINTAIL DUCK/ALB/238/1979(H1N1))]
>GI|57231822|GB|AAW47624.1| TAILLESS [DROSOPHILA EZOANA]
>GI|6970426|DBJ|BAA90734.1| L1 [HUMAN PAPILLOMAVIRUS TYPE 69]
>GI|121621875|GB|ABM63445.1| OUTER CAPSID PROTEIN VP4 [HUMAN ROTAVIRUS A]
>GI|118664477|GB|EAV71108.1| PHAGE TAIL SHEATH PROTEIN [CLOSTRIDIUM CELLULOLYTICUM H10]
>GI|145210004|GB|ABP39411.1| PHAGE TAIL PROTEIN [YERSINIA PESTIS PESTOIDES F]
>GI|167725737|REF|ZP_02408973.1| BASEPLATE J-LIKE PROTEIN [BURKHOLDERIA PSEUDOMALLEI DM98]
>GI|53759074|GB|AAU93323.1| MINOR CAPSID PROTEIN [HAWAIIAN GREEN TURTLE HERPESVIRUS]
>GI|52631330|GB|AAU85082.1| PORTAL [BACILLUS CLARKII BACTERIOPHAGE BCJA1C]
>GI|1160476|EMB|CAA64251.1| CAPSID PROTEIN [LEEK WHITE STRIPE VIRUS]
>GI|98401094|GB|ABF58752.1| OUTER CAPSID PROTEIN VP4 [BOVINE ROTAVIRUS]
>GI|33330460|GB|AAQ10558.1| HEXON-ASSOCIATED PROTEIN 25 KDA [HUMAN ADENOVIRUS TYPE 1]
>GI|46201432|REF|ZP_00055038.2| COG5283: PHAGE-RELATED TAIL PROTEIN [MAGNETOSPIRILLUM MAGNETOTACTICUM MS-1]
>GI|484026|GB|AAA66860.1| MINOR CAPSID PROTEIN [EUROPEAN ELK PAPILLOMAVIRUS]
>GI|93117176|GB|ABE99466.1| PUTATIVE PORTAL PROTEIN [CLOSTRIDIUM PHAGE PHIC2]
>GI|182630659|GB|ACB97591.1| TAIL PROTEIN PB4 [ENTEROBACTERIA PHAGE EPS7]
>GI|167553410|REF|ZP_02347159.1| PHAGE TAIL ASSEMBLY-LIKE PROTEIN [SALMONELLA ENTERICA SUBSP. ENTERICA SEROVAR SAINTPAUL STR. SARA29]
>GI|170723204|REF|YP_001750892.1| PHAGE TAIL PROTEIN I [PSEUDOMONAS PUTIDA W619]
>GI|183224786|DBJ|BAG25303.1| HYPOTHETICAL PHAGE PROTEIN [LACTOBACILLUS REUTERI F275]
>GI|50841406|GB|AAT84067.1| OUTER CAPSID PROTEIN [HUMAN ROTAVIRUS A]
>GI|46203469|REF|ZP_00051472.2| COG3948: PHAGE-RELATED BASEPLATE ASSEMBLY PROTEIN [MAGNETOSPIRILLUM MAGNETOTACTICUM MS-1]
>GI|1293615|GB|AAA98666.1| AXL2P [SACCHAROMYCES CEREVISIAE]
>GI|254245108|REF|ZP_04938430.1| PHAGE-RELATED PROTEIN [PSEUDOMONAS AERUGINOSA 2192]
>GI|93280394|GB|ABF06825.1| CAPSID PROTEIN [TURKEY ASTROVIRUS]
>GI|188522086|GB|ACD60031.1| PHAGE-RELATED PROTEIN [XANTHOMONAS ORYZAE PV. ORYZAE PXO99A]
>GI|115345266|DBJ|BAF33309.1| CAPSID PROTEIN [FELINE CALICIVIRUS]
>GI|1478126|EMB|CAA42891.1| F [ENTEROBACTERIA PHAGE PHIK]
>GI|18479085|GB|AAL73405.1|AF448851_1 OUTER CAPSID PROTEIN VP4 [BOVINE ROTAVIRUS]
>GI|30844248|GB|AAP41424.1| CAPSID PROTEIN [CERCOPITHECINE HERPESVIRUS 1]
>GI|31711680|REF|NP_853598.1| TAIL FIBER FRAGMENT [ENTEROBACTERIA PHAGE SP6]
>GI|40787054|GB|AAR90028.1| 36 [ENTEROBACTERIA PHAGE SP6]
>GI|150963240|GB|ABR85265.1| BACTERIOPHAGE LAMBDA TAIL ASSEMBLY I [PSEUDOMONAS AERUGINOSA PA7]
>GI|161019004|EMB|CAK02562.1| PHAGE-RELATED TAIL SHEATH PROTEIN [BARTONELLA TRIBOCORUM CIP 105476]
>GI|78363318|GB|ABB41283.1| PHAGE-RELATED BASEPLATE ASSEMBLY PROTEIN V [THIOMICROSPIRA CRUNOGENA XCL-2]
>GI|195661211|REF|YP_002117679.1| MAJOR TAIL PROTEIN [LACTOBACILLUS PHAGE LRM1]
>GI|225626384|REF|YP_002727879.1| TAIL COMPONENT [ENTEROCOCCUS PHAGE EFAP-1]
>GI|110808254|SP|Q9QBZ6.2|GAG_HV1MP GAG POLYPROTEIN (PR55GAG) [CONTAINS: MATRIX PROTEIN P17 (MA); CAPSID PROTEIN P24 (CA); SPACER PEPTIDE P2; NUCLEOCAPSID PROTEIN P7 (NC); SPACER PEPTIDE P1; P6-GAG]
>GI|14423128|GB|AAK62281.1|AF326114_3 NUCLEOCAPSID PROTEIN [MENANGLE VIRUS]
>GI|50950697|GB|AAT88398.1| PHAGE-RELATED PORTAL PROTEIN [LEIFSONIA XYLI SUBSP. XYLI STR. CTCB07]
>GI|145588160|GB|ABP87976.1| CAPSID PROTEIN [HUMAN ENTEROVIRUS 90]
>GI|183225060|DBJ|BAG25577.1| PHAGE PORTAL PROTEIN [LACTOBACILLUS REUTERI F275]
>GI|168763141|REF|ZP_02788148.1| PUTATIVE PORTAL PROTEIN [ESCHERICHIA COLI O157:H7 STR. EC4501]
>GI|1017788|GB|AAA79192.1| MINOR CAPSID PROTEIN [HUMAN PAPILLOMAVIRUS TYPE 54]
>GI|150835547|GB|ABR69523.1| PHAGE PORTAL PROTEIN, PBSX FAMILY [MARINOMONAS SP. MWYL1]
>GI|40641547|EMB|CAE53408.1| OUTER CAPSID PROTEIN VP4 [HUMAN ROTAVIRUS A]
>GI|228950456|REF|ZP_04112616.1| MAJOR TAIL PROTEIN [BACILLUS THURINGIENSIS SEROVAR MONTERREY BGSC 4AJ1]
>GI|22652098|GB|AAN03612.1|AF406556_7 NECK PROTEIN GP14 [PHAGE AR1]
>GI|94429054|GB|ABF18959.1| GAG PROTEIN [HUMAN T-LYMPHOTROPIC VIRUS 3]
>GI|62529178|GB|AAX84861.1| POSSIBLE PHAGE TAIL PROTEIN [XANTHOMONAS CAMPESTRIS PV. PELARGONII PHAGE XP15]
>GI|160364280|GB|ABX35893.1| PROPHAGE TAIL LENGTH TAPE MEASURE [DELFTIA ACIDOVORANS SPH-1]
>GI|559311|DBJ|BAA07516.1| PANCREAS CATIONIC PRETRYPSINOGEN [BOS TAURUS]
>GI|53756892|GB|AAU91183.1| PUTATIVE PROPHAGE LAMBDAMC01, TAIL TAPE MEASURE PROTEIN [METHYLOCOCCUS CAPSULATUS STR. BATH]
>GI|167593722|GB|ABZ85470.1| PHAGE MAJOR CAPSID PROTEIN, HK97 FAMILY [HELIOBACTERIUM MODESTICALDUM ICE1]
>GI|21108921|GB|AAM37491.1| PHAGE-RELATED MAJOR CAPSID PROTEIN [XANTHOMONAS AXONOPODIS PV. CITRI STR. 306]
>GI|45768764|GB|AAH68172.1| BEADED FILAMENT STRUCTURAL PROTEIN 2, PHAKININ [MUS MUSCULUS]
>GI|61653267|GB|AAX48219.1| CAPSID PROTEIN [REPTILE CALICIVIRUS]
>GI|134251622|GB|EBA51701.1| PYOCIN R2_PP, TAIL FORMATION [BURKHOLDERIA PSEUDOMALLEI 305]
>GI|66047817|REF|YP_237658.1| BACTERIOPHAGE MU P [PSEUDOMONAS SYRINGAE PV. SYRINGAE B728A]
>GI|89212560|GB|ABD63672.1| PUTATIVE PORTAL PROTEIN [LACTOCOCCUS PHAGE UL36.K1]
>GI|151944371|GB|EDN62649.1| BUD NECK INVOLVED PROTEIN [SACCHAROMYCES CEREVISIAE YJM789]
>GI|169761109|GB|ACA74425.1| PHAGE PORTAL PROTEIN, HK97 FAMILY [PSEUDOMONAS PUTIDA W619]
>GI|4494921|GB|AAD21343.1| CAPSID PROTEIN [MACACA MULATTA RHADINOVIRUS 17577]
>GI|171909489|GB|ACB58304.1| CAPSID PROTEIN [CUCUMBER MOSAIC VIRUS]
>GI|61374493|GB|AAX44490.1| T4-LIKE BASEPLATE WEDGE [CYANOPHAGE P-SSM2]
>GI|18148913|DBJ|BAB83500.1| CAPSID PROTEIN [NORWALK-LIKE VIRUS]
>GI|138372|SP|P22588|VGS_BPP1 MAJOR TAIL FIBER PROTEIN S
>GI|2746263|GB|AAC40747.1| U33 [HUMAN HERPESVIRUS 7]
>GI|9623306|GB|AAF90107.1| ZINC FINGER PROTEIN ZFY [LEPTAILURUS SERVAL]
>GI|159147111|GB|ABW90954.1| GP23 MAJOR CAPSID PROTEIN [UNCULTURED MYOVIRIDAE]
>GI|120855|SP|P03345|GAG_HTL1A GAG POLYPROTEIN (PR53GAG) [CONTAINS: MATRIX PROTEIN P19 (MA); CAPSID PROTEIN P24 (CA); NUCLEOCAPSID PROTEIN P15-GAG (NC-GAG)]
>GI|61966436|EMB|CAG44469.1| HEXON CAPSID PROTEIN [HUMAN ADENOVIRUS TYPE 13]
>GI|61394123|GB|AAX45923.1| SPIKE [ENTEROBACTERIA PHAGE PRD1]
>GI|58534466|GB|EAL58618.1| BASEPLATE J-LIKE PROTEIN [WOLBACHIA ENDOSYMBIONT OF DROSOPHILA ANANASSAE]
>GI|109628362|GB|ABG34538.1| OUTER CAPSID GLYCOPROTEIN VP7 [PORCINE ROTAVIRUS A]
>GI|153093420|GB|EDN74411.1| POSSIBLE BACTERIOPHAGE TAIL PROTEIN [MANNHEIMIA HAEMOLYTICA PHL213]
>GI|1095741|PRF||2109368A NUCLEOPROTEIN
>GI|138641|SP|P25486|VL1_HPV2A MAJOR CAPSID PROTEIN L1
>GI|74136921|GB|AAZ68049.2| CAPSID PROTEIN [COLUMBID CIRCOVIRUS]
>GI|167839696|REF|ZP_02466380.1| PHAGE-RELATED TAIL FIBER PROTEIN [BURKHOLDERIA THAILANDENSIS MSMB43]
>GI|139262|SP|P11200|VP4_ROTHT OUTER CAPSID PROTEIN VP4 (HEMAGGLUTININ) (OUTER LAYER PROTEIN VP4) [CONTAINS: OUTER CAPSID PROTEIN VP8; OUTER CAPSID PROTEIN VP5]
>GI|82523549|EMB|CAH18771.1| FIBER PROTEIN [HUMAN ADENOVIRUS TYPE 49]
>GI|170521845|GB|ACB20023.1| PHAGE PORTAL PROTEIN, HK97 FAMILY [ESCHERICHIA COLI SECEC SMS-3-5]
>GI|182636892|GB|ACB97659.1| CAPSID PROTEIN [BEET MILD CURLY TOP VIRUS]
>GI|215260451|GB|ACJ64582.1| GP54 [STAPHYLOCOCCUS PHAGE PHISAUS-IPLA88]
>GI|304002|GB|AAC13980.1| FIBER-2 [HUMAN ADENOVIRUS F]
>GI|38640132|REF|NP_944088.1| GP6 BASEPLATE WEDGE SUBUNIT [AEROMONAS PHAGE AEH1]
>GI|4092063|GB|AAC99405.1| NUCLEOCAPSID PROTEIN NP [PEANUT CHLOROTIC FAN-SPOT VIRUS]
>GI|70608518|GB|AAZ04534.1| VP4 OUTER CAPSID PROTEIN [PORCINE ROTAVIRUS A STRAIN 134/04-15]
>GI|157320875|GB|ABV39972.1| PHAGE TAIL PROTEIN I [SERRATIA PROTEAMACULANS 568]
>GI|151561513|GB|ABS15011.1| PHAGE TAIL SHEATH PROTEIN [OCHROBACTRUM ANTHROPI ATCC 49188]
>GI|89268070|EMB|CAJ83130.1| OUTER DENSE FIBER OF SPERM TAILS 3 [XENOPUS TROPICALIS]
>GI|328661|GB|AAB59875.1| GAG POLYPROTEIN
>GI|56718421|GB|AAW27927.1| PORTAL PROTEIN [STREPTOCOCCUS THERMOPHILUS BACTERIOPHAGE 2972]
>GI|515635|GB|AAA92654.1| CAPSID PROTEIN
>GI|29243588|GB|AAO73167.1|AF493143_28 MAJOR CAPSID PROTEIN A [PSEUDOMONAS PHAGE GH-1]
>GI|167893335|REF|ZP_02480737.1| BASEPLATE J FAMILY PROTEIN [BURKHOLDERIA PSEUDOMALLEI 7894]
>GI|83701736|GB|ABC41323.1| CAPSID PROTEIN [BOVINE ENTERIC CALICIVIRUS]
>GI|145556041|GB|ABP70654.1| PHAGE TAPE MEASURE PROTEIN [RHODOBACTER SPHAEROIDES ATCC 17025]
>GI|50903625|GB|AAT87340.1| UNKNOWN PHAGE PROTEIN [STREPTOCOCCUS PYOGENES MGAS10394]
>GI|2493802|SP|P55917|CXA8_SHEEP GAP JUNCTION ALPHA-8 PROTEIN (CONNEXIN-49) (CX49) (LENS FIBER PROTEIN MP70) (MP64) (MP38)
>GI|1945377|GB|AAB52563.1| NUCLEOCAPSID PROTEIN [HANTAAN VIRUS]
>GI|241909572|REF|ZP_04794099.1| MU TAIL SHEATH FAMILY PROTEIN [DESULFOVIBRIO VULGARIS RCH1]
>GI|215948|GB|AAA32540.1| TAIL-TUBE ASSEMBLY PROTEIN [ENTEROBACTERIA PHAGE T4]
>GI|71084317|GB|AAZ23603.1| CAPSID PROTEIN VP2 [CANINE PARVOVIRUS]
>GI|150416387|GB|ABR68765.1| MAJOR CAPSID PROTEIN [ENTEROBACTERIA PHAGE PHIECOM-GJ1]
>GI|108811762|REF|YP_647529.1| PHAGE TAIL ASSEMBLY PROTEIN [YERSINIA PESTIS NEPAL516]
>GI|168225441|REF|ZP_02650672.1| MAJOR TAIL-LIKE PROTEIN [SALMONELLA ENTERICA SUBSP. ENTERICA SEROVAR JAVIANA STR. GA_MM04042433]
>GI|145319994|GB|ABP62141.1| PHAGE TAIL SHEATH PROTEIN [ENTEROBACTER SP. 638]
>GI|66391732|REF|YP_239257.1| GP37 LARGE DISTAL TAIL FIBER SUBUNIT [ENTEROBACTERIA PHAGE RB43]
>GI|116326466|REF|YP_803186.1| GP38 [ENTEROBACTERIA PHAGE RB32]
>GI|153804198|GB|ABS51205.1| PHAGE TAPE MEASURE PROTEIN [CAMPYLOBACTER HOMINIS ATCC BAA-381]
>GI|75239671|REF|ZP_00723638.1| COG4733: PHAGE-RELATED PROTEIN, TAIL COMPONENT [ESCHERICHIA COLI F11]
>GI|71390178|GB|AAZ31493.1| CAPSID PROTEIN [TURKEY ASTROVIRUS 2]
>GI|40787103|GB|AAR90074.1| 32 [ENTEROBACTERIA PHAGE K1-5]
>GI|71388271|GB|AAZ31348.1| CAPSID PROTEIN [FOOT-AND-MOUTH DISEASE VIRUS - TYPE O]
>GI|23504375|EMB|CAC80632.1| SMALL RIBOSOMAL PROTEIN 4 [NECKERA CRISPA]
>GI|117609080|GB|ABK44535.1| PHAGE TAIL TAPE MEASURE PROTEIN, TP901 FAMILY [MAGNETOCOCCUS SP. MC-1]
>GI|66391552|REF|YP_239077.1| GP27 BASEPLATE HUB SUBUNIT [ENTEROBACTERIA PHAGE RB43]
>GI|166858713|GB|ABY97120.1| TAIL SHEATH PROTEIN [PSEUDOMONAS PUTIDA GB-1]
>GI|2645692|GB|AAB87460.1| CAPSID PROTEIN [FELINE CALICIVIRUS]
>GI|118134494|GB|ABK61538.1| PHAGE PORTAL PROTEIN, SPP1 GP6-LIKE [CLOSTRIDIUM NOVYI NT]
>GI|9957169|GB|AAG09242.1|AF176578_1 CYTOCHROME B [OCHOTONA COLLARIS]
>GI|117624123|REF|YP_853036.1| PHAGE MAJOR TAIL SUBUNIT [ESCHERICHIA COLI APEC O1]
>GI|40769438|GB|AAR89744.1| GP23 [MYCOBACTERIOPHAGE BETHLEHEM]
>GI|64174976|GB|AAY41176.1| NUCLEOCAPSID PROTEIN [PUUMALA VIRUS]
>GI|149902258|GB|ABR33091.1| PHAGE PORTAL PROTEIN [CLOSTRIDIUM BEIJERINCKII NCIMB 8052]
>GI|117979442|GB|EAU93857.1| PHAGE PORTAL PROTEIN, LAMBDA FAMILY [BURKHOLDERIA PHYMATUM STM815]
>GI|158342784|GB|ABW35070.1| PHAGE TAIL PROTEIN [DEINOCOCCUS GEOTHERMALIS DSM 11300]
>GI|148868554|GB|EDL67647.1| PROPHAGE MINOR TAIL PROTEIN Z (GPZ) [VIBRIO HARVEYI HY01]
>GI|83587289|REF|ZP_00925917.1| COG5525: BACTERIOPHAGE TAIL ASSEMBLY PROTEIN [ESCHERICHIA COLI 101-1]
>GI|16421143|GB|AAL21489.1| GIFSY-1 PROPHAGE PROTEIN [SALMONELLA TYPHIMURIUM LT2]
>GI|77162693|GB|EAO73654.1| PHAGE PORTAL PROTEIN, HK97 FAMILY [STREPTOCOCCUS AGALACTIAE CJB111]
>GI|33469761|GB|AAQ19923.1| VP1 CAPSID PROTEIN [HUMAN RHINOVIRUS 68]
>GI|149902717|GB|ABR33550.1| PHAGE PORTAL PROTEIN, SPP1 [CLOSTRIDIUM BEIJERINCKII NCIMB 8052]
>GI|71554126|GB|AAZ33337.1| PROPHAGE PSPPH06, TAIL TAPE MEASURE PROTEIN, TP901 FAMILY [PSEUDOMONAS SYRINGAE PV. PHASEOLICOLA 1448A]
>GI|109642533|GB|EAT52087.1| PHAGE TAIL TAPE MEASURE PROTEIN, TP901 FAMILY [DESULFITOBACTERIUM HAFNIENSE DCB-2]
>GI|210055|GB|AAA42538.1| CAPSID PROTEIN 3
>GI|50845451|GB|AAT84701.1| MAJOR CAPSID PROTEIN VP2 [HUMAN PARVOVIRUS B19]
>GI|66391778|REF|YP_238502.1| TAIL PROTEIN [STREPTOCOCCUS PHAGE 2972]
>GI|88790650|GB|EAR21765.1| PHAGE TAIL SHEATH PROTEIN FI-LIKE [NITROCOCCUS MOBILIS NB-231]
>GI|6649929|GB|AAF21635.1| CAPSID PROTEIN [HAEMORRHAGIC KIDNEY SYNDROME VIRUS]
>GI|156905285|GB|ABU96929.1| TAPE TAIL MEASURE PROTEIN [THERMUS PHAGE P23-45]
>GI|70608869|GB|AAZ04692.1| HEMAGGLUTININ [INFLUENZA A VIRUS (A/PINTAIL/MN/431/99(H6N2))]
>GI|16421254|GB|AAL21595.1| FELS-2 PROPHAGE PROTEIN [SALMONELLA TYPHIMURIUM LT2]
>GI|2337988|GB|AAC58072.1| MAJOR CAPSID PROTEIN [ALCELAPHINE HERPESVIRUS 1]
>GI|169652681|GB|EDS85374.1| TAIL PROTEIN D [BURKHOLDERIA PSEUDOMALLEI S13]
>GI|963109|GB|AAC54614.1| NUCLEOCAPSID PROTEIN
>GI|60099651|GB|AAX12955.1| TAIL PROTEIN [ESCHERICHIA BLATTAE]
>GI|6970425|DBJ|BAA90733.1| L2 [HUMAN PAPILLOMAVIRUS TYPE 69]
>GI|126719457|GB|EBA16166.1| MAJOR CAPSID PROTEIN, HK97 FAMILY [ROSEOBACTER SP. SK209-2-6]
>GI|1419773|EMB|CAA99006.1| UNNAMED PROTEIN PRODUCT [SACCHAROMYCES CEREVISIAE]
>GI|5706699|GB|AAD47343.1|AF109467_1 MAJOR CAPSID PROTEIN [FELINE CALICIVIRUS]
>GI|224546|PRF||1107304A CAPSID PROTEIN PRECURSOR
>GI|29343995|GB|AAO81755.1| PORTAL PROTEIN [ENTEROCOCCUS FAECALIS V583]
>GI|221446|DBJ|BAA01248.1| COAT PROTEIN [HELENIUM VIRUS S]
>GI|50845259|GB|AAT84640.1| FIBER [SIMIAN ADENOVIRUS 3]
>GI|85840465|GB|EAQ57722.1| TAIL TAPE MEASURE PROTEIN, TP901 FAMILY [CAMPYLOBACTER JEJUNI SUBSP. JEJUNI CF93-6]
>GI|119376221|GB|ABL70985.1| PHAGE PORTAL PROTEIN, HK97 FAMILY [PARACOCCUS DENITRIFICANS PD1222]
>GI|171093206|GB|EDT38414.1| ADENOVIRAL FIBER PROTEIN (REPEAT/SHAFT REGION) [BURKHOLDERIA AMBIFARIA MEX-5]
>GI|116058906|EMB|CAL54613.1| CROOKED NECK PROTEIN, PUTATIVE / CELL CYCLE PROTEIN, PUTATIVE (ISS) [OSTREOCOCCUS TAURI]
>GI|18028717|GB|AAL56153.1|AF334030_78 ORF8 [HELICOVERPA ZEA SINGLE NUCLEOCAPSID NUCLEOPOLYHEDROVIRUS]
>GI|229844244|REF|ZP_04464384.1| BACTERIOPHAGE MU P FAMILY PROTEIN [HAEMOPHILUS INFLUENZAE 6P18H1]
>GI|110225294|DBJ|BAE97450.1| OUTER CAPSID PROTEIN [HUMAN ASTROVIRUS 1]
>GI|2754692|DBJ|BAA24136.1| RGDV P2 [RICE GALL DWARF VIRUS]
>GI|18028733|GB|AAL56169.1|AF334030_94 ORF24 [HELICOVERPA ZEA SINGLE NUCLEOCAPSID NUCLEOPOLYHEDROVIRUS]
>GI|1020208|GB|AAA79427.1| MINOR CAPSID PROTEIN L2
>GI|165968037|GB|ABY75850.1| CAPSID PROTEIN [HUMAN ASTROVIRUS HU/CMH074/01/2001/THA]
>GI|334436|GB|AAA91922.1| GAG [SIMIAN IMMUNODEFICIENCY VIRUS]
>GI|19881105|GB|AAM00725.1|AF480884_77 MAJOR CAPSID PROTEIN UL86 [CHIMPANZEE CYTOMEGALOVIRUS]
>GI|25014081|REF|NP_736603.1| CAPSID PROTEIN VP25 [APPLE LATENT SPHERICAL VIRUS]
>GI|157419699|GB|ABV55389.1| CAPSID PROTEIN [CUCUMBER MOSAIC VIRUS]
>GI|153092852|GB|EDN73889.1| MU BACTERIOPHAGE BASEPLATE ASSEMBLY PROTEIN GP45 [MANNHEIMIA HAEMOLYTICA PHL213]
>GI|168170519|REF|ZP_02605748.1| POSSIBLE TAIL LENGTH TAPE MEASURE PROTEIN [BACILLUS CEREUS 03BB108]
>GI|4959661|GB|AAD34442.1| OUTER CAPSID PROTEIN VP2 [BLUETONGUE VIRUS 1]
>GI|31158268|GB|AAM47146.1| OUTER CAPSID GLYCOPROTEIN [PORCINE ROTAVIRUS]
>GI|45581611|DBJ|BAD12598.1| CAPSID PROTEIN VP1 [HUMAN COXSACKIEVIRUS A9]
>GI|110285232|GB|ABG63291.1| PHAGE PORTAL PROTEIN, HK97 FAMILY [MESORHIZOBIUM SP. BNC1]
>GI|177843274|GB|ACB77526.1| TAIL COLLAR DOMAIN PROTEIN [OPITUTUS TERRAE PB90-1]
>GI|134140486|GB|ABO56229.1| PHAGE PORTAL PROTEIN, LAMBDA FAMILY [BURKHOLDERIA VIETNAMIENSIS G4]
>GI|77956645|REF|ZP_00820730.1| COG4385: BACTERIOPHAGE P2-RELATED TAIL FORMATION PROTEIN [YERSINIA BERCOVIERI ATCC 43970]
>GI|23505468|REF|NP_700397.1| TAIL PROTEIN [SALMONELLA PHAGE ST64B]
>GI|150028067|GB|ABR60184.1| PHAGE MAJOR CAPSID PROTEIN, HK97 FAMILY [SINORHIZOBIUM MEDICAE WSM419]
>GI|117066774|GB|ABK32070.1| OUTER CAPSID PROTEIN VP4 [ROTAVIRUS A]
>GI|7800724|GB|AAF70114.1| MAJOR CAPSID PROTEIN [FELINE CALICIVIRUS]
>GI|137895|SP|P16009.2|VG05_BPT4 RECNAME: FULL=TAIL-ASSOCIATED LYSOZYME; ALTNAME: FULL=PROTEIN GP5
>GI|215108|GB|AAA96536.1| B (CAPSID COMPONENT;533) [ENTEROBACTERIA PHAGE LAMBDA]
>GI|9622295|GB|AAF89721.1|AF170166_2 CAPSID PROTEIN [PRUNUS NECROTIC RINGSPOT VIRUS]
>GI|167584271|REF|ZP_02376659.1| BACTERIOPHAGE TAIL FIBER PROTEIN [BURKHOLDERIA UBONENSIS BU]
>GI|167583033|REF|ZP_02375907.1| BACTERIOPHAGE TAIL FIBER PROTEIN [BURKHOLDERIA THAILANDENSIS TXDOH]
>GI|58331479|EMB|CAF34265.1| BASEPLATE WEDGE COMPONENT GP53 [CYANOPHAGE PHAGE S-PM2]
>GI|138669|SP|P25487|VL2_HPV2A MINOR CAPSID PROTEIN L2
>GI|19849031|GB|AAL99434.1|AF373918_1 OUTER CAPSID GLYCOPROTEIN VP7 [HUMAN ROTAVIRUS A]
>GI|21637069|GB|AAM70286.1| CAPSID PROTEIN VP39 [PHTHORIMAEA OPERCULELLA GRANULOVIRUS]
>GI|91796613|GB|ABE58752.1| PHAGE MAJOR CAPSID PROTEIN, P2 [CHROMOHALOBACTER SALEXIGENS DSM 3043]
>GI|41764051|GB|AAS10420.1| FIBER [SIMIAN ADENOVIRUS 23]
>GI|10177361|DBJ|BAB10652.1| CELL CYCLE CONTROL CRN (CROOKED NECK) PROTEIN-LIKE [ARABIDOPSIS THALIANA]
>GI|33340447|GB|AAQ14798.1| UNKNOWN [BACTERIOPHAGE FELIX 01]
>GI|77745631|GB|ABB02692.1| PUTATIVE TAPE MEASURE PROTEIN [BACTERIOPHAGE 700P1]
>GI|98986309|DBJ|BAE94539.1| CAPSID PRECURSOR PROTEIN [FELINE CALICIVIRUS]
>GI|26000690|GB|AAN75194.1| FIBER PROTEIN SUBTYPE B [BOVINE ADENOVIRUS 2]
>GI|161610774|REF|NP_947230.2| PUTATIVE PORTAL PROTEIN, R. CAPSULATUS GTA ORFG3 HOMOLOGUE [RHODOPSEUDOMONAS PALUSTRIS CGA009]
>GI|1095118|PRF||2107291Q NUCLEOCAPSID PROTEIN
>GI|169239305|EMB|CAM60333.1| PUTATIVE PHAGE TAIL TAPE MEASURE PROTEIN TMP [MYCOBACTERIUM ABSCESSUS]
>GI|9629543|REF|NP_044831.1| TAIL PROTEIN [STREPTOCOCCUS PHAGE CP-1]
>GI|14027795|DBJ|BAB54388.1| PHAGE MAJOR CAPSID PROTEIN; GP36 [MESORHIZOBIUM LOTI MAFF303099]
>GI|22217800|EMB|CAD43894.1| PUTATIVE PORTAL PROTEIN [LACTOBACILLUS CASEI BACTERIOPHAGE A2]
>GI|213922961|GB|EEB56588.1| TAIL FIBER PROTEIN H [PSEUDOMONAS SYRINGAE PV. TOMATO T1]
>GI|57904733|GB|AAW58978.1| GP42 [CLONING VECTOR MUNXKAN]
>GI|157676200|EMB|CAP08142.1| M104 PROTEIN [MURINE CYTOMEGALOVIRUS (STRAIN K181)]
>GI|520580|DBJ|BAA02256.1| MINOR TAIL PROTEIN GP24 [ENTEROBACTERIA PHAGE BF23]
>GI|4336051|GB|AAD17582.1| MAJOR TAIL SUBUNIT GP14 [MYCOBACTERIOPHAGE TM4]
>GI|169153038|EMB|CAP02099.1| PHAGE-RELATED PORTAL VERTEX PROTEIN (GPQ-LIKE) [ACINETOBACTER BAUMANNII]
>GI|215734|GB|AAA32443.1| MAJOR CAPSID PROTEIN [BACTERIOPHAGE PR4]
>GI|138632|SP|P08341|VL1_BPV4 MAJOR CAPSID PROTEIN L1
>GI|218763773|GB|ACL06239.1| BACTERIOPHAGE TAIL ASSEMBLY PROTEIN-LIKE PROTEIN [DESULFATIBACILLUM ALKENIVORANS AK-01]
>GI|110564472|GB|ABG76840.1| NUCLEOCAPSID PROTEIN [INFECTIOUS BRONCHITIS VIRUS]
>GI|34733001|GB|AAQ81538.1| HINGE CONNECTOR OF LONG TAIL FIBER PROXIMAL CONNECTOR; GP35 [BACTERIOPHAGE 44RR2.8T]
>GI|229224240|REF|ZP_04348942.1| PHAGE TAIL PROTEIN [NAKAMURELLA MULTIPARTITA DSM 44233]
>GI|154982278|GB|ABS89132.1| CAPSID PROTEIN [SWINE HEPATITIS E VIRUS]
>GI|32453732|REF|NP_861941.1| LONG TAIL FIBER, PROXIMAL SUBUNIT [ENTEROBACTERIA PHAGE RB69]
>GI|161390515|GB|EDQ14865.1| PHAGE-RELATED MINOR TAIL PROTEIN-LIKE PROTEIN [PHAEOBACTER GALLAECIENSIS BS107]
>GI|22775316|DBJ|BAC11850.1| OUTER CAPSID GLYCOPROTEIN VP7 [ROTAVIRUS A]
>GI|21684638|GB|AAL11030.1| OUTER CAPSID SPIKE VP4 PROTEIN [PORCINE ROTAVIRUS]
>GI|168712730|REF|ZP_02745007.1| PUTATIVE PORTAL PROTEIN [ESCHERICHIA COLI O157:H7 STR. EC4045]
>GI|115394825|GB|ABI97297.1| NUCLEOCAPSID PROTEIN [CATARINA VIRUS]
>GI|51537293|GB|AAU05748.1| OUTER CAPSID PROTEIN VP4 [HUMAN ROTAVIRUS A RMC61]
>GI|91977470|REF|YP_570129.1| PHAGE TAIL COLLAR [RHODOPSEUDOMONAS PALUSTRIS BISB5]
>GI|157311079|REF|YP_001469074.1| GP075 [LACTOCOCCUS PHAGE KSY1]
>GI|167821733|REF|ZP_02453413.1| GP21 [BURKHOLDERIA PSEUDOMALLEI 91]
>GI|68343686|GB|AAY91292.1| TAIL PROTEIN I [PSEUDOMONAS FLUORESCENS PF-5]
>GI|75257178|REF|ZP_00728714.1| COG5525: BACTERIOPHAGE TAIL ASSEMBLY PROTEIN [ESCHERICHIA COLI E22]
>GI|2826809|EMB|CAA74693.1| NUCLEOCAPSID PROTEIN [GALLID HERPESVIRUS 1]
>GI|83285063|GB|ABC02116.1| CAPSID PROTEIN [PLUM POX VIRUS]
>GI|161390583|GB|EDQ14933.1| PHAGE PORTAL PROTEIN, LAMBDA [PHAEOBACTER GALLAECIENSIS BS107]
>GI|150958196|GB|ABR80226.1| PUTATIVE PROPHAGE PRESUMED PORTAL PROTEIN [KLEBSIELLA PNEUMONIAE SUBSP. PNEUMONIAE MGH 78578]
>GI|167350306|GB|ABZ73041.1| PHAGE PORTAL PROTEIN, HK97 FAMILY [CAULOBACTER SP. K31]
>GI|169804255|GB|ACA82873.1| PHAGE-RELATED TAIL PROTEIN [LEUCONOSTOC CITREUM KM20]
>GI|161622593|REF|YP_001595287.1| GP12 SHORT TAIL FIBERS [ENTEROBACTERIA PHAGE JS98]
>GI|18028772|GB|AAL56208.1|AF334030_133 ORF63 [HELICOVERPA ZEA SINGLE NUCLEOCAPSID NUCLEOPOLYHEDROVIRUS]
>GI|182670345|GB|EDT82319.1| PHAGE PORTAL PROTEIN, SPP1 FAMILY [CLOSTRIDIUM BOTULINUM NCTC 2916]
>GI|161379783|GB|EDQ04195.1| MAJOR CAPSID PROTEIN, HK97 FAMILY [OCEANIBULBUS INDOLIFEX HEL-45]
>GI|21314572|GB|AAM47011.1|AF513219_1 NUCLEOCAPSID PROTEIN [GROUNDNUT RINGSPOT VIRUS]
>GI|94546470|GB|ABF36517.1| PORTAL PROTEIN [STREPTOCOCCUS PYOGENES MGAS2096]
>GI|556415|GB|AAA50320.1| CAPSID PROTEIN [SACCHAROMYCES CEREVISIAE VIRUS L-A]
>GI|7649409|EMB|CAB89090.1| CAPSID PROTEIN [HUMAN CALICIVIRUS HU/NLV/WINCHESTER/94/UK]
>GI|161324362|GB|EDP95693.1| PHAGE RELATED TAIL FIBRE PROTEIN [KORDIA ALGICIDA OT-1]
>GI|77957659|REF|ZP_00821709.1| COG5518: BACTERIOPHAGE CAPSID PORTAL PROTEIN [YERSINIA BERCOVIERI ATCC 43970]
>GI|169749697|GB|ACA67215.1| TAIL FIBER REPEAT 2 PROTEIN [YERSINIA PSEUDOTUBERCULOSIS YPIII]
>GI|149812144|GB|EDM71975.1| PHAGE-RELATED MINOR TAIL PROTEIN-LIKE PROTEIN [ROSEOBACTER SP. AZWK-3B]
>GI|17484021|GB|AAL40273.1| FIBER PROTEIN [HUMAN ADENOVIRUS TYPE 30]
>GI|15421209|GB|AAK95574.1| MINOR VIRUS CAPSID PROTEIN VP1 [B19 VIRUS]
>GI|148531367|GB|ABQ83366.1| PHAGE MAJOR TAIL PROTEIN [LACTOBACILLUS REUTERI DSM 20016]
>GI|163865768|GB|ABY46824.1| PHAGE TAIL TAPE MEASURE PROTEIN, TP901 FAMILY [BACILLUS WEIHENSTEPHANENSIS KBAB4]
>GI|164521159|GB|ABY60441.1| OUTER CAPSID GLYCOPROTEIN [ROTAVIRUS A PIG/SLOVENIA/O11-4/G4]
>GI|1581036|PRF||2116345A GAG GENE
>GI|168996284|GB|ACA36896.1| PHAGE MINOR CAPSID PROTEIN [STREPTOCOCCUS PNEUMONIAE HUNGARY19A-6]
>GI|145320011|GB|ABP62158.1| PHAGE CAPSID SCAFFOLDING [ENTEROBACTER SP. 638]
>GI|150374902|DBJ|BAF68162.1| PHAGE MAJOR TAIL PROTEIN [STAPHYLOCOCCUS AUREUS SUBSP. AUREUS STR. NEWMAN]
>GI|34304530|GB|AAQ63347.1| CONSERVED TAIL ASSEMBLY PROTEIN [BURKHOLDERIA CEPACIA PHAGE BCEPNAZGUL]
>GI|91800794|GB|ABE63169.1| PHAGE TAIL SHEATH PROTEIN [NITROBACTER HAMBURGENSIS X14]
>GI|52139910|GB|AAU29280.1| GP6 BASEPLATE WEDGE SUBUNIT [ENTEROBACTERIA PHAGE JS98]
>GI|57018243|GB|EAL55018.1| PHAGE MAJOR CAPSID PROTEIN, HK97 FAMILY [CAMPYLOBACTER LARI RM2100]
>GI|940502|EMB|CAA79917.1| VP1 CAPSID PROTEIN [FOOT-AND-MOUTH DISEASE VIRUS]
>GI|1813786|GB|AAB41772.1| MAJOR CAPSID PROTEIN [OVINE PAPILLOMAVIRUS 1]
>GI|2707911|GB|AAB92380.1| CAPSID PROTEIN [FELINE CALICIVIRUS]
>GI|238898286|REF|YP_002923967.1| MU-LIKE PHAGE P PROTEIN [CANDIDATUS HAMILTONELLA DEFENSA 5AT (ACYRTHOSIPHON PISUM)]
>GI|73856641|GB|AAZ89348.1| TAIL/DNA CIRCULATION PROTEIN [SHIGELLA SONNEI SS046]
>GI|333879|GB|AAA47354.1| NONSTRUCTURAL PROTEIN [GROUP C ROTAVIRUS]
>GI|220029451|GB|ACL78385.1| GP15 TAIL SHEATH STABILIZER AND COMPLETION PROTEIN [ENTEROBACTERIA PHAGE JS10]
>GI|18857924|GB|AAL79764.1| STRUCTURAL POLYPROTEIN [MAYARO VIRUS]
>GI|1020216|GB|AAA79434.1| MINOR CAPSID PROTEIN L2
>GI|30314125|GB|AAP20533.1| MINOR CAPSID PROTEIN [YERSINIA PESTIS PHAGE PHIA1122]
>GI|1020232|GB|AAA79448.1| MINOR CAPSID PROTEIN L2
>GI|74272723|GB|ABA01157.1| STRIATED FIBER ASSEMBLIN [CHLAMYDOMONAS INCERTA]
>GI|46487809|GB|AAS99266.1| CAPSID PROTEIN VP1 [ADENO-ASSOCIATED VIRUS]
>GI|168995818|GB|ACA36430.1| MAJOR CAPSID PROTEIN [STREPTOCOCCUS PNEUMONIAE HUNGARY19A-6]
>GI|227094461|GB|EEI29773.1| MAJOR TAIL 2 FAMILY PROTEIN [LACTOBACILLUS GASSERI JV-V03]
>GI|77975665|REF|ZP_00831199.1| COG4540: PHAGE P2 BASEPLATE ASSEMBLY PROTEIN GPV [YERSINIA FREDERIKSENII ATCC 33641]
>GI|6581110|GB|AAF18464.1| CAPSID PROTEIN [TURKEY ASTROVIRUS 2]
>GI|2764847|EMB|CAA66580.1| UNNAMED PROTEIN PRODUCT [BACILLUS PHAGE SPP1]
>GI|66957901|GB|AAY59064.1| MINOR CAPSID PROTEIN [TORTOISE HERPESVIRUS]
>GI|210426|GB|AAA42632.1| CAPSID PROTEIN (VP1)
>GI|110725193|GB|ABG88080.1| CAPSID PROTEIN [WHITE CLOVER MOSAIC VIRUS]
>GI|151584342|GB|EDN47785.1| BACTERIOPHAGE TAIL ASSEMBLY PROTEIN-LIKE PROTEIN [OPITUTACEAE BACTERIUM TAV2]
>GI|22773786|DBJ|BAC11813.1| CAPSID [NORWALK-LIKE VIRUS]
>GI|146863464|GB|EDK48988.1| BACTERIOPHAGE LAMBDA TAIL ASSEMBLY I [SHEWANELLA BALTICA OS223]
>GI|49237927|EMB|CAF27130.1| PHAGE-RELATED BASEPLATE ASSEMBLY PROTEIN [BARTONELLA HENSELAE STR. HOUSTON-1]
>GI|223674031|PDB|3EZJ|C CHAIN C, CRYSTAL STRUCTURE OF THE N-TERMINAL DOMAIN OF THE SECRETIN GSPD FROM ETEC DETERMINED WITH THE ASSISTANCE OF A NANOBODY
>GI|73747061|GB|AAZ82457.1| PUTATIVE MINOR TAIL PROTEIN, TAPE MEASURE PROTEIN [STREPTOCOCCUS PNEUMONIAE BACTERIOPHAGE MM1 1998]
>GI|61394043|GB|AAX45638.1| MAJOR CAPSID PROTEIN [ENTEROBACTERIA PHAGE PR5]
>GI|150963103|GB|ABR85128.1| TAIL PROTEIN I (GPI) [PSEUDOMONAS AERUGINOSA PA7]
>GI|3170633|GB|AAC18128.1| MAJOR OUTER CAPSID PROTEIN SIGMA 2 [BABOON REOVIRUS]
>GI|1020288|GB|AAA79497.1| MINOR CAPSID PROTEIN L2
>GI|60229|EMB|CAA28011.1| GAG POLYPROTEIN [HUMAN IMMUNODEFICIENCY VIRUS 1]
>GI|77979286|REF|ZP_00834705.1| COG5281: PHAGE-RELATED MINOR TAIL PROTEIN [YERSINIA INTERMEDIA ATCC 29909]
>GI|167841465|REF|ZP_02468149.1| HEAD-TO-TAIL JOINING PROTEIN [BURKHOLDERIA THAILANDENSIS MSMB43]
>GI|18028647|GB|AAL56083.1|AF334030_8 ORF77 [HELICOVERPA ZEA SINGLE NUCLEOCAPSID NUCLEOPOLYHEDROVIRUS]
>GI|190149771|REF|YP_001968296.1| PHAGE-RELATED MINOR TAIL PROTEIN L [ACTINOBACILLUS PLEUROPNEUMONIAE SEROVAR 7 STR. AP76]
>GI|150416384|GB|ABR68762.1| PUTATIVE PORTAL PROTEIN [ENTEROBACTERIA PHAGE PHIECOM-GJ1]
>GI|198449304|REF|YP_002221458.1| MUQ-LIKE TAIL PROTEIN [BURKHOLDERIA PHAGE KS10]
>GI|94502741|GB|ABF29595.1| MAJOR CAPSID PROTEIN [ENTEROBACTERIA PHAGE MV BS]
>GI|710405|GB|AAA63753.1| 35 KDA PROTEIN
>GI|145318751|GB|ABP60898.1| PHAGE TAIL TAPE MEASURE PROTEIN, LAMBDA FAMILY [ENTEROBACTER SP. 638]
>GI|146760261|EMB|CAM98683.1| NUCLEOCAPSID PROTEIN [INGWAVUMA VIRUS]
>GI|166854145|GB|ABY92554.1| PHAGE MAJOR TAIL PROTEIN, PHI13 FAMILY [THERMOANAEROBACTER SP. X514]
>GI|113887670|GB|ABI41721.1| PHAGE CAPSID SCAFFOLDING [SHEWANELLA SP. MR-7]
>GI|13925184|GB|AAK49283.1| NUCLEOCAPSID PROTEIN [INFLUENZA A VIRUS (A/HONG KONG/488/97(H5N1))]
>GI|91177744|GB|ABE27068.1| NUCLEOPROTEIN [LAKE VICTORIA MARBURGVIRUS - RAVN]
>GI|48474053|DBJ|BAD22591.1| CAPSID PROTEIN [SIMIAN ROTAVIRUS]
>GI|251755618|GB|ACT13694.1| TAIL SHEATH PROTEIN [PECTOBACTERIUM CAROTOVORUM SUBSP. CAROTOVORUM PC1]
>GI|46448950|GB|AAS95602.1| PORTAL PROTEIN, PUTATIVE [DESULFOVIBRIO VULGARIS SUBSP. VULGARIS STR. HILDENBOROUGH]
>GI|190610250|GB|ACE79772.1| GP24 [MYCOBACTERIUM PHAGE KBG]
>GI|85721495|GB|ABC76438.1| MU-LIKE PROPHAGE TAIL PROTEIN GPP [SYNTROPHUS ACIDITROPHICUS SB]
>GI|11862883|DBJ|BAB19308.1| ORF1 [TORQUE TENO VIRUS]
>GI|119225817|DBJ|BAF41188.1| PORTAL PROTEIN [STAPHYLOCOCCUS PHAGE PHIPVL108]
>GI|91698803|GB|ABE45632.1| BASEPLATE J-LIKE PROTEIN [POLAROMONAS SP. JS666]
>GI|50903415|GB|AAT87130.1| UNKNOWN PHAGE PROTEIN [STREPTOCOCCUS PYOGENES MGAS10394]
>GI|84779217|DBJ|BAE73994.1| PHAGE TAIL SHEATH PROTEIN [SODALIS GLOSSINIDIUS STR. 'MORSITANS']
>GI|118664525|GB|EAV71156.1| PHAGE TAIL PROTEIN [CLOSTRIDIUM CELLULOLYTICUM H10]
>GI|17402420|EMB|CAC85568.1| TAIL TAPE MEASURE PROTEIN [BACTERIOPHAGE PSA]
>GI|152032618|SP|P0C570.1|NCAP_MOKV NUCLEOPROTEIN (NUCLEOCAPSID PROTEIN) (PROTEIN N) (NP)
>GI|28198856|REF|NP_779170.1| PHAGE-RELATED TAIL FIBER PROTEIN [XYLELLA FASTIDIOSA TEMECULA1]
>GI|151560717|GB|ABS14215.1| BASEPLATE J FAMILY PROTEIN [OCHROBACTRUM ANTHROPI ATCC 49188]
>GI|75259228|REF|ZP_00730576.1| COG5283: PHAGE-RELATED TAIL PROTEIN [ESCHERICHIA COLI E22]
>GI|255204|GB|AAB23198.1| CAPSID PROTEIN; CP [NUDAURELIA CAPENSIS OMEGA VIRUS]
>GI|124389376|GB|ABN10818.1| PUTATIVE PHAGE-RELATED TAIL TAPE MEASURE PROTEIN [STREPTOCOCCUS PHAGE PHI3396]
>GI|194429905|REF|ZP_03062416.1| FIBRONECTIN TYPE III DOMAIN PROTEIN [ESCHERICHIA COLI B171]
>GI|91796591|GB|ABE58730.1| PHAGE TAIL TAPE MEASURE PROTEIN TP901, CORE REGION [CHROMOHALOBACTER SALEXIGENS DSM 3043]
>GI|54654595|GB|AAV37173.1| PHAGE TAIL COLLAR-LIKE PROTEIN [HAEMOPHILUS INFLUENZAE BIOTYPE AEGYPTIUS]
>GI|87287196|GB|EAQ79098.1| PRE-NECK APPENDAGE PROTEIN-LIKE [BLASTOPIRELLULA MARINA DSM 3645]
>GI|154243351|GB|ABS71848.1| FIBER PROTEIN [HUMAN ADENOVIRUS TYPE 31]
>GI|14486587|GB|AAK63199.1|AF298895_1 NUCLEOCAPSID PROTEIN [TIOMAN VIRUS]
>GI|115344057|GB|ABI95066.1| HINGE CONNECTOR LONG TAIL FIBER [BACTERIOPHAGE RB32]
>GI|168478018|REF|ZP_02707041.1| PHAGE TAPE MEASURE PROTEIN [SALMONELLA ENTERICA SUBSP. ENTERICA SEROVAR VIRCHOW STR. SL491]
>GI|91804893|GB|EAS89730.1| PHAGE PORTAL PROTEIN, HK97 [LACTOBACILLUS REUTERI 100-23]
>GI|50952338|GB|AAT90039.1| PHAGE-RELATED PORTAL PROTEIN [LEIFSONIA XYLI SUBSP. XYLI STR. CTCB07]
>GI|1502403|GB|AAC55340.1| NUCLEOCAPSID PROTEIN
>GI|117985490|GB|EAU99866.1| PROPHAGE TAIL LENGTH TAPE MEASURE [BURKHOLDERIA PHYMATUM STM815]
>GI|4336310|GB|AAD17740.1| CAPSID PROTEIN VP1 [HUMAN ECHOVIRUS 25]
>GI|158969712|GB|ABW86841.1| CAPSID GLYCOPROTEIN [HUMAN ROTAVIRUS A]
>GI|19880129|GB|AAM00261.1|AF361088_1 KILLER-CELL IG-LIKE RECEPTOR KIR2DL4.1 [MACACA MULATTA]
>GI|11545666|GB|AAG37908.1| CAPSID PROTEIN [PRUNE DWARF VIRUS]
>GI|49458075|GB|AAT66093.1| CAPSID PROTEIN [FELINE CALICIVIRUS]
>GI|71040841|GB|AAZ20323.1| L1 CAPSID PROTEIN [FLORIDA MANATEE PAPILLOMAVIRUS]
>GI|333070|GB|AAA46982.1| ORF L1 [HUMAN PAPILLOMAVIRUS TYPE 47]
>GI|469240|GB|AAA44859.1| GAG POLYPROTEIN
>GI|157165786|GB|ABV24991.1| OUTER CAPSID PROTEIN VP4 [ROTAVIRUS A HU/R138/IRELAND]
>GI|110751589|GB|ABG89945.1| NUCLEOCAPSID [TOMATO SPOTTED WILT VIRUS]
>GI|45581633|DBJ|BAD12609.1| CAPSID PROTEIN VP1 [HUMAN COXSACKIEVIRUS B5]
>GI|187428444|GB|ACD07718.1| SIDE TAIL FIBER PROTEIN [SHIGELLA BOYDII CDC 3083-94]
>GI|66395382|REF|YP_239659.1| ORF012 [STAPHYLOCOCCUS PHAGE 53]
>GI|160345437|GB|ABX18522.1| BASEPLATE J FAMILY PROTEIN [BURKHOLDERIA MULTIVORANS ATCC 17616]
>GI|47826227|EMB|CAE52981.1| OUTER CAPSID PROTEIN VP5 [BLUETONGUE VIRUS 2]
>GI|46448935|GB|AAS95587.1| TAIL TAPE MEASURE PROTEIN [DESULFOVIBRIO VULGARIS SUBSP. VULGARIS STR. HILDENBOROUGH]
>GI|116061236|EMB|CAL56624.1| FIBER PROTEIN-LIKE (ISS) [OSTREOCOCCUS TAURI]
>GI|156615831|GB|ABU87325.1| MINOR CAPSID PROTEIN [SOYBEAN DWARF VIRUS]
>GI|126103079|GB|ABN75757.1| PHAGE PORTAL PROTEIN, HK97 FAMILY [RHODOBACTER SPHAEROIDES ATCC 17029]
>GI|59228|EMB|CAA39303.1| OUTER CAPSID PROTEIN VP5 [EPIZOOTIC HEMORRHAGIC DISEASE VIRUS]
>GI|1041634|EMB|CAA24317.1| MINOR CAPSID PROTEIN L2 [HUMAN PAPILLOMAVIRUS TYPE 1A]
>GI|52631344|GB|AAU85096.1| TAIL TAPE MEASURE PROTEIN [BACILLUS CLARKII BACTERIOPHAGE BCJA1C]
>GI|166836330|GB|ABY90379.1| PUTATIVE BASEPLATE ASSEMBLY PROTEIN J [HALOMONAS PHAGE PHIHAP-1]
>GI|163859337|GB|ABV21823.2| CAPSID [NOROVIRUS HU/NOROVIRUS/GII-4/MOSONMAGYAROVAR2594/2006/HUN]
>GI|78771417|DBJ|BAE47903.1| VP1 CAPSID PROTEIN [HUMAN ECHOVIRUS 33]
>GI|29344748|GB|AAO82506.1| TAIL TAPE MEAUSURE PROTEIN [ENTEROCOCCUS FAECALIS V583]
>GI|93209530|GB|ABF00123.1| OUTER CAPSID PROTEIN VP4 [HUMAN ROTAVIRUS G4]
>GI|33469691|GB|AAQ19888.1| VP1 CAPSID PROTEIN [HUMAN RHINOVIRUS 33]
>GI|486213|EMB|CAA81967.1| YPK1 [SACCHAROMYCES CEREVISIAE]
>GI|215124|GB|AAA96552.1| I (TAIL COMPONENT;223) [ENTEROBACTERIA PHAGE LAMBDA]
>GI|134247372|GB|EBA47457.1| PHAGE PORTAL PROTEIN, HK97 FAMILY [BURKHOLDERIA PSEUDOMALLEI 305]
>GI|167554147|REF|ZP_02347888.1| SIDE TAIL FIBER PROTEIN [SALMONELLA ENTERICA SUBSP. ENTERICA SEROVAR SAINTPAUL STR. SARA29]
>GI|122891779|REF|YP_001004325.1| TAIL FIBER PROTEIN [STAPHYLOCOCCUS PHAGE PHIETA2]
>GI|85696255|GB|EAQ34148.1| PHAGE PORTAL PROTEIN [NITROBACTER SP. NB-311A]
>GI|169007476|GB|EDS54325.1| GROUP-SPECIFIC PROTEIN; POSSIBLE PHAGE MAJOR CAPSID PROTEIN [PAENIBACILLUS SP. JDR-2]
>GI|85857146|DBJ|BAE78587.1| OUTER CAPSID PROTEIN VP7 [HUMAN ROTAVIRUS G9]
>GI|115281914|GB|ABI87431.1| PHAGE PORTAL PROTEIN, LAMBDA FAMILY [BURKHOLDERIA AMBIFARIA AMMD]
>GI|53756714|GB|AAU91005.1| PROPHAGE MUMC02, TAIL TAPE MEASURE PROTEIN, TP901 FAMILY [METHYLOCOCCUS CAPSULATUS STR. BATH]
>GI|238912032|REF|ZP_04655869.1| GP29 [SALMONELLA ENTERICA SUBSP. ENTERICA SEROVAR TENNESSEE STR. CDC07-0191]
>GI|22775891|DBJ|BAC12169.1| BACTERIOPHAGE MINOR TAIL SUBUNIT (TAPE-MEASURE PROTEIN) [OCEANOBACILLUS IHEYENSIS HTE831]
>GI|162435956|GB|EDQ46531.1| PHAGE PORTAL PROTEIN, HK97 FAMILY [ELUSIMICROBIUM MINUTUM PEI191]
>GI|5442078|GB|AAD43241.1|AF116203_1 HEMAGGLUTININ [INFLUENZA A VIRUS (A/PINTAIL DUCK/ALBERTA/293/77 (H2N3))]
>GI|24985566|GB|AAN69473.1|AE016582_11 PHAGE PORTAL PROTEIN, HK97 FAMILY [PSEUDOMONAS PUTIDA KT2440]
>GI|167374907|GB|ABZ79286.1| NUCLEOCAPSID PROTEIN [CANINE DISTEMPER VIRUS]
>GI|169749725|GB|ACA67243.1| CAPSID SCAFFOLDING [YERSINIA PSEUDOTUBERCULOSIS YPIII]
>GI|2389011|DBJ|BAA22198.1| MAJOR CAPSID PROTEIN VP54 [CHLORELLA VIRUS]
>GI|61966450|EMB|CAG44477.1| HEXON CAPSID PROTEIN [HUMAN ADENOVIRUS TYPE 33]
>GI|38424265|GB|AAR19413.1| CAPSID ASSEMBLY PROTEIN [UNCULTURED CYANOPHAGE]
>GI|559173|GB|AAA66734.1| VIRAL CAPSID ASSOCIATED PROTEIN [AUTOGRAPHA CALIFORNICA NUCLEOPOLYHEDROVIRUS]
>GI|334099|GB|AAA47484.1| CAPSID PROTEIN VP1
>GI|38324970|GB|AAR16668.1| RECOMBINATION ACTIVATING PROTEIN 2 [PRUNELLA COLLARIS]
>GI|170121891|GB|EDS90822.1| PHAGE PORTAL PROTEIN, PBSX FAMILY [ESCHERICHIA ALBERTII TW07627]
>GI|85668365|GB|EAQ23238.1| PHAGE PORTAL PROTEIN [ROSEOVARIUS SP. 217]
>GI|119695199|GB|ABL92272.1| PHAGE MAJOR CAPSID PROTEIN, HK97 [MYCOBACTERIUM SP. KMS]
>GI|164650642|GB|EDR14883.1| WHITE COLLAR PHOTORECEPTORS-LIKE PROTEIN [LACCARIA BICOLOR S238N-H82]
>GI|42409908|GB|AAS14019.1| PROPHAGE LAMBDAW1, BASEPLATE ASSEMBLY PROTEIN J, PUTATIVE [WOLBACHIA ENDOSYMBIONT OF DROSOPHILA MELANOGASTER]
>GI|33469641|GB|AAQ19863.1| VP1 CAPSID PROTEIN [HUMAN RHINOVIRUS 8]
>GI|15991613|GB|AAL12959.1|AF414402_2 CAPSID PROTEIN [NORWALK-LIKE VIRUS NLV/NEW ORLEANS/266/1993/US]
>GI|168752632|REF|ZP_02777654.1| PUTATIVE PORTAL PROTEIN [ESCHERICHIA COLI O157:H7 STR. EC4113]
>GI|110825824|GB|ABH00988.1| OUTER CAPSID PROTEIN [HUMAN ROTAVIRUS A]
>GI|71732568|GB|EAO34621.1| PHAGE MAJOR CAPSID PROTEIN, HK97 [XYLELLA FASTIDIOSA ANN-1]
>GI|12802570|GB|AAK07962.1|AF318573_42 CAPSID PROTEIN [BOVINE HERPESVIRUS 4]
>GI|50914696|REF|YP_060668.1| UNKNOWN PHAGE PROTEIN [STREPTOCOCCUS PYOGENES MGAS10394]
>GI|2459805|GB|AAB71815.1| NUCLEOCAPSID PROTEIN [CANO DELGADITO VIRUS]
>GI|50876894|EMB|CAG36734.1| PUTATIVE PORTAL PROTEIN (PHAGE) [DESULFOTALEA PSYCHROPHILA LSV54]
>GI|18028736|GB|AAL56172.1|AF334030_97 ORF27 [HELICOVERPA ZEA SINGLE NUCLEOCAPSID NUCLEOPOLYHEDROVIRUS]
>GI|21645887|GB|AAG10230.2|AF186621_5 FIBER [PORCINE ADENOVIRUS 5]
>GI|47076375|DBJ|BAD18092.1| FIBER PROTEIN [HUMAN ADENOVIRUS TYPE 6]
>GI|1911326|GB|AAC59079.1| VERY-LATE FACTOR 1 [ORGYIA PSEUDOTSUGATA MULTICAPSID NUCLEOPOLYHEDROVIRUS]
>GI|38260415|GB|AAR15383.1| CAPSID PROTEIN [INFECTIOUS HYPODERMAL AND HEMATOPOIETIC NECROSIS VIRUS]
>GI|167349878|GB|ABZ72613.1| PHAGE MAJOR CAPSID PROTEIN, HK97 FAMILY [CAULOBACTER SP. K31]
>GI|152025057|GB|ABS22827.1| PHAGE MAJOR CAPSID PROTEIN, HK97 FAMILY [BACILLUS CEREUS SUBSP. CYTOTOXIS NVH 391-98]
>GI|145642310|REF|ZP_01797873.1| PHAGE TAIL SHEATH-LIKE PROTEIN [HAEMOPHILUS INFLUENZAE R3021]
>GI|927696|GB|AAB64862.1| YDR416WP; CAI: 0.13 [SACCHAROMYCES CEREVISIAE]
>GI|21844751|GB|AAM77784.1|AF489895_1 CYTOCHROME B [SPOROPHILA COLLARIS]
>GI|5706693|GB|AAD47339.1|AF109465_2 MAJOR CAPSID PROTEIN [FELINE CALICIVIRUS]
>GI|396922|EMB|CAA52504.1| LATE PROTEIN [HUMAN PAPILLOMAVIRUS TYPE 14D]
>GI|83838358|GB|EAP77654.1| MAJOR CAPSID PROTEIN, HK97 FAMILY PROTEIN [ROSEOVARIUS NUBINHIBENS ISM]
>GI|61806281|REF|YP_214640.1| GP6 [PROCHLOROCOCCUS PHAGE P-SSM4]
>GI|112523703|GB|ABI20392.1| TRUNCATED CAPSID GLYCOPROTEIN [HUMAN ROTAVIRUS A]
>GI|146863481|GB|EDK49005.1| PHAGE PORTAL PROTEIN, HK97 FAMILY [SHEWANELLA BALTICA OS223]
>GI|2584820|GB|AAB82734.1| CAPSID PROTEIN [CHIPMUNK PARVOVIRUS]
>GI|9629545|REF|NP_044833.1| TAIL PROTEIN [STREPTOCOCCUS PHAGE CP-1]
>GI|76574428|GB|ABA46993.1| PUTATIVE BASEPLATE HUB SUBUNIT [SYNECHOCOCCUS CYANOPHAGE SYN9]
>GI|56123347|GB|AAV74573.1| NUCLEOCAPSID [PESTE-DES-PETITS-RUMINANTS VIRUS]
>GI|34979340|GB|AAQ83791.1| NUCLEOCAPSID PROTEIN [GLOXINIA RINGSPOT VIRUS]
>GI|46449313|GB|AAS95964.1| TAIL FIBER PROTEIN, TRUNCATION [DESULFOVIBRIO VULGARIS SUBSP. VULGARIS STR. HILDENBOROUGH]
>GI|2645235|GB|AAC58735.1| NUCLEOCAPSID PROTEIN [LASSA VIRUS]
>GI|84028359|GB|ABC49698.1| MAJOR OUTER CAPSID PROTEIN VP4 [ROTAVIRUS A]
>GI|153093415|GB|EDN74406.1| BACTERIOPHAGE TAIL PROTEIN [MANNHEIMIA HAEMOLYTICA PHL213]
>GI|116741517|EMB|CAK20641.1| UNNAMED PROTEIN PRODUCT [LISTERIA WELSHIMERI SEROVAR 6B STR. SLCC5334]
>GI|145270875|GB|EDK10795.1| MINOR TAIL PROTEIN L [HAEMOPHILUS INFLUENZAE PITTII]
>GI|22003433|GB|AAM88682.1|AF440695_7 CAPSID PROTEIN GPC [VIRUS PHICH1]
>GI|76445705|GB|ABA42695.1| PORTAL PROTEIN [BACILLUS ANTHRACIS BACTERIOPHAGE FAH]
>GI|154622797|GB|ABS83677.1| VIRION PROTEIN [BACILLUS PHAGE 0305PHI8-36]
>GI|109290196|REF|YP_656445.1| GP35 TAIL FIBER HINGE [AEROMONAS PHAGE 25]
>GI|30040493|GB|AAP16225.1| PUTATIVE TAIL LENGTH TAPE MEASURE PROTEIN PRECURSOR [SHIGELLA FLEXNERI 2A STR. 2457T]
>GI|126704598|GB|EBA03689.1| PHAGE MAJOR CAPSID PROTEIN, HK97 [RHODOBACTERALES BACTERIUM HTCC2150]
>GI|61374503|GB|AAX44500.1| T4-LIKE TAIL-SHEATH STABILIZER [CYANOPHAGE P-SSM2]
>GI|3947458|EMB|CAA07109.1| GP39 [STREPTOMYCES PHAGE PHIC31]
>GI|158332101|DBJ|BAF89586.1| HEAD-TO-TAIL JOINING PROTEIN [AZORHIZOBIUM CAULINODANS ORS 571]
>GI|122088933|EMB|CAL11742.1| TAIL COMPLETION PROTEIN [YERSINIA ENTEROCOLITICA SUBSP. ENTEROCOLITICA 8081]
>GI|168476382|REF|ZP_02705405.1| PUTATIVE PHAGE BASEPLATE PROTEIN [SALMONELLA ENTERICA SUBSP. ENTERICA SEROVAR VIRCHOW STR. SL491]
>GI|81174854|GB|ABB58974.1| NUCLEOCAPSID PROTEIN [INFLUENZA A VIRUS (A/CK/HK/YU577/2003(H9N2))]
>GI|194289043|REF|YP_002004950.1| BACTERIOPHAGE LARGE TAIL FIBER PROTEIN [CUPRIAVIDUS TAIWANENSIS]
>GI|149930448|GB|ABR37646.1| MAJOR CAPSID PROTEIN [ACETES ERYTHRAEUS IRIDOVIRUS]
>GI|77381372|GB|ABA72885.1| PHAGE TAIL PROTEIN I [PSEUDOMONAS FLUORESCENS PFO-1]
>GI|78097777|GB|ABB20401.1| NONSTRUCTURAL PROTEIN 1 [INFLUENZA A VIRUS (A/RED-NECKED STINT/AUS/4189/1980(H4N8))]
>GI|146300895|REF|YP_001195486.1| PHAGE TAIL SHEATH PROTEIN FI-LIKE PROTEIN [FLAVOBACTERIUM JOHNSONIAE UW101]
>GI|82523545|EMB|CAH18769.1| FIBER PROTEIN [HUMAN ADENOVIRUS TYPE 47]
>GI|62288743|GB|AAX78726.1| GP5 BASEPLATE LYSOZYME [ENTEROBACTERIA PHAGE RB43]
>GI|32350506|GB|AAP76105.1| GP29 BASEPLATE HUB SUBUNIT, TAIL LENGTH DETERMINATOR [ENTEROBACTERIA PHAGE RB69]
>GI|227438574|GB|ACP30887.1| GP35 TAIL FIBER HINGE [ENTEROBACTERIA PHAGE RB14]
>GI|2204138|EMB|CAA74180.1| P25 CAPSID PROTEIN [FELINE IMMUNODEFICIENCY VIRUS]
>GI|55977202|GB|AAV68394.1| CAPSID PROTEIN [SUGARCANE MOSAIC VIRUS]
>GI|5738942|DBJ|BAA83411.1| CAPSID PROTEIN [HUMAN ASTROVIRUS]
>GI|108777804|GB|ABG20322.1| PHAGE TAIL PROTEIN [YERSINIA PESTIS NEPAL516]
>GI|3676528|GB|AAC62008.1| TAIL FIBER ADHESIN GP38 [BACTERIOPHAGE AC3]
>GI|210305|GB|AAA42592.1| CAPSID PROTEIN (VP3)
>GI|168802053|REF|ZP_02827060.1| PUTATIVE PORTAL PROTEIN FOR PROPHAGE CP-933V [ESCHERICHIA COLI O157:H7 STR. EC508]
>GI|71390184|GB|AAZ31496.1| CAPSID PROTEIN [TURKEY ASTROVIRUS 2]
>GI|16411757|EMB|CAD00365.1| PUTATIVE TAPE-MEASURE [BACTERIOPHAGE A118] [LISTERIA MONOCYTOGENES]
>GI|115345244|DBJ|BAF33298.1| CAPSID PROTEIN [FELINE CALICIVIRUS]
>GI|146216743|GB|ABQ10082.1| NUCLEOCAPSID PROTEIN [INFLUENZA A VIRUS (A/SYDNEY/274/2000(H3N2))]
>GI|61374390|GB|AAX44387.1| T4-LIKE BASEPLATE WEDGE [CYANOPHAGE P-SSM2]
>GI|90441781|GB|ABD94064.1| NUCLEOCAPSID [PUUMALA VIRUS]
>GI|82523576|EMB|CAH18752.1| FIBER PROTEIN [HUMAN ADENOVIRUS TYPE 22]
>GI|160365105|GB|ABX36718.1| TAIL PROTEIN 3 [DELFTIA ACIDOVORANS SPH-1]
>GI|3396060|GB|AAC97207.1| STRUCTURAL POLYPROTEIN [IGBO ORA VIRUS]
>GI|157325379|REF|YP_001468798.1| GP14 [LISTERIA PHAGE P35]
>GI|217498874|GB|ACK47067.1| PROTEIN OF UNKNOWN FUNCTION DUF1983 [SHEWANELLA BALTICA OS223]
>GI|75905748|GB|ABA29280.1| UL26.5 [CERCOPITHECINE HERPESVIRUS 16]
>GI|31072020|REF|NP_852018.1| MAJOR TAIL PROTEIN [STREPTOCOCCUS PHAGE C1]
>GI|1518828|GB|AAB07130.1| OUTER-CAPSID PROTEIN SIGMA 3
>GI|160357335|GB|EDP83982.1| PHAGE PORTAL PROTEIN, HK97 FAMILY [BACILLUS SELENITIREDUCENS MLS10]
>GI|148690009|GB|EDL21956.1| CD209A ANTIGEN, ISOFORM CRA_B [MUS MUSCULUS]
>GI|30314123|GB|AAP20531.1| CAPSID ASSEMBLY PROTEIN [YERSINIA PESTIS PHAGE PHIA1122]
>GI|85717877|GB|ABC74966.1| MAJOR VIRAL CAPSID PROTEIN 39 [NEODIPRION ABIETIS NUCLEOPOLYHEDROVIRUS]
>GI|89038372|GB|ABD60101.1| COAT PROTEIN [MUNGBEAN YELLOW MOSAIC INDIA VIRUS]
>GI|19549001|REF|NP_599043.1| TAIL SHEATH PROTEIN [ENTEROBACTERIA PHAGE SFV]
>GI|210528|GB|AAA42669.1| CAPSID PROTEIN
>GI|160429764|GB|ABX43327.1| PHAGE PORTAL PROTEIN, SPP1 FAMILY [CLOSTRIDIUM PHYTOFERMENTANS ISDG]
>GI|167578770|REF|ZP_02371644.1| PHAGE MAJOR CAPSID PROTEIN, HK97 FAMILY [BURKHOLDERIA THAILANDENSIS TXDOH]
>GI|118003186|GB|EAV17339.1| BASEPLATE J-LIKE PROTEIN [COMAMONAS TESTOSTERONI KF-1]
>GI|193506744|PDB|3CSQ|A CHAIN A, CRYSTAL AND CRYOEM STRUCTURAL STUDIES OF A CELL WALL DEGRADING ENZYME IN THE BACTERIOPHAGE PHI29 TAIL
>GI|29823172|EMB|CAD88597.1| MAJOR INNER CAPSID PROTEIN VP6 [AVIAN ROTAVIRUS CH-1]
>GI|170520454|GB|ACB18632.1| GLYCOPROTEIN 3, CAPSID SIZE DETERMINATION PROTEIN SID [ESCHERICHIA COLI SECEC SMS-3-5]
>GI|1911393|GB|AAC59146.1| P32 [ORGYIA PSEUDOTSUGATA MULTICAPSID NUCLEOPOLYHEDROVIRUS]
>GI|21716122|REF|NP_663685.1| STRUCTURAL PROTEIN [LACTOCOCCUS PHAGE UL36]
>GI|18845782|GB|AAL18072.1| OOCYTE MATURATION FACTOR MOS [PRUNELLA COLLARIS]
>GI|56205564|EMB|CAI25532.1| OPPO1-PENDING (OPPO 1) [MUS MUSCULUS]
>GI|940500|EMB|CAA79915.1| VP1 CAPSID PROTEIN [FOOT-AND-MOUTH DISEASE VIRUS]
>GI|166854147|GB|ABY92556.1| PHAGE TAPE MEASURE PROTEIN [THERMOANAEROBACTER SP. X514]
>GI|24984678|GB|AAN68671.1|AE016496_5 PYOCIN R2_PP, TAIL FORMATION PROTEIN [PSEUDOMONAS PUTIDA KT2440]
>GI|4530142|GB|AAD21882.1| PUTATIVE PORTAL PROTEIN [STREPTOCOCCUS THERMOPHILUS BACTERIOPHAGE DT1]
>GI|77381378|GB|ABA72891.1| PHAGE TAIL TAPE MEASURE PROTEIN TP901, CORE REGION [PSEUDOMONAS FLUORESCENS PFO-1]
>GI|124021703|SP|P11626|READ_PLRVW READTHROUGH PROTEIN (RT PROTEIN) (MINOR CAPSID PROTEIN) (P74)
>GI|93280306|GB|ABF06781.1| CAPSID PROTEIN [TURKEY ASTROVIRUS]
>GI|50845438|GB|AAT84692.1| MINOR CAPSID PROTEIN VP1 [HUMAN PARVOVIRUS B19]
>GI|91803691|GB|EAS88551.1| PHAGE TAIL TAPE MEASURE PROTEIN TP901, CORE REGION [LACTOBACILLUS REUTERI 100-23]
>GI|5823855|EMB|CAB53962.1| CAPSID PROTEIN [HUMAN ECHOVIRUS 3]
>GI|58002079|GB|AAW60973.1| PHAGE PORTAL PROTEIN [GLUCONOBACTER OXYDANS 621H]
>GI|77960471|REF|ZP_00824341.1| COG3497: PHAGE TAIL SHEATH PROTEIN FI [YERSINIA MOLLARETII ATCC 43969]
>GI|4336311|GB|AAD17741.1| CAPSID PROTEIN VP1 [HUMAN ECHOVIRUS 26]
>GI|108862007|REF|YP_654123.1| 22 [ENTEROBACTERIA PHAGE K1-5]
>GI|84508786|GB|EAQ05249.1| PUTATIVE PORTAL PROTEIN [LOKTANELLA VESTFOLDENSIS SKA53]
>GI|168476734|REF|ZP_02705757.1| PORTAL VERTEX-LIKE PROTEIN [SALMONELLA ENTERICA SUBSP. ENTERICA SEROVAR VIRCHOW STR. SL491]
>GI|80750688|EMB|CAJ42241.1| PUTATIVE TAIL TAPE-MEASURE PROTEIN [BACTERIOPHAGE RTP]
>GI|148807415|GB|ABR13488.1| PHAGE-RELATED TAIL PROTEIN [PSEUDOMONAS AERUGINOSA]
>GI|168784421|REF|ZP_02809428.1| PUTATIVE TAIL LENGTH TAPE MEASURE PROTEIN PRECURSOR [ESCHERICHIA COLI O157:H7 STR. EC4076]
>GI|142853472|GB|ABO91793.1| PHAGE TAIL LENGTH DETERMINATOR [AEROMONAS SALMONICIDA SUBSP. SALMONICIDA A449]
>GI|34392780|DBJ|BAC82704.1| FIBER 26.4K [HUMAN ADENOVIRUS TYPE 8]
>GI|167353274|GB|ABZ75887.1| PHAGE PORTAL PROTEIN, PBSX FAMILY [SHEWANELLA HALIFAXENSIS HAW-EB4]
>GI|40787049|GB|AAR90023.1| 31 [ENTEROBACTERIA PHAGE SP6]
>GI|38018422|REF|NP_937959.1| CAPSID PROTEIN BETA [NODAMURA VIRUS]
>GI|88191066|GB|EAQ95038.1| MAJOR CAPSID PROTEIN, HK97 FAMILY [CAMPYLOBACTER JEJUNI SUBSP. JEJUNI 84-25]
>GI|126721690|GB|EBA18393.1| MAJOR CAPSID PROTEIN, HK97 FAMILY [ROSEOBACTER SP. SK209-2-6]
>GI|33469809|GB|AAQ19947.1| VP1 CAPSID PROTEIN [HUMAN RHINOVIRUS 92]
>GI|134250967|GB|EBA51046.1| PHAGE MINOR TAIL PROTEIN L [BURKHOLDERIA PSEUDOMALLEI 305]
>GI|168995666|GB|ACA36278.1| PHAGE MINOR CAPSID PROTEIN 2 [STREPTOCOCCUS PNEUMONIAE HUNGARY19A-6]
>GI|23452262|GB|AAN32962.1| NUCLEOCAPSID PROTEIN [FLEXAL VIRUS]
>GI|168772058|REF|ZP_02797065.1| PUTATIVE TAIL LENGTH TAPE MEASURE PROTEIN [ESCHERICHIA COLI O157:H7 STR. EC4486]
>GI|3347844|GB|AAC27739.1| OUTER CAPSID PROTEIN VP4 [ROTAVIRUS G8]
>GI|1857306|GB|AAB48424.1| CAPSID PROTEIN [SAN MIGUEL SEA LION VIRUS]
>GI|161017930|EMB|CAK01488.1| PHAGE RELATED PROTEIN [BARTONELLA TRIBOCORUM CIP 105476]
>GI|18028655|GB|AAL56091.1|AF334030_16 ORF85 [HELICOVERPA ZEA SINGLE NUCLEOCAPSID NUCLEOPOLYHEDROVIRUS]
>GI|110559367|GB|ABG75939.1| OUTER CAPSID PROTEIN VP7 [PORCINE ROTAVIRUS A]
>GI|23452253|GB|AAN32956.1| NUCLEOCAPSID PROTEIN [TAMIAMI VIRUS]
>GI|27359700|GB|AAO08639.1|AE016797_94 PHAGE P2 BASEPLATE ASSEMBLY PROTEIN GPV [VIBRIO VULNIFICUS CMCP6]
>GI|148500296|GB|ABQ68550.1| PHAGE PORTAL PROTEIN, LAMBDA FAMILY [SPHINGOMONAS WITTICHII RW1]
>GI|160861534|GB|ABX50068.1| PHAGE BASEPLATE ASSEMBLY PROTEIN V [SHEWANELLA BALTICA OS195]
>GI|27359694|GB|AAO08633.1|AE016797_88 BACTERIOPHAGE P2-RELATED TAIL FORMATION PROTEIN [VIBRIO VULNIFICUS CMCP6]
>GI|13603731|GB|AAK31913.1| CAPSID PROTEIN PRECURSOR [HUMAN ASTROVIRUS TYPE 7]
>GI|88863672|GB|ABD54549.1| PHAGE PORTAL PROTEIN HK97 [JANNASCHIA SP. CCS1]
>GI|119377061|GB|ABL71825.1| PUTATIVE HEAD-TAIL CONNECTOR PROTEIN [PARACOCCUS DENITRIFICANS PD1222]
>GI|164521165|GB|ABY60444.1| OUTER CAPSID PROTEIN [ROTAVIRUS A PIG/SLOVENIA/P14-3/G4P[6]]
>GI|46487837|GB|AAS99280.1| CAPSID PROTEIN VP1 [ADENO-ASSOCIATED VIRUS]
>GI|166157365|DBJ|BAG06141.1| CAPSID [FELINE CALICIVIRUS]
>GI|119874805|GB|ABM05865.1| CAPSID PROTEIN [GRAPEVINE LEAFROLL-ASSOCIATED VIRUS 1]
>GI|168821417|REF|ZP_02833417.1| SIDE TAIL FIBER PROTEIN [SALMONELLA ENTERICA SUBSP. ENTERICA SEROVAR WELTEVREDEN STR. HI_N05-537]
>GI|71390174|GB|AAZ31491.1| CAPSID PROTEIN [TURKEY ASTROVIRUS 2]
>GI|139003893|DBJ|BAF52407.1| BACTERIOPHAGE TAIL PROTEIN GPT [RALSTONIA PHAGE PHIRSA1]
>GI|170139145|GB|EDT07334.1| PHAGE-RELATED PROTEIN TAIL COMPONENT-LIKE PROTEIN [BURKHOLDERIA GRAMINIS C4D1M]
>GI|149380654|GB|ABR24659.1| GP13 NECK PROTEIN [ENTEROBACTERIA PHAGE PHI1]
>GI|90110607|GB|ABD90616.1| TAIL PROTEIN T [BACTERIOPHAGE PHI-MHAA1-BAA410]
>GI|126719460|GB|EBA16169.1| PORTAL PROTEIN, HK97 FAMILY [ROSEOBACTER SP. SK209-2-6]
>GI|216057|GB|AAA88485.1| HEAD FIBER PROTEIN
>GI|33469667|GB|AAQ19876.1| VP1 CAPSID PROTEIN [HUMAN RHINOVIRUS 21]
>GI|145271297|GB|EDK11210.1| PHAGE PORTAL PROTEIN, PBSX FAMILY [HAEMOPHILUS INFLUENZAE PITTII]
>GI|27552492|DBJ|BAC55099.1| MAJOR CAPSID PROTEIN [CERCOPITHECINE HERPESVIRUS 1]
>GI|397029|EMB|CAA52578.1| LATE PROTEIN [HUMAN PAPILLOMAVIRUS TYPE 45]
>GI|167464043|REF|ZP_02329132.1| PHAGE TAIL TAPE MEASURE PROTEIN, TP901 FAMILY [PAENIBACILLUS LARVAE SUBSP. LARVAE BRL-230010]
>GI|84372302|GB|ABC56572.1| MEMBER OF ASN/THR-RICH LARGE PROTEIN FAMILY [METHANOSPHAERA STADTMANAE DSM 3091]
>GI|49458067|GB|AAT66087.1| CAPSID PROTEIN [FELINE CALICIVIRUS]
>GI|115368091|GB|EAU67053.1| PHAGE TAIL COLLAR DOMAIN FAMILY [STIGMATELLA AURANTIACA DW4/3-1]
>GI|149744383|REF|XP_001491991.1| PREDICTED: SIMILAR TO CONNECTOR ENHANCER OF KSR2A [EQUUS CABALLUS]
>GI|150258092|GB|EDM95387.1| BACTERIOPHAGE CAPSID PROTEIN-LIKE PROTEIN [VICTIVALLIS VADENSIS ATCC BAA-548]
>GI|55977198|GB|AAV68392.1| CAPSID PROTEIN [SUGARCANE MOSAIC VIRUS]
>GI|167839698|REF|ZP_02466382.1| BACTERIOPHAGE MAJOR TAIL SHEATH PROTEIN [BURKHOLDERIA THAILANDENSIS MSMB43]
>GI|334999|GB|AAA72621.1| CAPSID PROTEIN [SPIROPLASMA PHAGE 4]
>GI|115345268|DBJ|BAF33310.1| CAPSID PROTEIN [FELINE CALICIVIRUS]
>GI|168134136|REF|ZP_02577365.1| PHAGE MAJOR TAIL PROTEIN, PHI13 FAMILY [BACILLUS CEREUS B4264]
>GI|157104096|GB|ABV24033.1| NUCLEOCAPSID PROTEIN [INFLUENZA A VIRUS (A/CHICKEN/EGYPT/3/2006(H5N1))]
>GI|118580247|REF|YP_901497.1| PHAGE TAIL SHEATH PROTEIN [PELOBACTER PROPIONICUS DSM 2379]
>GI|74488456|GB|EAO52068.1| PORTAL PROTEIN [BACILLUS THURINGIENSIS SEROVAR ISRAELENSIS ATCC 35646]
>GI|168236527|REF|ZP_02661585.1| TAIL ASSEMBLY PROTEIN [SALMONELLA ENTERICA SUBSP. ENTERICA SEROVAR SCHWARZENGRUND STR. SL480]
>GI|396931|EMB|CAA52511.1| LATE PROTEIN [HUMAN PAPILLOMAVIRUS TYPE 15]
>GI|695329|GB|AAA62798.1| CAPSID PROTEIN
>GI|163869383|GB|ABY47693.1| CAPSID PROTEIN [HELICOVERPA ARMIGERA GRANULOVIRUS]
>GI|51036042|DBJ|BAD35121.1| CAPSID PROTEIN [FELINE CALICIVIRUS]
>GI|160364272|GB|ABX35885.1| TAIL PROTEIN 3 [DELFTIA ACIDOVORANS SPH-1]
>GI|222449456|GB|ACM53722.1| TAIL SHEATH PROTEIN [CHLOROFLEXUS SP. Y-400-FL]
>GI|56480908|GB|AAV92082.1| N [TARO VEIN CHLOROSIS VIRUS]
>GI|168257801|REF|ZP_02680784.1| PHAGE CAPSID SCAFFOLDING PROTEIN [SALMONELLA ENTERICA SUBSP. ENTERICA SEROVAR NEWPORT STR. SL254]
>GI|22773794|DBJ|BAC11819.1| CAPSID [NORWALK-LIKE VIRUS]
>GI|151560112|GB|ABS13610.1| PHAGE TAIL TAPE MEASURE PROTEIN, TP901 FAMILY [OCHROBACTRUM ANTHROPI ATCC 49188]
>GI|167349890|GB|ABZ72625.1| PHAGE-RELATED PROTEIN TAIL COMPONENT-LIKE PROTEIN [CAULOBACTER SP. K31]
>GI|40458347|GB|AAR87095.1| PUTATIVE PHAGE PORTAL PROTEIN [CAEDIBACTER TAENIOSPIRALIS]
>GI|32350470|GB|AAP76069.1| GP9 BASEPLATE WEDGE TAIL FIBER CONNECTOR [ENTEROBACTERIA PHAGE RB69]
>GI|157092233|GB|ABV21973.1| CAPSID PROTEIN [PORCINE CIRCOVIRUS 2]
>GI|251754544|GB|ACT12620.1| TAIL COLLAR DOMAIN PROTEIN [PECTOBACTERIUM CAROTOVORUM SUBSP. CAROTOVORUM PC1]
>GI|168713568|REF|ZP_02745845.1| PUTATIVE TAIL LENGTH TAPE MEASURE PROTEIN PRECURSOR [ESCHERICHIA COLI O157:H7 STR. EC4045]
>GI|154162490|GB|ABS69706.1| MU P FAMILY PROTEIN [XANTHOBACTER AUTOTROPHICUS PY2]
>GI|124492483|EMB|CAL97425.1| PORTAL PROTEIN [LACTOCOCCUS LACTIS SUBSP. CREMORIS MG1363]
>GI|159184656|REF|NP_354205.2| PHAGE TAIL FIBER PROTEIN [AGROBACTERIUM TUMEFACIENS STR. C58]
>GI|92111064|GB|ABE73423.1| NUCLEOCAPSID PROTEIN [HUMAN CORONAVIRUS NL63]
>GI|139003871|DBJ|BAF52385.1| P2 FAMILY PHAGE MAJOR CAPSID PROTEIN [RALSTONIA PHAGE PHIRSA1]
>GI|170284202|GB|ACB12408.1| CAPSID PROTEIN [PORCINE CIRCOVIRUS 2]
>GI|32350475|GB|AAP76074.1| GP13 NECK PROTEIN [ENTEROBACTERIA PHAGE RB69]
>GI|478235|PIR||H45691 MAIN CAPSID PROTEIN GP34 - LACTOBACILLUS DELBRUECKII SUBSP. BULGARICUS PHAGE MV4
>GI|49339407|GB|AAT64889.1| CAPSID PROTEIN [HEPATITIS E VIRUS]
>GI|559152|GB|AAA66713.1| VIRAL CAPSID ASSOCIATED PROTEIN [AUTOGRAPHA CALIFORNICA NUCLEOPOLYHEDROVIRUS]
>GI|34762165|REF|ZP_00143172.1| PHAGE TAIL SHEATH PROTEIN [FUSOBACTERIUM NUCLEATUM SUBSP. VINCENTII ATCC 49256]
>GI|66276379|GB|AAY44175.1| BRAIN-DERIVED NEUROTROPHIC FACTOR [CROTAPHYTUS COLLARIS]
>GI|38641243|GB|AAR26221.1| FIBER PROTEIN [HUMAN ADENOVIRUS TYPE 3]
[truncated: 4,303 more rows]

## Sheet: Non-Structural Proteins (7,500)
>gi|94988198|ref|YP_596299.1| phage terminase small subunit [Streptococcus phage 9429.1]
>gi|228758286|gb|EEM07466.1| Phage terminase small subunit [Bacillus mycoides Rock3-17]
>gi|84688577|gb|ABC61273.1| phage terminase [Geobacillus phage GBSV1]
>gi|119695195|gb|ABL92268.1| phage Terminase [Mycobacterium sp. KMS]
>gi|126102727|gb|ABN75405.1| phage Terminase [Rhodobacter sphaeroides ATCC 17029]
>gi|146312247|ref|YP_001177321.1| phage terminase [Enterobacter sp. 638]
>gi|228743791|gb|EEL93892.1| Phage Terminase Small Subunit [Bacillus cereus AH1273]
>gi|228737608|gb|EEL88112.1| Phage Terminase Small Subunit [Bacillus cereus AH1272]
>gi|126175796|ref|YP_001051945.1| phage terminase GpA [Shewanella baltica OS155]
>gi|146308987|ref|YP_001189452.1| phage terminase [Pseudomonas mendocina ymp]
>gi|227967243|gb|EEK02551.1| phage terminase-like protein, large subunit [Tsukamurella paurometabola DSM 20162]
>gi|148544341|ref|YP_001271711.1| phage terminase [Lactobacillus reuteri DSM 20016]
>gi|83647246|ref|YP_435681.1| Phage terminase-like protein, large subunit [Hahella chejuensis KCTC 2396]
>gi|83645657|ref|YP_434092.1| Phage DNA packaging protein, Nu1 subunit of terminase [Hahella chejuensis KCTC 2396]
>gi|117925340|ref|YP_865957.1| phage terminase GpA [Magnetococcus sp. MC-1]
>gi|117924557|ref|YP_865174.1| phage terminase GpA [Magnetococcus sp. MC-1]
>gi|222085913|ref|YP_002544445.1| phage terminase large subunit [Agrobacterium radiobacter K84]
>gi|148531375|gb|ABQ83374.1| phage Terminase [Lactobacillus reuteri DSM 20016]
>gi|170658586|gb|ACB27641.1| phage terminase, large subunit, PBSX family [Methylobacterium radiotolerans JCM 2831]
>gi|117608313|gb|ABK43768.1| phage terminase GpA [Magnetococcus sp. MC-1]
>gi|227531359|ref|ZP_03961408.1| PBSX family phage terminase large subunit [Lactobacillus reuteri MM4-1A]
>gi|255271520|gb|EET64645.1| phage terminase large subunit [Thermoanaerobacter mathranii subsp. mathranii str. A3]
>gi|255049266|gb|EET44730.1| phage DNA packaging protein, Nu1 subunit of terminase [Neisseria sicca ATCC 29256]
>gi|237738075|ref|ZP_04568556.1| phage terminase [Fusobacterium mortiferum ATCC 9817]
>gi|52003067|gb|AAU23009.1| Phage terminase, large subunit [Bacillus licheniformis ATCC 14580]
>gi|243082281|gb|EES48171.1| phage terminase, large subunit, pbsx family [Clostridium botulinum E1 str. 'BoNT E Beluga']
>gi|240267685|gb|ACS51273.1| phage terminase, large subunit [Bartonella grahamii as4aup]
>gi|241868312|gb|EER72063.1| phage large subunit terminase [Sphingobacterium spiritivorum ATCC 33861]
>gi|237795044|ref|YP_002862596.1| phage terminase, large subunit, PBSX family [Clostridium botulinum Ba4 str. 657]
>gi|115251977|emb|CAJ69813.1| phage terminase large subunit [Clostridium difficile 630]
>gi|126641633|ref|YP_001084617.1| Phage terminase-like protein large subunit [Acinetobacter baumannii ATCC 17978]
>gi|229148224|ref|ZP_04276527.1| Phage terminase, large subunit, PBSX [Bacillus cereus BDRD-ST24]
>gi|229074033|ref|ZP_04207093.1| Phage terminase large subunit [Bacillus cereus F65185]
>gi|228829031|gb|EEM74687.1| Phage terminase large subunit [Bacillus thuringiensis serovar pondicheriensis BGSC 4BA1]
>gi|228709108|gb|EEL61222.1| Phage terminase large subunit [Bacillus cereus F65185]
>gi|224797061|ref|YP_002642778.1| phage terminase, large subunit, pbsx family [Borrelia burgdorferi 64b]
>gi|224796986|ref|YP_002642738.1| phage terminase, large subunit, pbsx family [Borrelia burgdorferi WI91-23]
>gi|224591572|ref|YP_002640899.1| phage terminase, large subunit, PBSX family [Borrelia burgdorferi CA-11.2a]
>gi|228002397|ref|ZP_04049391.1| phage terminase, large subunit, PBSX family [Anaerococcus prevotii DSM 20548]
>gi|227999266|ref|ZP_04046268.1| phage terminase-like protein, large subunit [Brachyspira murdochii DSM 12563]
>gi|194445236|ref|YP_002041979.1| phage terminase subunit [Salmonella enterica subsp. enterica serovar Newport str. SL254]
>gi|119386463|ref|YP_917518.1| PBSX family phage terminase large subunit [Paracoccus denitrificans PD1222]
>gi|226903887|gb|EEH89805.1| phage terminase large subunit [Acidaminococcus sp. D21]
>gi|221735442|gb|ACM36405.1| Phage terminase protein [Agrobacterium vitis S4]
>gi|221734653|gb|ACM35616.1| Phage terminase-like protein [Agrobacterium vitis S4]
>gi|222148454|ref|YP_002549411.1| Phage terminase protein [Agrobacterium vitis S4]
>gi|226232426|gb|EEH31184.1| phage terminase, large subunit, PBSX family [Borrelia burgdorferi Bol26]
>gi|226201889|gb|ACO38473.1| phage terminase, large subunit, pbsx family [Borrelia burgdorferi 29805]
>gi|225621767|ref|YP_002724125.1| phage terminase, large subunit, pbsx family [Borrelia sp. SV1]
>gi|65321283|ref|ZP_00394242.1| COG4626: Phage terminase-like protein, large subunit [Bacillus anthracis str. A2012]
>gi|225548803|ref|YP_002724009.1| phage terminase, large subunit, pbsx family [Borrelia burgdorferi 118a]
>gi|223929246|gb|ACN23964.1| phage terminase, large subunit, pbsx family [Borrelia burgdorferi 64b]
>gi|221162901|gb|ACM03872.1| Phage terminase GpA [Rhodobacter sphaeroides KD131]
>gi|219872329|ref|YP_002476730.1| phage terminase, large subunit, pbsx family [Borrelia garinii PBr]
>gi|219692617|gb|ACL33836.1| phage terminase, large subunit, pbsx family protein [Borrelia burgdorferi 156a]
>gi|219692550|gb|ACL33771.1| phage terminase, pbsx family protein [Borrelia burgdorferi 156a]
>gi|213970567|ref|ZP_03398694.1| phage terminase, large subunit [Pseudomonas syringae pv. tomato T1]
>gi|206733673|gb|EDZ50845.1| pbsx phage terminase small subunit [Bacillus cereus AH1134]
>gi|193062788|ref|ZP_03043881.1| phage terminase subunit [Escherichia coli E22]
>gi|192927048|gb|EDV81670.1| phage terminase, endonuclease small subunit M [Escherichia coli E22]
>gi|191169717|ref|ZP_03031392.1| phage small terminase subunit GpM [Escherichia coli B7A]
>gi|189371282|gb|EDU89698.1| phage small terminase subunit GpM [Escherichia coli O157:H7 str. EC869]
>gi|188997825|gb|EDU66922.1| phage terminase, large subunit, pbsx family [Ureaplasma urealyticum serovar 11 str. ATCC 33695]
>gi|188490312|gb|EDU65415.1| phage small terminase subunit GpM [Escherichia coli 53638]
>gi|168782396|ref|ZP_02807403.1| phage small terminase subunit GpM [Escherichia coli O157:H7 str. EC4076]
>gi|168752372|ref|ZP_02777394.1| phage small terminase subunit GpM [Escherichia coli O157:H7 str. EC4113]
>gi|183572674|gb|EDT93202.1| phage terminase large subunit [Streptococcus pneumoniae SP195]
>gi|170121890|gb|EDS90821.1| phage terminase subunit [Escherichia albertii TW07627]
>gi|148500298|gb|ABQ68552.1| phage terminase GpA [Sphingomonas wittichii RW1]
>gi|157067141|gb|ABV06396.1| Phage terminase large subunit (GpA) [Escherichia coli HS]
>gi|77176118|gb|EAO78891.1| phage terminase, large subunit, PBSX family [Streptococcus agalactiae H36B]
>gi|255337766|ref|ZP_05378641.1| phage terminase large subunit [Thermoanaerobacter mathranii subsp. mathranii str. A3]
>gi|255029644|ref|ZP_05301595.1| phage terminase, large subunit, pbsx family protein [Listeria monocytogenes LO28]
>gi|255017580|ref|ZP_05289706.1| Phage terminase, small subunit [Listeria monocytogenes FSL F2-515]
>gi|241763591|ref|ZP_04761642.1| phage terminase large subunit [Acidovorax delafieldii 2AN]
>gi|238855007|ref|ZP_04645336.1| phage terminase, small subunit, P27 family [Lactobacillus jensenii 269-3]
>gi|237795135|ref|YP_002862687.1| phage terminase, small subunit, P27 family [Clostridium botulinum Ba4 str. 657]
>gi|50914488|ref|YP_060460.1| Phage terminase small subunit [Streptococcus pyogenes MGAS10394]
>gi|224983785|ref|YP_002641105.1| phage terminase, large subunit, pbsx family [Borrelia burgdorferi WI91-23]
>gi|224590670|ref|YP_002640676.1| phage terminase, large subunit, PBSX family [Borrelia burgdorferi WI91-23]
>gi|224586602|ref|YP_002640499.1| phage terminase, large subunit, pbsx family [Borrelia valaisiana VS116]
>gi|223987739|ref|YP_002601211.1| phage terminase, large subunit, PBSX family [Borrelia burgdorferi 64b]
>gi|209400368|ref|YP_002271491.1| phage terminase large subunit [Escherichia coli O157:H7 str. EC4115]
>gi|209396075|ref|YP_002271429.1| phage terminase large subunit [Escherichia coli O157:H7 str. EC4115]
>gi|194443150|ref|YP_002040232.1| phage terminase large subunit [Salmonella enterica subsp. enterica serovar Newport str. SL254]
>gi|190570765|ref|YP_001975123.1| Phage terminase large subunit GpA (fragment) [Wolbachia endosymbiont of Culex quinquefasciatus Pel]
>gi|90961760|ref|YP_535676.1| terminase large subunit [Lactobacillus phage Sal1]
>gi|116495401|ref|YP_807135.1| Phage terminase, small subunit [Lactobacillus casei ATCC 334]
>gi|227494268|ref|ZP_03924584.1| phage terminase protein [Actinomyces coleocanis DSM 15436]
>gi|227432715|ref|ZP_03914686.1| possible phage terminase, small subunit [Leuconostoc mesenteroides subsp. cremoris ATCC 19254]
>gi|226949983|ref|YP_002805074.1| phage terminase, small subunit, P27 family [Clostridium botulinum A2 str. Kyoto]
>gi|226833491|gb|EEH65874.1| phage Terminase [Actinomyces urogenitalis DSM 15434]
>gi|226820341|ref|ZP_03809460.1| Phage terminase large subunit, ATPase [Lactobacillus gasseri MV-22]
>gi|226322130|ref|ZP_03797652.1| phage terminase, large subunit, pbsx family [Borrelia burgdorferi Bol26]
>gi|226232480|gb|EEH31235.1| phage terminase, large subunit, PBSX family [Borrelia burgdorferi Bol26]
>gi|225575978|ref|YP_002724813.1| phage terminase, large subunit, pbsx family [Borrelia sp. SV1]
>gi|225575916|ref|YP_002724772.1| phage terminase, large subunit, PBSX family [Borrelia burgdorferi 118a]
>gi|225546289|gb|ACN92300.1| phage terminase, large subunit, PBSX family [Borrelia burgdorferi 94a]
>gi|225546143|gb|ACN92158.1| phage terminase, large subunit, pbsx family [Borrelia burgdorferi 94a]
>gi|223929807|gb|ACN24513.1| phage terminase, large subunit, PBSX family [Borrelia burgdorferi 64b]
>gi|223929452|gb|ACN24166.1| phage terminase, large subunit, PBSX family [Borrelia burgdorferi 64b]
>gi|218462562|ref|ZP_03502653.1| Phage terminase GpA [Rhizobium etli Kim 5]
>gi|217318797|gb|EEC27223.1| phage terminase, small subunit, P27 family [Escherichia coli O157:H7 str. TW14588]
>gi|217329798|ref|ZP_03445875.1| phage terminase large subunit [Escherichia coli O157:H7 str. TW14588]
>gi|213019739|ref|ZP_03335543.1| Phage terminase large subunit GpA [Wolbachia endosymbiont of Culex quinquefasciatus JHB]
>gi|212994645|gb|EEB55289.1| Phage terminase large subunit GpA [Wolbachia endosymbiont of Culex quinquefasciatus JHB]
>gi|212994644|gb|EEB55288.1| Phage terminase large subunit GpA [Wolbachia endosymbiont of Culex quinquefasciatus JHB]
>gi|209872911|gb|ACI92707.1| phage terminase large subunit (GpA) [Oligotropha carboxidovorans OM5]
>gi|209161847|gb|ACI39280.1| phage terminase large subunit [Escherichia coli O157:H7 str. EC4115]
>gi|208726715|gb|EDZ76316.1| phage terminase large subunit [Escherichia coli O157:H7 str. EC4206]
>gi|208724662|gb|EDZ74370.1| phage terminase large subunit [Escherichia coli O157:H7 str. EC4206]
>gi|205341485|gb|EDZ28249.1| phage terminase large subunit [Salmonella enterica subsp. enterica serovar Weltevreden str. HI_N05-537]
>gi|205325147|gb|EDZ12986.1| phage terminase large subunit [Salmonella enterica subsp. enterica serovar Saintpaul str. SARA29]
>gi|168821397|ref|ZP_02833397.1| phage terminase large subunit [Salmonella enterica subsp. enterica serovar Weltevreden str. HI_N05-537]
>gi|199602630|gb|EDZ01176.1| phage terminase large subunit [Salmonella enterica subsp. enterica serovar Virchow str. SL491]
>gi|196185969|gb|EDX80945.1| phage terminase large subunit (GpA) [Brevundimonas sp. BAL3]
>gi|196047605|ref|ZP_03114813.1| phage terminase large subunit [Bacillus cereus 03BB108]
>gi|196042482|ref|ZP_03109723.1| phage terminase, large subunit, pbsx family [Bacillus cereus NVH0597-99]
>gi|195628837|gb|EDX48255.1| phage terminase large subunit [Salmonella enterica subsp. enterica serovar Newport str. SL317]
>gi|194438065|ref|ZP_03070158.1| phage terminase, small subunit, P27 family [Escherichia coli 101-1]
>gi|194430155|ref|ZP_03062657.1| phage terminase large subunit [Escherichia coli B171]
>gi|194419787|gb|EDX35866.1| phage terminase, small subunit, P27 family [Shigella dysenteriae 1012]
>gi|183226289|dbj|BAG26805.1| phage terminase [Lactobacillus fermentum IFO 3956]
>gi|193067043|ref|ZP_03048012.1| phage terminase large subunit [Escherichia coli E110019]
>gi|192954981|gb|EDV85484.1| phage terminase, small subunit, P27 family [Escherichia coli E110019]
>gi|192930950|gb|EDV83554.1| phage terminase large subunit [Escherichia coli E22]
>gi|192927566|gb|EDV82183.1| phage terminase large subunit [Escherichia coli E22]
>gi|191173084|ref|ZP_03034617.1| phage terminase large subunit [Escherichia coli F11]
>gi|189376967|gb|EDU95383.1| phage terminase large subunit [Escherichia coli O157:H7 str. EC508]
>gi|189375288|gb|EDU93704.1| phage terminase large subunit [Escherichia coli O157:H7 str. EC508]
>gi|189370126|gb|EDU88542.1| phage Terminase [Escherichia coli O157:H7 str. EC869]
>gi|189354495|gb|EDU72914.1| phage terminase large subunit [Escherichia coli O157:H7 str. EC4401]
>gi|168757088|ref|ZP_02782095.1| phage terminase large subunit [Escherichia coli O157:H7 str. EC4401]
>gi|168756434|ref|ZP_02781441.1| phage terminase large subunit [Escherichia coli O157:H7 str. EC4401]
>gi|188998946|gb|EDU67932.1| phage terminase large subunit [Escherichia coli O157:H7 str. EC4076]
>gi|188492127|ref|ZP_02999397.1| phage terminase large subunit (GpA) [Escherichia coli 53638]
>gi|188015934|gb|EDU54056.1| phage terminase large subunit [Escherichia coli O157:H7 str. EC4113]
>gi|187768140|gb|EDU31984.1| phage terminase large subunit (GpA) [Escherichia coli O157:H7 str. EC4196]
>gi|168776029|ref|ZP_02801036.1| phage terminase large subunit (GpA) [Escherichia coli O157:H7 str. EC4196]
>gi|58696779|ref|ZP_00372314.1| Phage terminase large subunit (GpA) [Wolbachia endosymbiont of Drosophila simulans]
>gi|170770150|ref|ZP_02904603.1| phage terminase large subunit (GpA) [Escherichia albertii TW07627]
>gi|170769052|ref|ZP_02903505.1| phage terminase large subunit (GpA) [Escherichia albertii TW07627]
>gi|170120976|gb|EDS89907.1| phage terminase large subunit (GpA) [Escherichia albertii TW07627]
>gi|169346779|ref|ZP_02865730.1| phage terminase, large subunit, pbsx family [Clostridium perfringens C str. JGS1495]
>gi|167911623|ref|ZP_02498714.1| phage terminase GpA [Burkholderia pseudomallei 112]
>gi|163795432|ref|ZP_02189399.1| phage terminase GpA [alpha proteobacterium BAL199]
>gi|90820954|gb|ABD99593.1| Terminase large subunit [Lactobacillus phage Sal1]
>gi|159177464|gb|EDP62018.1| phage terminase GpA [alpha proteobacterium BAL199]
>gi|157808169|gb|EDO85339.1| phage terminase large subunit (GpA) [Burkholderia pseudomallei 406e]
>gi|153866188|ref|ZP_01997954.1| Phage terminase GpA [Beggiatoa sp. SS]
>gi|147927999|gb|EDK79019.1| phage terminase small subunit [Streptococcus pneumoniae SP9-BS68]
>gi|147924476|gb|EDK75565.1| Phage terminase, small subunit [Streptococcus pneumoniae SP6-BS73]
>gi|85697888|gb|EAQ35762.1| Phage terminase GpA [Nitrobacter sp. Nb-311A]
>gi|83941208|ref|ZP_00953670.1| Phage terminase-like protein large subunit [Sulfitobacter sp. EE-36]
>gi|74489979|gb|EAO53338.1| Phage Terminase Small Subunit [Bacillus thuringiensis serovar israelensis ATCC 35646]
>gi|71901917|ref|ZP_00683973.1| Phage terminase GpA [Xylella fastidiosa Ann-1]
>gi|254793746|ref|YP_003078583.1| PBSX phage terminase small subunit [Escherichia coli O157:H7 str. TW14359]
>gi|237739816|ref|ZP_04570297.1| phage Terminase Small Subunit [Fusobacterium sp. 2_1_31]
>gi|254523093|ref|ZP_05135148.1| phage terminase, large subunit, pbsx [Stenotrophomonas sp. SKA14]
>gi|237746329|ref|ZP_04576809.1| phage terminase [Oxalobacter formigenes HOxBLS]
>gi|253724735|gb|EES93464.1| pbsx family phage terminase, large subunit [Staphylococcus aureus subsp. aureus USA300_TCH959]
>gi|229801016|gb|EEP37054.1| phage terminase, small subunit [Sebaldella termitidis ATCC 33386]
>gi|151220501|ref|YP_001331323.1| phage terminase large subunit [Staphylococcus aureus subsp. aureus str. Newman]
>gi|120436787|ref|YP_862473.1| phage terminase large subunit [Gramella forsetii KT0803]
>gi|71911254|ref|YP_282804.1| phage terminase small subunit [Streptococcus pyogenes MGAS5005]
>gi|227358462|ref|ZP_03842791.1| phage terminase large subunit [Proteus mirabilis ATCC 29906]
>gi|227164181|gb|EEI49078.1| phage terminase, large subunit [Proteus mirabilis ATCC 29906]
>gi|227094448|gb|EEI29760.1| phage terminase large subunit A [Lactobacillus gasseri JV-V03]
>gi|227074556|gb|EEI12519.1| phage terminase, small subunit [Enterococcus faecalis TX0104]
>gi|219871708|ref|YP_002476083.1| phage small subunit terminase [Haemophilus parasuis SH0165]
>gi|219870058|ref|YP_002474323.1| phage terminase, large subunit, pbsx family [Borrelia garinii PBr]
>gi|194430112|ref|ZP_03062615.1| phage terminase small subunit [Escherichia coli B171]
>gi|170713912|gb|EDT26094.1| phage terminase, large subunit, pbsx family [Clostridium perfringens CPE str. F4969]
>gi|147757676|gb|EDK64694.1| Phage terminase large subunit [Streptococcus pneumoniae SP14-BS69]
>gi|118134578|gb|ABK61622.1| phage terminase family protein [Clostridium novyi NT]
>gi|102642474|gb|ABF71255.1| terminase large subunit [Rhizobium phage 16-3]
>gi|238801790|ref|YP_002922840.1| terminase, large subunit [Enterobacteria phage WV8]
>gi|27476053|ref|NP_775255.1| terminase [Pseudomonas phage PaP3]
>gi|170676278|ref|YP_001742039.1| large terminase subunit [Salmonella phage E1]
>gi|156905274|gb|ABU96918.1| terminase large subunit [Thermus phage P23-45]
>gi|42742386|gb|AAS45252.1| large terminase [Bacillus subtilis phage 1102phi1-3]
>gi|239507397|ref|YP_002939708.1| terminase small subunit [Staphylococcus phage phiPVL-CN125]
>gi|62909765|ref|YP_227604.1| terminase small subunit [Yersinia phage PY54]
>gi|221328619|ref|YP_002533460.1| Terminase, small subunit [Salmonella phage epsilon34]
>gi|219949522|gb|ACL59914.1| Terminase [Methylobacterium nodulans ORS 2060]
>gi|122891756|ref|YP_001004302.1| large terminase [Staphylococcus phage phiETA2]
>gi|166200916|gb|ABY84303.1| large terminase subunit [Lactobacillus phage Lrm1]
>gi|119104310|gb|ABL61055.1| terminase large subunit [Streptococcus phage P9]
>gi|255039240|ref|YP_003089861.1| Terminase [Dyadobacter fermentans DSM 18053]
>gi|254555670|ref|YP_003062087.1| Terminase [Lactobacillus plantarum JDM1]
>gi|254045079|gb|ACT61872.1| prophage Lp3 protein 15, terminase large subunit [Lactobacillus plantarum JDM1]
>gi|220921983|ref|YP_002497284.1| Terminase [Methylobacterium nodulans ORS 2060]
>gi|253689020|ref|YP_003018210.1| small terminase subunit [Pectobacterium carotovorum subsp. carotovorum PC1]
>gi|209542742|ref|YP_002274971.1| Terminase [Gluconacetobacter diazotrophicus PAl 5]
>gi|157693524|ref|YP_001487986.1| terminase large subunit [Bacillus pumilus SAFR-032]
>gi|229122184|ref|ZP_04251399.1| Terminase [Bacillus cereus 95/8201]
>gi|229083042|ref|ZP_04215447.1| Terminase [Bacillus cereus Rock4-2]
>gi|228950449|ref|ZP_04112609.1| Terminase large subunit [Bacillus thuringiensis serovar monterrey BGSC 4AJ1]
>gi|228905160|ref|ZP_04069167.1| Terminase [Bacillus thuringiensis IBL 4222]
>gi|228803845|gb|EEM50490.1| Terminase [Bacillus thuringiensis serovar kurstaki str. T03a001]
>gi|228790471|gb|EEM38186.1| Terminase [Bacillus thuringiensis serovar sotto str. T04001]
>gi|187734043|ref|YP_001880060.1| terminase small subunit (Gp1) [Shigella boydii CDC 3083-94]
>gi|148717882|ref|YP_001285354.1| terminase small subunit [Staphylococcus phage 80alpha]
>gi|46804776|dbj|BAD16785.1| similar to terminase large subunit of lambda [bacteriophage WO] [Wolbachia phage WOcauB1]
>gi|167566461|ref|ZP_02359377.1| Terminase [Burkholderia oklahomensis EO147]
>gi|164375400|gb|ABY52808.1| terminase large subunit [Enterobacteria phage phiEco32]
>gi|161168302|emb|CAP45467.1| terminase large subunit [Pseudomonas phage LUZ24]
>gi|147928000|gb|EDK79020.1| terminase large subunit [Streptococcus pneumoniae SP9-BS68]
>gi|53748181|emb|CAH56642.1| terminase large subunit [Flavobacterium phage 11b]
>gi|254793892|ref|YP_003078729.1| small terminase subunit [Escherichia coli O157:H7 str. TW14359]
>gi|237704849|ref|ZP_04535330.1| terminase large subunit [Escherichia sp. 3_2_53FAA]
>gi|220029170|gb|ACL78105.1| terminase DNA packaging enzyme small subunit [Enterobacteria phage JSE]
>gi|238920152|ref|YP_002933667.1| small terminase subunit [Edwardsiella ictaluri 93-146]
>gi|238870560|gb|ACR70271.1| terminase [Edwardsiella ictaluri 93-146]
>gi|238762071|ref|ZP_04623044.1| Small terminase subunit [Yersinia kristensenii ATCC 33638]
>gi|218886752|ref|YP_002436073.1| Terminase [Desulfovibrio vulgaris str. 'Miyazaki F']
>gi|94989072|ref|YP_597173.1| terminase large subunit [Streptococcus pyogenes MGAS9429]
>gi|56692920|ref|YP_164302.1| terminase small subunit [Pseudomonas phage F116]
>gi|5354215|gb|AAD42422.1|AF158101_9 gp17 terminase DNA packaging enzyme, large subunit [Enterobacteria phage T4]
>gi|170729844|ref|YP_001775277.1| phage-related terminase large subunit [Xylella fastidiosa M12]
>gi|66391761|ref|YP_238485.1| terminase small subunit [Streptococcus phage 2972]
>gi|227438772|gb|ACP31084.1| gp16 terminase subunit [Enterobacteria phage RB51]
>gi|227834906|gb|EEJ45372.1| possible terminase large subunit [Escherichia coli 83972]
>gi|16078322|ref|NP_389139.1| PBSX defective prophage terminase (small subunit) [Bacillus subtilis subsp. subtilis str. 168]
>gi|227519557|ref|ZP_03949606.1| terminase large subunit [Enterococcus faecalis TX0104]
>gi|46579914|ref|YP_010722.1| terminase, large subunit [Desulfovibrio vulgaris subsp. vulgaris str. Hildenborough]
>gi|227364811|ref|ZP_03848859.1| bacteriophage terminase large subunit [Lactobacillus reuteri MM2-3]
>gi|227352375|gb|EEJ42577.1| bacteriophage terminase large subunit [Leuconostoc mesenteroides subsp. cremoris ATCC 19254]
>gi|116326386|ref|YP_803106.1| terminase subunit [Enterobacteria phage RB32]
>gi|99037424|gb|ABF64036.1| Terminase small subunit [Silicibacter sp. TM1040]
>gi|122891825|ref|YP_001004370.1| large terminase [Staphylococcus phage phiETA3]
>gi|169658913|dbj|BAG12670.1| terminase small subunit [Enterobacteria phage P22]
>gi|166200968|gb|ABY84355.1| small terminase subunit [Lactobacillus phage Lrm1]
>gi|167583562|ref|YP_001671752.1| terminase large subunit [Enterobacteria phage phiEco32]
>gi|168764756|ref|ZP_02789763.1| terminase small subunit [Escherichia coli O157:H7 str. EC4501]
>gi|188998573|gb|EDU67559.1| terminase small subunit [Escherichia coli O157:H7 str. EC4076]
>gi|171098268|gb|EDT43074.1| small terminase subunit [Burkholderia ambifaria MEX-5]
>gi|153094509|gb|EDN75343.1| bacteriophage terminase large subunit [Mannheimia haemolytica PHL213]
>gi|148986144|ref|ZP_01819130.1| terminase [Streptococcus pneumoniae SP3-BS71]
>gi|88782861|gb|EAR14035.1| terminase large subunit [Robiginitalea biformata HTCC2501]
>gi|74489980|gb|EAO53339.1| Terminase large subunit [Bacillus thuringiensis serovar israelensis ATCC 35646]
>gi|50903561|gb|AAT87276.1| Terminase large subunit [Streptococcus pyogenes MGAS10394]
>gi|254592222|gb|ACT71583.1| terminase large subunit [Escherichia coli O157:H7 str. TW14359]
>gi|237706757|ref|ZP_04537238.1| bacteriophage V small terminase subunit [Escherichia sp. 3_2_53FAA]
>gi|228751845|gb|EEM01613.1| Terminase [Bacillus mycoides Rock1-4]
>gi|227851999|gb|EEJ61797.1| terminase small subunit [Staphylococcus aureus subsp. aureus TCH60]
>gi|49485837|ref|YP_043058.1| terminase small subunit [Staphylococcus aureus subsp. aureus MSSA476]
>gi|227519918|ref|ZP_03949967.1| possible terminase, large subunit [Enterococcus faecalis TX0104]
>gi|227217568|gb|EEI82880.1| terminase [Anaerococcus tetradius ATCC 35098]
>gi|227196144|gb|EEI76192.1| terminase [Lactobacillus ruminis ATCC 25644]
>gi|227072859|gb|EEI10822.1| possible terminase, large subunit [Enterococcus faecalis TX0104]
>gi|171913531|ref|ZP_02929001.1| terminase (bacteriophage), large subunit [Verrucomicrobium spinosum DSM 4136]
>gi|126198341|gb|EAZ62404.1| terminase, large subunit [Pseudomonas aeruginosa 2192]
>gi|167856804|ref|ZP_02479451.1| Terminase small subunit [Haemophilus parasuis 29755]
>gi|167852073|gb|EDS23440.1| Terminase small subunit [Haemophilus parasuis 29755]
>gi|13361094|dbj|BAB35053.1| terminase large subunit [Escherichia coli O157:H7 str. Sakai]
>gi|153805229|gb|ABS52236.1| terminase large subunit [Campylobacter hominis ATCC BAA-381]
>gi|110342941|gb|ABG69178.1| terminase large subunit [Escherichia coli 536]
>gi|74489851|gb|EAO53226.1| Terminase large subunit [Bacillus thuringiensis serovar israelensis ATCC 35646]
>gi|71898785|ref|ZP_00680953.1| phage-related terminase large subunit [Xylella fastidiosa Ann-1]
>gi|222456669|gb|ACM60931.1| phage SPO1 DNA polymerase-related protein [Anaerocellum thermophilum DSM 6725]
>gi|196172942|gb|ACG73915.1| phage SPO1 DNA polymerase-related protein [Anaeromyxobacter sp. K]
>gi|151360006|gb|ABS03009.1| phage SPO1 DNA polymerase-related protein [Kineococcus radiotolerans SRS30216]
>gi|241203823|ref|YP_002974919.1| phage SPO1 DNA polymerase-related protein [Rhizobium leguminosarum bv. trifolii WSM1325]
>gi|221640492|ref|YP_002526754.1| Phage SPO1 DNA polymerase-related protein [Rhodobacter sphaeroides KD131]
>gi|154248846|ref|YP_001409671.1| phage SPO1 DNA polymerase-related protein [Fervidobacterium nodosum Rt17-B1]
>gi|108803651|ref|YP_643588.1| phage SPO1 DNA polymerase-related protein [Rubrobacter xylanophilus DSM 9941]
>gi|157314546|gb|ABV33645.1| phage SPO1 DNA polymerase-related protein [Thermotoga lettingae TMO]
>gi|224601446|gb|EEG07627.1| phage SPO1 DNA polymerase-related protein [Lutiella nitroferrum 2002]
>gi|145410954|gb|ABP67958.1| phage SPO1 DNA polymerase-related protein [Caldicellulosiruptor saccharolyticus DSM 8903]
>gi|161387674|gb|EDQ12030.1| phage SPO1 DNA polymerase-related protein [Phaeobacter gallaeciensis BS107]
>gi|227544272|ref|ZP_03974321.1| possible phage DNA polymerase [Lactobacillus reuteri CF48-3A]
>gi|221155463|gb|ACM04590.1| phage DNA polymerase-related protein [Thermomicrobium roseum DSM 5159]
>gi|13422678|gb|AAK23314.1| phage SPO1 DNA polymerase-related protein [Caulobacter crescentus CB15]
>gi|163782570|ref|ZP_02177567.1| N-terminus of phage SPO1 DNA polymerase [Hydrogenivirga sp. 128-5-R1-1]
>gi|149817922|gb|EDM77384.1| phage SPO1 DNA polymerase-related protein [Plesiocystis pacifica SIR-1]
>gi|119456830|gb|EAW37958.1| Phage SPO1 DNA polymerase-related protein [Lyngbya sp. PCC 8106]
>gi|116066033|gb|EAU71790.1| Phage SPO1 DNA polymerase-related protein [Synechococcus sp. BL107]
>gi|194473823|ref|YP_002048647.1| DNA polymerase [Morganella phage MmP1]
>gi|171186390|ref|YP_001795309.1| phage SPO1 DNA polymerase-related protein [Thermoproteus neutrophilus V24Sta]
>gi|126015338|gb|ABN70700.1| DNA polymerase [Salmonella phage SETP12]
>gi|30387400|ref|NP_848229.1| serotype conversion: beta-polymerase [Enterobacteria phage epsilon15]
>gi|222451717|gb|ACM55982.1| phage SPO1 DNA polymerase-related protein [Halorubrum lacusprofundi ATCC 49239]
>gi|27359976|gb|AAO08914.1|AE016798_74 Nucleotidyltransferase/DNA polymerase involved in DNA repair [Vibrio vulnificus CMCP6]
>gi|114798398|ref|YP_759102.1| DNA polymerase III, subunits gamma and tau [Hyphomonas neptunium ATCC 15444]
>gi|114798314|ref|YP_761535.1| DNA-directed RNA polymerase, beta' subunit [Hyphomonas neptunium ATCC 15444]
>gi|211997231|gb|ACJ14548.1| RNA polymerase [Kluyvera phage Kvp1]
>gi|27361492|gb|AAO10400.1|AE016803_187 DNA polymerase III, gamma/tau subunits [Vibrio vulnificus CMCP6]
>gi|1572479|emb|CAA65712.1| DNA polymerase [Bacillus phage GA-1]
>gi|238524468|gb|EEP87901.1| esterase, PHB depolymerase family [Burkholderia mallei GB8 horse 4]
>gi|238521803|gb|EEP85252.1| esterase, PHB depolymerase family [Burkholderia mallei GB8 horse 4]
>gi|243064916|gb|EES47102.1| poly(A) polymerase [Burkholderia mallei PRL-20]
>gi|243062269|gb|EES44455.1| poly(3-hydroxybutyrate) depolymerase [Burkholderia mallei PRL-20]
>gi|192359666|ref|YP_001983866.1| O-antigen polymerase family protein [Cellvibrio japonicus Ueda107]
>gi|123961900|gb|ABM76683.1| DNA polymerase, gamma and tau subunits [Prochlorococcus marinus str. NATL1A]
>gi|83644404|ref|YP_432839.1| DNA polymerase II [Hahella chejuensis KCTC 2396]
>gi|126697186|ref|YP_001092072.1| DNA polymerase, gamma and tau subunits [Prochlorococcus marinus str. MIT 9301]
>gi|30044134|ref|NP_835731.1| similar to RNA polymerase ECF-type sigma factor [Rhodothermus phage RM378]
>gi|226197409|ref|ZP_03792986.1| Poly-beta-hydroxybutyrate polymerase [Burkholderia pseudomallei Pakistan 9]
>gi|225930696|gb|EEH26706.1| polyhydroxybutyrate depolymerase [Burkholderia pseudomallei Pakistan 9]
>gi|225930588|gb|EEH26598.1| DNA polymerase III, delta prime subunit [Burkholderia pseudomallei Pakistan 9]
>gi|225929816|gb|EEH25832.1| DNA-directed RNA polymerase, beta' subunit [Burkholderia pseudomallei Pakistan 9]
>gi|221211341|ref|ZP_03584320.1| O-antigen polymerase [Burkholderia multivorans CGD1]
>gi|221206562|ref|ZP_03579575.1| poly(A) polymerase (PAP) (Plasmid copy number protein) [Burkholderia multivorans CGD2]
>gi|221198230|ref|ZP_03571276.1| DNA-directed DNA polymerase B [Burkholderia multivorans CGD2M]
>gi|221180398|gb|EEE12802.1| O-antigen polymerase [Burkholderia multivorans CGD2M]
>gi|221178033|gb|EEE10444.1| polyhydroxyalkanoate depolymerase, intracellular [Burkholderia multivorans CGD2M]
>gi|221169954|gb|EEE02421.1| RNA polymerase sigma-70 factor, ECF subfamily [Burkholderia multivorans CGD1]
>gi|221164978|gb|EED97457.1| DNA-directed DNA polymerase B [Burkholderia multivorans CGD1]
>gi|123201263|gb|ABM72871.1| RNA polymerase gamma subunit [Prochlorococcus marinus str. MIT 9515]
>gi|218379126|emb|CAT99713.1| DNA Polymerase III alpha subunit [Pseudomonas phage SN]
>gi|217421704|ref|ZP_03453208.1| DNA polymerase III, subunits gamma and tau [Burkholderia pseudomallei 576]
>gi|217421653|ref|ZP_03453157.1| poly-beta-hydroxybutyrate polymerase [Burkholderia pseudomallei 576]
>gi|217421573|ref|ZP_03453077.1| esterase, PHB depolymerase family [Burkholderia pseudomallei 576]
>gi|217392761|gb|EEC32784.1| polyhydroxyalkanoate depolymerase family protein, intracellular [Burkholderia pseudomallei 576]
>gi|190612278|gb|ACE80573.1| RNA polymerase subunit beta [Bradyrhizobium liaoningense]
>gi|190612232|gb|ACE80550.1| RNA polymerase subunit beta [Bradyrhizobium yuanmingense]
>gi|145926504|gb|ABP98891.1| RNA polymerase beta subunit [Bradyrhizobium canariense]
>gi|145926502|gb|ABP98890.1| RNA polymerase beta subunit [Bradyrhizobium canariense]
>gi|160365011|gb|ABX36624.1| DNA polymerase III, epsilon subunit [Delftia acidovorans SPH-1]
>gi|149380534|gb|ABR24539.1| gp44 clamp loader subunit DNA polymerase accessory protein [Enterobacteria phage Phi1]
>gi|157078690|gb|ABV18398.1| DNA polymerase III, epsilon subunit [Escherichia coli E24377A]
>gi|154155654|gb|ABS62871.1| DNA polymerase III, epsilon subunit [Parvibaculum lavamentivorans DS-1]
>gi|29378354|gb|AAO83863.1| DNA-polymerase [Staphylococcus phage 44AHJD]
>gi|1429230|emb|CAA67649.1| DNA polymerase [Bacillus phage B103]
>gi|62288582|gb|AAX78565.1| gp45 sliding clamp DNA polymerase [Enterobacteria phage RB43]
>gi|255341644|gb|ACU07757.1| DNA polymerase III subunits gamma and tau [Flavobacteriaceae bacterium 3519-10]
>gi|229361433|emb|CAY48308.1| DNA polymerase II [Pseudomonas fluorescens SBW25]
>gi|218906518|ref|YP_002454352.1| DNA-directed RNA polymerase, delta subunit [Bacillus cereus AH820]
>gi|218902747|ref|YP_002450581.1| tRNA nucleotidyltransferase/poly(A) polymerase family protein [Bacillus cereus AH820]
>gi|217961813|ref|YP_002340383.1| DNA polymerase III, delta subunit [Bacillus cereus AH187]
>gi|163856159|ref|YP_001630457.1| poly-beta-hydroxybutyrate polymerase [Bordetella petrii DSM 12804]
>gi|254511557|ref|ZP_05123624.1| DNA polymerase III, epsilon subunit [Rhodobacteraceae bacterium KLH11]
>gi|254358851|ref|ZP_04975124.1| DNA polymerase III, epsilon subunit [Burkholderia mallei 2002721280]
>gi|208745158|gb|EDZ91456.1| DNA polymerase III, epsilon subunit [Francisella novicida FTG]
>gi|254193833|ref|ZP_04900265.1| poly-beta-hydroxybutyrate polymerase [Burkholderia pseudomallei S13]
>gi|254192457|ref|ZP_04898896.1| polyhydroxyalkanoate depolymerase family protein, intracellular [Burkholderia pseudomallei S13]
>gi|254164297|ref|YP_003047407.1| DNA polymerase III subunit psi [Escherichia coli B str. REL606]
>gi|253987229|gb|ACT52085.1| DNA-directed DNA polymerase [Methylovorus sp. SIP3-4]
>gi|253972246|gb|ACT37917.1| DNA polymerase IV [Escherichia coli B str. REL606]
>gi|253729653|ref|ZP_04863818.1| DNA-directed DNA polymerase III [Staphylococcus aureus subsp. aureus USA300_TCH959]
>gi|253325807|gb|ACT30409.1| DNA polymerase III, epsilon subunit [Escherichia coli BL21(DE3)]
>gi|91202954|emb|CAJ72593.1| strongly similar DNA polymerase epsilon subunit (3'-5' exonuclease) [Candidatus Kuenenia stuttgartiensis]
>gi|238897890|ref|YP_002923569.1| DNA polymerase III: epsilon subunit, 3-5 exonucleolytic proofreading function [Candidatus Hamiltonella defensa 5AT (Acyrthosiphon pisum)]
>gi|239921453|gb|EER21477.1| DNA polymerase III, epsilon subunit [Rickettsia endosymbiont of Ixodes scapularis]
>gi|238918646|ref|YP_002932160.1| DNA polymerase II [Edwardsiella ictaluri 93-146]
>gi|238899608|ref|YP_002925404.1| DNA polymerase III epsilon subunit [Escherichia coli BW2952]
>gi|238651118|ref|YP_002916976.1| DNA polymerase III subunit chi [Rickettsia peacockii str. Rustic]
>gi|238624783|gb|ACR47489.1| DNA-directed RNA polymerase subunit beta [Rickettsia peacockii str. Rustic]
>gi|238026306|ref|YP_002910537.1| Poly(A) polymerase [Burkholderia glumae BGR1]
>gi|237879078|gb|ACR31410.1| Poly (3-hydroxybutyrate) depolymerase [Burkholderia glumae BGR1]
>gi|194683660|emb|CAR44603.1| DNA polymerase II [Proteus mirabilis HI4320]
>gi|190357743|emb|CAQ55194.1| DNA polymerase III, epsilon subunit [Wolbachia endosymbiont of Culex quinquefasciatus Pel]
>gi|157414772|ref|YP_001482028.1| DNA-directed RNA polymerase, beta' subunit [Campylobacter jejuni subsp. jejuni 81116]
>gi|124383606|ref|YP_001027886.1| DNA-directed RNA polymerase subunit beta' [Burkholderia mallei NCTC 10229]
>gi|120589584|gb|ABM33024.1| DNA polymerase III, epsilon subunit [Acidovorax citrulli AAC00-1]
>gi|218528365|ref|YP_002419181.1| DNA-directed DNA polymerase [Methylobacterium chloromethanicum CM4]
>gi|186896384|ref|YP_001873496.1| DNA polymerase III subunit epsilon [Yersinia pseudotuberculosis PB1/+]
>gi|157690813|ref|YP_001485275.1| DNA polymerase III subunit delta' [Bacillus pumilus SAFR-032]
>gi|152981112|ref|YP_001355109.1| DNA-directed RNA polymerase subunit beta' [Janthinobacterium sp. Marseille]
>gi|229518254|ref|ZP_04407698.1| DNA polymerase II [Vibrio cholerae RC9]
>gi|196112047|gb|ACG65763.1| DNA polymerase II [Alteromonas macleodii 'Deep ecotype']
>gi|161985148|gb|ABX80797.1| DNA-directed RNA polymerase, subunit beta [Acholeplasma laidlawii PG-8A]
>gi|161615575|ref|YP_001589540.1| DNA polymerase III subunit epsilon [Salmonella enterica subsp. enterica serovar Paratyphi B str. SPB7]
>gi|152969992|ref|YP_001335101.1| DNA polymerase V subunit UmuC [Klebsiella pneumoniae subsp. pneumoniae MGH 78578]
>gi|152968805|ref|YP_001333914.1| DNA polymerase III subunit epsilon [Klebsiella pneumoniae subsp. pneumoniae MGH 78578]
>gi|152968640|ref|YP_001333749.1| DNA polymerase II [Klebsiella pneumoniae subsp. pneumoniae MGH 78578]
>gi|150954841|gb|ABR76871.1| DNA polymerase IV [Klebsiella pneumoniae subsp. pneumoniae MGH 78578]
>gi|83593449|ref|YP_427201.1| O-antigen polymerase [Rhodospirillum rubrum ATCC 11170]
>gi|83591350|ref|YP_425102.1| RNA polymerase factor sigma-54 [Rhodospirillum rubrum ATCC 11170]
>gi|229230076|ref|ZP_04354638.1| O-Antigen polymerase [Desulfotomaculum acetoxidans DSM 771]
>gi|229009611|ref|ZP_04166837.1| DNA-directed RNA polymerase subunit beta [Bacillus mycoides DSM 2048]
>gi|228919052|ref|ZP_04082431.1| DNA-directed RNA polymerase subunit beta [Bacillus thuringiensis serovar huazhongensis BGSC 4BD1]
>gi|228846777|gb|EEM91782.1| DNA-directed RNA polymerase subunit beta [Bacillus thuringiensis serovar pulsiensis BGSC 4CC1]
>gi|228764221|gb|EEM13100.1| DNA-directed RNA polymerase subunit beta [Bacillus mycoides Rock3-17]
>gi|157155952|ref|YP_001465480.1| DNA-directed RNA polymerase subunit beta [Escherichia coli E24377A]
>gi|116630092|ref|YP_815264.1| DNA-directed RNA polymerase specialized sigma subunit [Lactobacillus gasseri ATCC 33323]
>gi|116628547|ref|YP_821166.1| DNA-directed RNA polymerase subunit beta [Streptococcus thermophilus LMD-9]
>gi|116628546|ref|YP_821165.1| DNA-directed RNA polymerase subunit beta' [Streptococcus thermophilus LMD-9]
>gi|77459956|ref|YP_349463.1| DNA polymerase II [Pseudomonas fluorescens Pf0-1]
>gi|15889361|ref|NP_355042.1| DNA polymerase III, epsilon subunit [Agrobacterium tumefaciens str. C58]
>gi|212212864|ref|YP_002303800.1| DNA polymerase III subunit gamma/tau [Coxiella burnetii CbuG_Q212]
>gi|160895959|ref|YP_001561541.1| DNA-directed RNA polymerase, beta subunit [Delftia acidovorans SPH-1]
>gi|150008874|ref|YP_001303617.1| DNA-directed RNA polymerase subunit beta [Parabacteroides distasonis ATCC 8503]
>gi|197335852|ref|YP_002157203.1| DNA-directed RNA polymerase, beta' subunit [Vibrio fischeri MJ11]
>gi|190890076|ref|YP_001976618.1| RNA polymerase sigma factor protein (sigma-54) [Rhizobium etli CIAT 652]
>gi|161509702|ref|YP_001575361.1| bacterophage DNA-directed DNA polymerase [Staphylococcus aureus subsp. aureus USA300_TCH1516]
>gi|161508783|ref|YP_001574442.1| DNA-directed RNA polymerase subunit beta' [Staphylococcus aureus subsp. aureus USA300_TCH1516]
>gi|114571517|ref|YP_758197.1| DNA polymerase III, epsilon subunit [Maricaulis maris MCS10]
>gi|83311165|ref|YP_421429.1| nucleotidyltransferase/DNA polymerase involved in DNA repair [Magnetospirillum magneticum AMB-1]
>gi|227823864|ref|YP_002827837.1| DNA polymerase III, epsilon subunit [Rhizobium sp. NGR234]
>gi|116513862|ref|YP_812768.1| DNA polymerase III, delta subunit [Lactobacillus delbrueckii subsp. bulgaricus ATCC BAA-365]
>gi|116493300|ref|YP_805035.1| DNA-directed RNA polymerase, delta subunit [Pediococcus pentosaceus ATCC 25745]
>gi|78185897|ref|YP_373940.1| DNA-directed DNA polymerase B [Pelodictyon luteolum DSM 273]
>gi|23308895|ref|NP_601316.2| DNA polymerase III epsilon subunit [Corynebacterium glutamicum ATCC 13032]
>gi|227514420|ref|ZP_03944469.1| DNA-directed DNA polymerase III [Lactobacillus fermentum ATCC 14931]
>gi|116491748|ref|YP_811292.1| DNA-directed RNA polymerase, delta subunit [Oenococcus oeni PSU-1]
>gi|110799993|ref|YP_696096.1| DNA polymerase III subunit epsilon [Clostridium perfringens ATCC 13124]
>gi|78358013|ref|YP_389462.1| DNA-directed DNA polymerase [Desulfovibrio desulfuricans subsp. desulfuricans str. G20]
>gi|227369533|ref|ZP_03853042.1| possible DNA-directed DNA polymerase III [Chryseobacterium gleum ATCC 35910]
>gi|227273384|gb|EEJ16384.1| DNA polymerase LigD, polymerase domain [Kribbella flavida DSM 17836]
>gi|221724066|gb|ACM27222.1| poly(A) polymerase protein [Agrobacterium radiobacter K84]
>gi|222085532|ref|YP_002544062.1| polyhydroxybutyrate depolymerase protein [Agrobacterium radiobacter K84]
>gi|222083174|ref|YP_002542577.1| polyhydroxybutyrate depolymerase [Agrobacterium vitis S4]
>gi|225618108|gb|EEH15151.1| DNA polymerase III, epsilon subunit [Brucella ceti str. Cudo]
>gi|83577716|gb|ABC24267.1| DNA-directed DNA polymerase [Rhodospirillum rubrum ATCC 11170]
>gi|149908875|ref|ZP_01897535.1| DNA polymerase III subunit epsilon [Moritella sp. PE36]
>gi|220961826|gb|ACL93350.1| DNA polymerase III [Streptococcus thermophilus]
>gi|218546257|gb|ACK98650.1| DNA polymerase III, delta subunit [Bacillus cereus G9842]
>gi|218542784|gb|ACK95178.1| DNA-directed RNA polymerase, beta' subunit [Bacillus cereus G9842]
>gi|218536382|gb|ACK88780.1| RNA polymerase sigma-54 factor [Bacillus cereus AH820]
>gi|71554352|gb|AAZ33563.1| DNA polymerase III, epsilon subunit [Pseudomonas syringae pv. phaseolicola 1448A]
>gi|217068009|gb|ACJ82259.1| RNA polymerase sigma-54 factor [Bacillus cereus AH187]
>gi|209504371|gb|EEA04359.1| DNA-directed DNA polymerase [Burkholderia sp. H160]
>gi|163259808|emb|CAP42109.1| DNA polymerase III, chi subunit [Bordetella petrii]
>gi|12084967|ref|NP_073260.1| DNA polymerase V subunit UmuC [Salmonella enterica subsp. enterica serovar Choleraesuis]
>gi|198261632|gb|EDY85920.1| DNA polymerase III, epsilon subunit [gamma proteobacterium HTCC5015]
>gi|196478586|gb|ACG78114.1| DNA polymerase III, chi subunit [Phenylobacterium zucineum HLK1]
>gi|190713740|emb|CAQ67746.1| DNA-directed RNA polymerase subunit beta (RNAP subunit beta ) (Transcriptase subunit beta ) (RNA polymerase subunit beta ) [Lactobacillus casei BL23]
>gi|190711579|emb|CAQ65585.1| DNA-directed RNA polymerase specialized sigma subunit, sigma24-like [Lactobacillus casei BL23]
>gi|149204383|ref|ZP_01881350.1| DNA polymerase III, epsilon subunit [Roseovarius sp. TM1035]
>gi|168789658|ref|ZP_02814665.1| DNA polymerase III, epsilon subunit [Escherichia coli O157:H7 str. EC869]
>gi|187428801|gb|ACD08075.1| DNA-directed RNA polymerase, beta' subunit [Shigella boydii CDC 3083-94]
>gi|187427682|gb|ACD06956.1| RNA polymerase sigma-54 factor [Shigella boydii CDC 3083-94]
>gi|177843586|gb|ACB77838.1| O-antigen polymerase [Opitutus terrae PB90-1]
>gi|169749984|gb|ACA67502.1| DNA-directed DNA polymerase [Yersinia pseudotuberculosis YPIII]
>gi|169653660|gb|EDS86353.1| O-antigen polymerase family protein [Burkholderia pseudomallei S13]
>gi|167354129|gb|ABZ76742.1| DNA-directed DNA polymerase [Shewanella halifaxensis HAW-EB4]
>gi|165923428|gb|EDR40560.1| DNA polymerase III, epsilon subunit [Yersinia pestis biovar Orientalis str. F1991016]
>gi|153208787|ref|ZP_01947019.1| DNA polymerase III, epsilon subunit [Coxiella burnetii 'MSU Goat Q177']
>gi|163745117|ref|ZP_02152477.1| DNA polymerase III, epsilon subunit [Oceanibulbus indolifex HEL-45]
>gi|163661382|gb|ABY28749.1| Exonuclease RNase T and DNA polymerase III [Methylobacterium extorquens PA1]
>gi|116101367|gb|ABJ66513.1| Nucleotidyltransferase/DNA polymerase involved in DNA repair [Streptococcus thermophilus LMD-9]
>gi|116101114|gb|ABJ66260.1| Polysaccharide polymerase [Streptococcus thermophilus LMD-9]
>gi|161381935|gb|EDQ06344.1| DNA polymerase III, epsilon subunit [Oceanibulbus indolifex HEL-45]
>gi|145640492|ref|ZP_01796076.1| DNA-directed RNA polymerase subunit beta [Haemophilus influenzae R3021]
>gi|160367538|gb|ABX28509.1| DNA-directed DNA polymerase III delta' subunit [Staphylococcus aureus subsp. aureus USA300_TCH1516]
>gi|160361352|gb|ABX32965.1| O-antigen polymerase [Delftia acidovorans SPH-1]
>gi|116092083|gb|ABJ57237.1| DNA-directed RNA polymerase, beta subunit/140 kD subunit [Oenococcus oeni PSU-1]
>gi|116091566|gb|ABJ56720.1| Nucleotidyltransferase/DNA polymerase for DNA repair [Oenococcus oeni PSU-1]
>gi|157679649|gb|ABV60793.1| DNA-directed RNA polymerase subunit beta [Bacillus pumilus SAFR-032]
>gi|116097761|gb|ABJ62912.1| DNA-directed RNA polymerase, beta subunit/140 kD subunit [Leuconostoc mesenteroides subsp. mesenteroides ATCC 8293]
>gi|116097043|gb|ABJ62194.1| Nucleotidyltransferase/DNA polymerase for DNA repair [Leuconostoc mesenteroides subsp. mesenteroides ATCC 8293]
>gi|116095661|gb|ABJ60813.1| Nucleotidyltransferase/DNA polymerase for DNA repair [Lactobacillus gasseri ATCC 33323]
>gi|116095362|gb|ABJ60514.1| Polysaccharide polymerase [Lactobacillus gasseri ATCC 33323]
>gi|78220418|gb|ABB39767.1| DNA-directed DNA polymerase [Desulfovibrio desulfuricans G20]
>gi|126244294|gb|ABO07387.1| DNA polymerase III, delta prime subunit [Burkholderia mallei NCTC 10247]
>gi|157077982|gb|ABV17690.1| DNA-directed RNA polymerase, beta subunit [Escherichia coli E24377A]
>gi|157077564|gb|ABV17272.1| DNA polymerase III, delta subunit [Escherichia coli E24377A]
>gi|154157120|gb|ABS64337.1| DNA-directed RNA polymerase, beta subunit [Parvibaculum lavamentivorans DS-1]
>gi|153840553|ref|ZP_01993220.1| DNA polymerase III, epsilon subunit [Vibrio parahaemolyticus AQ3810]
>gi|151280312|gb|ABR88722.1| DNA polymerase III chi subunit [Janthinobacterium sp. Marseille]
>gi|151279933|gb|ABR88343.1| DNA polymerase III gamma and tau subunit [Janthinobacterium sp. Marseille]
>gi|149741052|gb|EDM55121.1| DNA polymerase III, epsilon subunit [Vibrio cholerae MZO-2]
>gi|148982310|ref|ZP_01816708.1| DNA polymerase II [Vibrionales bacterium SWAT-3]
>gi|148873321|gb|EDL71456.1| DNA polymerase II [Vibrio cholerae 623-39]
>gi|145961545|gb|EDK26846.1| DNA polymerase III subunit epsilon [Vibrionales bacterium SWAT-3]
>gi|145267460|gb|EDK07461.1| DNA polymerase III subunit epsilon [Haemophilus influenzae PittAA]
>gi|118571578|gb|ABL06329.1| DNA polymerase III (subunit gamma/tau) DnaZX [Mycobacterium ulcerans Agy99]
>gi|106734105|gb|ABF82539.1| DNA-directed RNA polymerase III [Exiguobacterium sp. 5138]
>gi|121591586|ref|ZP_01678840.1| DNA polymerase II [Vibrio cholerae 2740-80]
>gi|118166627|gb|ABK67524.1| RNA polymerase ECF-subfamily protein sigma factor [Mycobacterium avium 104]
>gi|91074201|gb|ABE09082.1| RNA polymerase sigma-54 factor [Escherichia coli UTI89]
>gi|90420992|ref|ZP_01228896.1| DNA polymerase III, epsilon subunit [Aurantimonas sp. SI85-9A1]
>gi|90311564|gb|EAS39663.1| DNA polymerase III subunit epsilon [Psychromonas sp. CNPT3]
>gi|85709813|ref|ZP_01040878.1| DNA polymerase III epsilon subunit [Erythrobacter sp. NAP1]
>gi|76578976|gb|ABA48451.1| DNA polymerase III, delta prime subunit [Burkholderia pseudomallei 1710b]
>gi|71728719|gb|EAO30865.1| DNA polymerase III, epsilon subunit:DNA polymerase 3, epsilon subunit [Xylella fastidiosa Ann-1]
>gi|10638379|emb|CAC10572.1| DNA-dependent RNA polymerase subunit beta [Weissella paramesenteroides]
>gi|10636178|emb|CAC10529.1| DNA-dependent RNA polymerase subunit beta [Clostridium botulinum]
>gi|1495791|emb|CAA61517.1| DNA-directed RNA polymerase [Staphylococcus aureus]
>gi|255532560|ref|YP_003092932.1| RNA polymerase sigma factor, sigma-70 family [Pedobacter heparinus DSM 2366]
>gi|255531884|ref|YP_003092256.1| RNA polymerase sigma factor, sigma-70 family [Pedobacter heparinus DSM 2366]
>gi|255531277|ref|YP_003091649.1| RNA polymerase sigma factor, sigma-70 family [Pedobacter heparinus DSM 2366]
>gi|255531269|ref|YP_003091641.1| RNA polymerase sigma-70 factor [Pedobacter heparinus DSM 2366]
>gi|255530761|ref|YP_003091133.1| DNA-directed RNA polymerase, beta subunit [Pedobacter heparinus DSM 2366]
>gi|255525336|ref|ZP_05392276.1| DNA polymerase III, delta subunit [Clostridium carboxidivorans P7]
>gi|255516331|ref|ZP_05384007.1| DNA polymerase IV [Clostridium difficile QCD-97b34]
>gi|255515471|ref|ZP_05383147.1| DNA polymerase III subunits gamma and tau [Clostridium difficile QCD-97b34]
>gi|255513041|gb|EET89310.1| Exonuclease RNase T and DNA polymerase III [Clostridium carboxidivorans P7]
>gi|255511617|gb|EET87905.1| RNA polymerase, sigma 54 subunit, RpoN [Clostridium carboxidivorans P7]
>gi|255510664|gb|EET86971.1| RNA polymerase, sigma 28 subunit, SigG [Clostridium carboxidivorans P7]
>gi|255509210|gb|EET85562.1| DNA polymerase III, subunits gamma and tau [Clostridium carboxidivorans P7]
>gi|255503633|ref|ZP_05382023.1| polyA polymerase [Chlamydia trachomatis 70s]
>gi|255346878|gb|ACU06204.1| RNA polymerase sigma-70 factor [Pedobacter heparinus DSM 2366]
>gi|255344352|gb|ACU03678.1| RNA polymerase sigma factor, sigma-70 family [Pedobacter heparinus DSM 2366]
>gi|255343963|gb|ACU03289.1| RNA polymerase sigma factor, sigma-70 family [Pedobacter heparinus DSM 2366]
>gi|255337265|ref|ZP_05378146.1| DNA polymerase beta domain protein region [Thermoanaerobacter mathranii subsp. mathranii str. A3]
>gi|255329524|ref|ZP_05370558.1| polyA polymerase family protein [Propionibacterium sp. oral taxon 191 str. F0233]
>gi|255318374|ref|ZP_05359607.1| RNA polymerase-associated protein RapA [Acinetobacter radioresistens SK82]
>gi|255318305|ref|ZP_05359540.1| exonuclease RNase T and DNA polymerase III [Acinetobacter radioresistens SK82]
>gi|255317834|ref|ZP_05359080.1| polyA polymerase [Chlamydia trachomatis 6276s]
>gi|255317655|ref|ZP_05358901.1| DNA polymerase III subunit epsilon [Chlamydia trachomatis 6276s]
>gi|255317610|ref|ZP_05358856.1| DNA polymerase I [Chlamydia trachomatis 6276s]
>gi|255317163|ref|ZP_05358409.1| RNA polymerase sigma factor sigma-28 [Chlamydia trachomatis 6276s]
>gi|255312768|ref|ZP_05354351.1| DNA-directed RNA polymerase subunit beta [Clostridium difficile QCD-76w55]
>gi|255295755|gb|EET75097.1| DNA polymerase III, delta subunit [Rothia mucilaginosa ATCC 25296]
>gi|255277041|gb|EET70034.1| DNA-directed DNA polymerase [Geobacillus sp. Y4.1MC1]
>gi|255273701|gb|EET66790.1| DNA polymerase III, delta subunit [Hyphomicrobium denitrificans ATCC 51888]
>gi|255257861|ref|ZP_05337281.1| DNA-directed RNA polymerase, beta' subunit [Thermoanaerobacterium thermosaccharolyticum DSM 571]
>gi|255253262|ref|ZP_05332839.1| DNA polymerase beta domain protein region [Thermoanaerobacter italicus Ab9]
>gi|255253069|ref|ZP_05332649.1| DNA-directed DNA polymerase [Thermoanaerobacter italicus Ab9]
>gi|255061385|ref|ZP_05313478.1| DNA-directed RNA polymerase, beta subunit [Geobacter sp. M18]
>gi|253510094|gb|EES88753.1| DNA polymerase III holoenzyme delta subunit [Helicobacter canadensis MIT 98-5491]
>gi|255004140|ref|ZP_05278941.1| DNA-directed RNA polymerase omega subunit [Anaplasma marginale str. Virginia]
>gi|255003514|ref|ZP_05278478.1| poly (A) polymerase (pcnB) [Anaplasma marginale str. Puerto Rico]
>gi|255003016|ref|ZP_05277980.1| DNA-directed RNA polymerase omega subunit [Anaplasma marginale str. Puerto Rico]
>gi|254981486|gb|EET32601.1| DNA polymerase III, delta subunit [Nitrosomonas sp. AL212]
>gi|254951430|gb|ACT96130.1| DNA polymerase III, subunits gamma and tau [Dyadobacter fermentans DSM 18053]
>gi|254951420|gb|ACT96120.1| DNA-directed DNA polymerase [Dyadobacter fermentans DSM 18053]
>gi|254949600|gb|ACT94300.1| DNA polymerase LigD, polymerase domain protein [Dyadobacter fermentans DSM 18053]
>gi|254845120|gb|EET23534.1| DNA polymerase IV [Vibrio cholerae MO10]
>gi|254791653|ref|YP_003076490.1| DNA polymerase III/DNA elongation factor III, tau and gamma subunits [Escherichia coli O157:H7 str. TW14359]
>gi|224456430|ref|ZP_03664903.1| DNA polymerase III, delta subunit [Francisella tularensis subsp. tularensis MA00-2987]
>gi|51974650|gb|AAU16200.1| possible DNA polymerase III, delta subunit [Bacillus cereus E33L]
>gi|254815353|ref|ZP_05220354.1| DNA polymerase IV [Mycobacterium tuberculosis KZN 4207]
>gi|254786716|ref|YP_003074145.1| DNA polymerase III subunits gamma and tau [Teredinibacter turnerae T7901]
>gi|219996808|gb|ACL73410.1| DNA-directed RNA polymerase subunit beta' [Thioalkalivibrio sp. HL-EbGR7]
>gi|219996619|gb|ACL73221.1| DNA polymerase III chi subunit HolC [Thioalkalivibrio sp. HL-EbGR7]
>gi|145554814|gb|ABP69427.1| DNA polymerase III, subunits gamma and tau [Rhodobacter sphaeroides ATCC 17025]
>gi|148722377|gb|ABR07002.1| hypothetical phiRv2 prophage integrase [Mycobacterium tuberculosis F11]
>gi|93354471|gb|ABF08560.1| phage integrase [Ralstonia metallidurans CH34]
>gi|134134161|gb|ABO58486.1| Integrase, catalytic region [Burkholderia vietnamiensis G4]
>gi|151360174|gb|ABS03177.1| phage integrase family protein [Kineococcus radiotolerans SRS30216]
>gi|93359025|gb|ABF13111.1| phage integrase-like SAM-like [Ralstonia metallidurans CH34]
>gi|160696293|gb|EDP86263.1| tyrosine recombinase XerC [Burkholderia mallei ATCC 10399]
>gi|67462475|ref|XP_647899.1| phage integrase [Entamoeba histolytica HM-1:IMSS]
>gi|116108860|gb|ABJ74000.1| Integrase [Lactococcus lactis subsp. cremoris SK11]
>gi|116651851|gb|ABK12491.1| Integrase, catalytic region [Burkholderia cenocepacia HI2424]
>gi|116225578|gb|ABJ84287.1| phage integrase family protein [Solibacter usitatus Ellin6076]
>gi|116229834|gb|ABJ88543.1| phage integrase family protein [Solibacter usitatus Ellin6076]
>gi|68239635|gb|EAN21922.1| site-specific recombinase, phage integrase family [Prosthecochloris aestuarii DSM 271]
>gi|158111647|gb|ABW13844.1| integrase, catalytic region [Frankia sp. EAN1pec]
>gi|158111628|gb|ABW13825.1| Integrase catalytic region [Frankia sp. EAN1pec]
>gi|116697037|gb|ABK16225.1| phage integrase family protein [Syntrophobacter fumaroxidans MPOB]
>gi|118504674|gb|ABL01157.1| phage integrase family protein [Pelobacter propionicus DSM 2379]
>gi|151938973|gb|EDN57806.1| site-specific recombinase, phage integrase family [Vibrio sp. Ex25]
>gi|75256004|ref|ZP_00727723.1| COG0582: Integrase [Escherichia coli E22]
>gi|126636480|gb|ABO22123.1| phage integrase family protein [Shewanella loihica PV-4]
>gi|90107156|gb|ABD89193.1| phage integrase [Rhodopseudomonas palustris BisB18]
>gi|90106569|gb|ABD88606.1| phage integrase [Rhodopseudomonas palustris BisB18]
>gi|117615079|gb|ABK50532.1| phage integrase family protein [Shewanella sp. ANA-3]
>gi|113889003|gb|ABI43054.1| Integrase, catalytic region [Shewanella sp. MR-7]
>gi|114226614|gb|ABI56413.1| phage integrase family protein [Alkalilimnicola ehrlichei MLHE-1]
>gi|148511810|gb|ABQ78670.1| phage integrase family protein [Pseudomonas putida F1]
>gi|148512619|gb|ABQ79479.1| phage integrase family protein [Pseudomonas putida F1]
>gi|149904895|gb|ABR35728.1| phage integrase family protein [Clostridium beijerinckii NCIMB 8052]
>gi|126105910|gb|ABN78440.1| phage integrase family protein [Rhodobacter sphaeroides ATCC 17029]
>gi|83587740|ref|ZP_00926367.1| COG0582: Integrase [Escherichia coli 101-1]
>gi|84508905|gb|EAQ05367.1| Phage integrase [Loktanella vestfoldensis SKA53]
>gi|85669044|gb|EAQ23911.1| putative P4-family integrase [Roseovarius sp. 217]
>gi|85823664|gb|EAQ43872.1| integrase/recombinase [Roseobacter sp. MED193]
>gi|87282351|gb|EAQ74311.1| prophage CP4-like integrase [Synechococcus sp. WH 5701]
>gi|134051531|gb|ABO49502.1| phage integrase family protein [Desulfotomaculum reducens MI-1]
>gi|146398567|gb|ABQ27200.1| Integrase, catalytic region [Geobacter uraniireducens Rf4]
>gi|154158657|gb|ABS65873.1| integrase family protein [Xanthobacter autotrophicus Py2]
>gi|6752251|emb|CAB69645.1| integrase [Drosophila melanogaster]
>gi|24346549|gb|AAN54024.1|AE015540_4 integrase/recombinase XerD [Shewanella oneidensis MR-1]
>gi|13360965|dbj|BAB34924.1| putative integrase [Escherichia coli O157:H7 str. Sakai]
>gi|16414948|emb|CAC97653.1| putative integrase [Bacteriophage A118] [Listeria innocua]
>gi|4490372|emb|CAB38562.1| integrase [Corynephage 304L]
>gi|145693166|gb|AAC75495.2| CPZ-55 prophage; predicted integrase [Escherichia coli str. K-12 substr. MG1655]
>gi|3860920|emb|CAA14820.1| INTEGRASE/RECOMBINASE XERD (xerD) [Rickettsia prowazekii]
>gi|130589|sp|P03361|POL_BLVJ Pol polyprotein [Contains: Reverse transcriptase/ribonuclease H (RT); Integrase (IN)]
>gi|332612|gb|AAA46810.1| pol polyprotein
>gi|6735424|emb|CAB69062.1| integrase [Drosophila teissieri]
>gi|28811828|dbj|BAC64757.1| degenerate integrase [Streptococcus pyogenes SSI-1]
>gi|30138353|emb|CAD84361.1| Phage integrase [Nitrosomonas europaea ATCC 19718]
>gi|33632583|emb|CAE07395.1| possible phage integrase family [Synechococcus sp. WH 8102]
>gi|38200671|emb|CAE50367.1| Putative phage integrase [Corynebacterium diphtheriae]
>gi|40785910|emb|CAD80152.2| integrase [Streptomyces phage phiBT1]
>gi|56312259|emb|CAI06904.1| phage-related integrase [Azoarcus sp. EbN1]
>gi|84779719|dbj|BAE74496.1| putative phage integrase [Sodalis glossinidius str. 'morsitans']
>gi|68839518|sp|Q9FYL3|ARTE_ARATH Protein ARTEMIS, chloroplast precursor (Arabidopsis thaliana envelope membrane integrase) (Ath4) (ALBINO3-like protein 1)
>gi|8347414|gb|AAF74625.1|AF244804_1 integrase [Oryza rhizomatis]
>gi|29340793|gb|AAO78584.1| integrase [Bacteroides thetaiotaomicron VPI-5482]
>gi|29339800|gb|AAO77595.1| integrase [Bacteroides thetaiotaomicron VPI-5482]
>gi|14524383|gb|AAK65874.1| possible integrase-like protein [Sinorhizobium meliloti 1021]
>gi|13814037|gb|AAK41147.1| SSV1 integrase fragment homolog (orf D-335) [Sulfolobus solfataricus P2]
>gi|29338821|gb|AAO76620.1| integrase [Bacteroides thetaiotaomicron VPI-5482]
>gi|8347343|gb|AAF74598.1|AF244760_1 integrase [Oryza grandiglumis]
>gi|19714664|gb|AAL95267.1| Integrase/recombinase [Fusobacterium nucleatum subsp. nucleatum ATCC 25586]
>gi|8347380|gb|AAF74615.1|AF244780_1 integrase [Oryza officinalis]
>gi|66572682|gb|AAY48092.1| phage-related integrase [Xanthomonas campestris pv. campestris str. 8004]
>gi|24984067|gb|AAN68113.1|AE016443_4 phage integrase, putative [Pseudomonas putida KT2440]
>gi|29344018|gb|AAO81778.1| site-specific recombinase, phage integrase family [Enterococcus faecalis V583]
>gi|21904411|gb|AAM79288.1| putative integrase - phage-associated [Streptococcus pyogenes MGAS315]
>gi|51974230|gb|AAU15780.1| site-specific recombinase, phage integrase family [Bacillus cereus E33L]
>gi|63258791|gb|AAY39887.1| Integrase, catalytic region [Pseudomonas syringae pv. syringae B728a]
>gi|68058041|gb|AAX88294.1| prophage CP4-57-like integrase [Haemophilus influenzae 86-028NP]
>gi|71038579|gb|AAZ18887.1| probable phage integrase [Psychrobacter arcticus 273-4]
>gi|115265610|dbj|BAF32871.1| tyrosine recombinase [Pseudomonas syringae pv. phaseolicola]
>gi|94543947|gb|ABF33995.1| DNA integration/recombination/inversion protein [Streptococcus pyogenes MGAS10270]
>gi|74039946|gb|AAZ94988.1| integrase [Human immunodeficiency virus 1]
>gi|74039891|gb|AAZ94965.1| truncated integrase [Human immunodeficiency virus 1]
>gi|74039989|gb|AAZ95004.1| integrase [Human immunodeficiency virus 1]
>gi|74421162|gb|ABA05361.1| integrase [Nitrobacter winogradskyi Nb-255]
>gi|75270647|gb|ABA18739.1| integrase [Simian foamy virus]
>gi|76882760|gb|ABA57441.1| putative integrase DNA protein [Nitrosococcus oceani ATCC 19707]
>gi|77967200|gb|ABB08580.1| Phage integrase [Burkholderia sp. 383]
>gi|78364040|gb|ABB42005.1| Tyrosine recombinase [Thiomicrospira crunogena XCL-2]
>gi|82754225|gb|ABB89923.1| P4-like integrase [Escherichia coli]
>gi|83654786|gb|ABC38849.1| site-specific recombinase, phage integrase family [Burkholderia thailandensis E264]
>gi|28851552|gb|AAO54629.1| site-specific recombinase, phage integrase family [Pseudomonas syringae pv. tomato str. DC3000]
>gi|1199459|gb|AAA88834.1| integrase
>gi|7715676|gb|AAF68133.1| integrase [Human immunodeficiency virus type 1]
>gi|2358007|gb|AAB69744.1| Yhr214c-bp [Saccharomyces cerevisiae]
>gi|26546924|gb|AAN05767.1| integrase [Mycobacterium avium]
>gi|17739597|gb|AAL42205.1| phage-related integrase [Agrobacterium tumefaciens str. C58]
>gi|28855711|gb|AAO58770.1| site-specific recombinase, phage integrase family [Pseudomonas syringae pv. tomato str. DC3000]
>gi|6002940|gb|AAF00216.1|AF164961_5 integrase [Streptomyces fradiae]
>gi|45594464|gb|AAS68569.1| integrase [Human immunodeficiency virus 1]
>gi|50903322|gb|AAT87037.1| Integrase/recombinase xerD [Streptococcus pyogenes MGAS10394]
>gi|57224640|gb|AAW39697.1| site-specific recombinase, phage integrase family [Dehalococcoides ethenogenes 195]
>gi|89147436|gb|ABD62578.1| integrase [uncultured bacterium]
>gi|89147532|gb|ABD62626.1| integrase [uncultured bacterium]
>gi|89147610|gb|ABD62664.1| integrase [uncultured bacterium]
>gi|89147669|gb|ABD62693.1| integrase [uncultured bacterium]
>gi|89147502|gb|ABD62611.1| integrase [uncultured bacterium]
>gi|89147572|gb|ABD62645.1| integrase [uncultured bacterium]
>gi|89147440|gb|ABD62580.1| integrase [uncultured bacterium]
>gi|89147541|gb|ABD62630.1| integrase [uncultured bacterium]
>gi|91700895|gb|ABE47068.1| phage integrase [Polaromonas sp. JS666]
>gi|91713681|gb|ABE53607.1| phage integrase [Shewanella denitrificans OS217]
>gi|89283080|gb|EAR81409.1| integrase-like protein, putative [Tetrahymena thermophila SB210]
>gi|60117343|gb|AAX14437.1| integrase catalytic core [Wolbachia endosymbiont of Drosophila mojavensis]
>gi|13160975|gb|AAK13437.1|AF324464_1 integrase [Acinetobacter baumannii]
>gi|2950337|emb|CAA75850.1| integrase-like protein [Coxiella burnetii]
>gi|14276105|gb|AAK15816.1| pol protein integrase region [Pinus cembra]
>gi|28204747|gb|AAO37263.1| integrase [Mus musculus]
>gi|28975444|gb|AAO61863.1| integrase [Human immunodeficiency virus 1]
>gi|28975480|gb|AAO61881.1| integrase [Human immunodeficiency virus 1]
>gi|19773888|gb|AAL98926.1|AF422207_1 integrase [Human immunodeficiency virus type 1]
>gi|33322355|gb|AAQ06901.1|AF496235_1 integrase/recombinase [Lactobacillus delbrueckii subsp. lactis]
>gi|157101031|emb|CAO78554.1| integrase class 1 [Acinetobacter baumannii]
>gi|37654574|gb|AAQ96617.1| integrase [Simian foamy virus]
>gi|108709818|gb|ABF97613.1| retrotransposon protein, putative, unclassified [Oryza sativa (japonica cultivar-group)]
>gi|52211827|emb|CAH37826.1| putative phage integrase [Burkholderia pseudomallei K96243]
>gi|55418671|gb|AAV51455.1| integrase [Microbotryum violaceum]
>gi|55418793|gb|AAV51516.1| integrase [Microbotryum violaceum]
>gi|57282940|emb|CAG24033.1| putative integrase [Zea mays]
>gi|63146891|emb|CAI79475.1| integrase [Lactobacillus delbrueckii subsp. lactis]
>gi|88866263|gb|ABD57139.1| CP4-like integrase [Jannaschia sp. CCS1]
>gi|86567526|gb|ABD11335.1| site-specific integrase-resolvase-like [Frankia sp. CcI3]
>gi|90309392|gb|EAS37632.1| pore-forming cytotoxin integrase-like protein [Psychromonas sp. CNPT3]
>gi|91073219|gb|ABE08100.1| possible prophage integrase [Escherichia coli UTI89]
>gi|91692693|gb|ABE35891.1| putative Phage integrase [Burkholderia xenovorans LB400]
>gi|148572244|gb|ABQ94303.1| Integrase, catalytic region [Psychrobacter sp. PRwf-1]
>gi|94442236|dbj|BAE93617.1| integron integrase [uncultured bacterium]
>gi|94442290|dbj|BAE93644.1| integron integrase [uncultured bacterium]
>gi|94442254|dbj|BAE93626.1| integron integrase [uncultured bacterium]
>gi|95105915|gb|ABF55120.1| integrase [Human immunodeficiency virus 1]
>gi|99035647|gb|ABF62505.1| phage integrase [Silicibacter sp. TM1040]
>gi|158140281|gb|ABW18593.1| integrase family protein [Alkaliphilus oremlandii OhILAs]
>gi|120606881|gb|ABM42621.1| phage integrase family protein [Acidovorax sp. JS42]
>gi|110548588|gb|EAT61800.1| Integron integrase [Geobacter sp. FRC-32]
>gi|110823043|gb|ABG98327.1| possible integrase [Rhodococcus sp. RHA1]
>gi|110825012|gb|ABH00294.1| probable integrase/recombinase [Rhodococcus sp. RHA1]
>gi|113205303|gb|ABI34335.1| Integrase core domain containing protein [Solanum demissum]
>gi|113524926|emb|CAJ91271.1| Site-specific recombinase XerC/Integrase [Ralstonia eutropha H16]
>gi|150032943|gb|ABR65057.1| Integrase catalytic region [Sinorhizobium medicae WSM419]
>gi|159894574|gb|ABX07653.1| Integrase catalytic region [Herpetosiphon aurantiacus ATCC 23779]
>gi|159891611|gb|ABX04691.1| integrase domain protein SAM domain protein [Herpetosiphon aurantiacus ATCC 23779]
>gi|160862038|gb|ABX50572.1| integrase family protein [Shewanella baltica OS195]
>gi|114335900|gb|ABI73282.1| Integrase, catalytic region [Shewanella frigidimarina NCIMB 400]
>gi|114541222|gb|EAU44273.1| Integrase, catalytic domain [Roseovarius sp. HTCC2601]
>gi|115259710|emb|CAK11707.1| putative transposase-related protein [Rhizobium leguminosarum bv. viciae 3841]
>gi|115365511|gb|EAU64544.1| phage integrase family protein [Stigmatella aurantiaca DW4/3-1]
>gi|115513857|gb|ABJ01932.1| integrase-like protein [Escherichia coli APEC O1]
>gi|116064621|gb|EAU70381.1| possible phage integrase family protein [Synechococcus sp. BL107]
>gi|116067253|gb|EAU73007.1| Phage integrase [Synechococcus sp. RS9916]
>gi|117578492|emb|CAL66961.1| integrase/transposase [Gramella forsetii KT0803]
>gi|152959498|gb|ABS46959.1| integrase [Yersinia pseudotuberculosis IP 31758]
>gi|117980344|gb|EAU94743.1| phage integrase [Burkholderia phymatum STM815]
>gi|117982472|gb|EAU96858.1| Integrase, catalytic region [Burkholderia phymatum STM815]
>gi|117982861|gb|EAU97245.1| Integrase, catalytic region [Burkholderia phymatum STM815]
>gi|157323886|gb|ABV42983.1| integrase family protein [Serratia proteamaculans 568]
>gi|169812338|gb|ACA86922.1| integron integrase [Shewanella woodyi ATCC 51908]
>gi|118164892|gb|ABK65789.1| site-specific recombinase, phage integrase family protein [Mycobacterium avium 104]
>gi|169821448|gb|ACA96029.1| integrase family protein [Burkholderia cenocepacia MC0-3]
>gi|169816267|gb|ACA90850.1| Integrase catalytic region [Burkholderia cenocepacia MC0-3]
>gi|160342874|gb|ABX15960.1| site-specific integrase/recombinase protein [Burkholderia multivorans ATCC 17616]
>gi|160362440|gb|ABX34053.1| integrase, catalytic region [Delftia acidovorans SPH-1]
>gi|118680892|gb|EAV87339.1| phage integrase [Geobacter lovleyi SZ]
>gi|157847737|gb|ABV88236.1| integrase, catalytic region [Shewanella pealeana ATCC 700345]
>gi|148500464|gb|ABQ68718.1| Integrase, catalytic region [Sphingomonas wittichii RW1]
>gi|119959694|gb|ABM16699.1| phage integrase family protein [Mycobacterium vanbaalenii PYR-1]
>gi|154157824|gb|ABS65041.1| Integrase catalytic region [Parvibaculum lavamentivorans DS-1]
>gi|121554934|gb|ABM59083.1| integrase, catalytic region [Verminephrobacter eiseniae EF01-2]
>gi|121501705|gb|ABM55246.1| integrase [Beta vulgaris]
>gi|122091247|emb|CAL14133.1| putative phage integrase [Yersinia enterocolitica subsp. enterocolitica 8081]
>gi|124515110|gb|EAY56621.1| Integrase [Leptospirillum sp. Group II UBA]
>gi|124879805|gb|EAY67161.1| Phage integrase [Burkholderia cenocepacia PC184]
>gi|125396050|gb|ABN41813.1| integrase [Microbotryum violaceum]
>gi|125858521|emb|CAM34599.1| integrase [Simian foamy virus]
>gi|125858684|emb|CAM34642.1| integrase [Simian foamy virus]
>gi|125858644|emb|CAM34632.1| integrase [Simian foamy virus]
>gi|126387107|gb|ABO11605.1| phage integrase [Acinetobacter baumannii ATCC 17978]
>gi|126628428|gb|EAZ99050.1| putative integrase [Marinobacter sp. ELB17]
>gi|126711013|gb|EBA10063.1| probable integrase protein [Sagittula stellata E-37]
>gi|133777431|gb|AAI14680.1| GIN1 protein [Bos taurus]
>gi|133911486|emb|CAM01599.1| integrase/recombinase [Saccharopolyspora erythraea NRRL 2338]
>gi|134048833|dbj|BAF49455.1| integrase [Klebsiella pneumoniae NTUH-K2044]
>gi|179366404|gb|ACB86595.1| DNA recombinase [Lactobacillus reuteri]
>gi|134132401|gb|ABO60136.1| phage integrase family protein [Burkholderia vietnamiensis G4]
>gi|134244630|gb|EBA44729.1| site-specific recombinase, phage integrase family [Burkholderia pseudomallei 305]
>gi|134250348|gb|EBA50428.1| site-specific recombinase, phage integrase family [Burkholderia pseudomallei 305]
>gi|134250383|gb|EBA50463.1| site-specific recombinase, phage integrase family protein [Burkholderia pseudomallei 305]
>gi|145216256|gb|ABP45660.1| Integrase, catalytic region [Mycobacterium gilvum PYR-GCK]
>gi|145569108|gb|ABP78214.1| integrase/recombinase XerC [Pseudomonas stutzeri A1501]
>gi|145692193|gb|ABP92698.1| prophage Lp3 protein 1, integrase [Streptococcus suis 98HAH33]
>gi|146155777|gb|ABQ06631.1| phage integrase family protein [Flavobacterium johnsoniae UW101]
>gi|147923510|gb|EDK74623.1| integrase/recombinase, phage associated protein [Streptococcus pneumoniae SP3-BS71]
>gi|147926503|gb|EDK77576.1| site-specific recombinase, phage integrase family protein [Streptococcus pneumoniae SP6-BS73]
>gi|183572441|gb|EDT92969.1| tyrosine recombinase XerC [Streptococcus pneumoniae SP195]
>gi|148831022|gb|EDL49456.1| phage integrase [Erythrobacter sp. SD-21]
>gi|149135319|gb|EDM23799.1| putative integrase [Caminibacter mediatlanticus TB-2]
>gi|149142699|gb|EDM30741.1| putative integrase dna protein [Roseovarius sp. TM1035]
>gi|149745301|gb|EDM56552.1| site-specific recombinase, phage integrase family domain protein [Vibrio parahaemolyticus AQ3810]
>gi|149748566|gb|EDM59425.1| phage integrase, putative [Vibrio parahaemolyticus AQ3810]
>gi|149904964|gb|ABR35797.1| Integrase, catalytic region [Clostridium beijerinckii NCIMB 8052]
>gi|150256245|gb|EDM93848.1| phage integrase family protein [Victivallis vadensis ATCC BAA-548]
>gi|150420728|gb|EDN13017.1| site-specific recombinase, phage integrase family [Vibrio cholerae RC385]
>gi|150959782|gb|ABR81807.1| integrase [Pseudomonas aeruginosa PA7]
>gi|151576767|gb|EDN41169.1| phage integrase family protein [Ralstonia pickettii 12D]
>gi|151584086|gb|EDN47535.1| integron integrase; phage integrase; phage integrase N-terminal SAM-like domain [Opitutaceae bacterium TAV2]
>gi|163661183|gb|ABY28550.1| integrase, catalytic region [Methylobacterium extorquens PA1]
>gi|152927425|gb|ABS32925.1| site-specific recombinase, phage integrase family [Clostridium botulinum A str. ATCC 19397]
>gi|114199109|gb|ABI54140.1| integrase [Simian foamy virus-gorilla]
>gi|156189586|gb|EDO21780.1| phage integrase family protein [Methylobacterium chloromethanicum CM4]
>gi|157404393|gb|EDO70433.1| site-specific recombinase, phage integrase family [Dehalococcoides sp. VS]
>gi|179342851|gb|ACB78263.1| integrase family protein [Methylobacterium populi BJ001]
>gi|157987695|gb|EDO95461.1| site-specific recombinase, phage integrase family [Burkholderia pseudomallei Pasteur 52237]
>gi|158593044|gb|EDP31639.1| RNase H and integrase-like protein, putative [Brugia malayi]
>gi|159180344|gb|EDP64865.1| Integrase [alpha proteobacterium BAL199]
>gi|159877750|gb|EDP71807.1| integrase [Flavobacteriales bacterium ALC-1]
>gi|161017821|emb|CAK01379.1| phage-related integrase/recombinase [Bartonella tribocorum CIP 105476]
>gi|161378348|gb|EDQ02854.1| Integrase, catalytic region [Oceanibulbus indolifex HEL-45]
>gi|161378843|gb|EDQ03277.1| integrase, putative [Oceanibulbus indolifex HEL-45]
>gi|167739728|ref|ZP_02412502.1| integrase [Burkholderia pseudomallei 14]
>gi|162282854|gb|EDQ33141.1| site-specific recombinase, phage integrase family protein [Hoeflea phototrophica DFL-43]
>gi|164646624|gb|EDR10869.1| reverse transcriptase-RNase H-integrase [Laccaria bicolor S238N-H82]
>gi|166242699|gb|EDR54669.1| integrase family protein [Akkermansia muciniphila ATCC BAA-835]
>gi|166995930|ref|ZP_02262390.1| prophage LambdaBa02, site-specific recombinase, phage integrase family protein [Bacillus cereus AH820]
>gi|167072553|gb|EDR76417.1| Integrase catalytic region [Rhizobium leguminosarum bv. trifolii WSM1325]
>gi|167467968|ref|ZP_02332672.1| site-specific recombinase, phage integrase family protein [Yersinia pestis FV-1]
>gi|167561002|ref|ZP_02353918.1| Integrase, catalytic region [Burkholderia oklahomensis EO147]
>gi|167567539|ref|ZP_02360455.1| site-specific recombinase, phage integrase family protein [Burkholderia oklahomensis EO147]
>gi|167569143|ref|ZP_02362017.1| phage integrase [Burkholderia oklahomensis C6786]
>gi|167585145|ref|ZP_02377533.1| phage integrase family protein [Burkholderia ubonensis Bu]
>gi|167814814|ref|ZP_02446494.1| phage integrase [Burkholderia pseudomallei 91]
>gi|170520238|gb|ACB18416.1| site-specific recombinase, phage integrase family [Escherichia coli SECEC SMS-3-5]
>gi|167939915|ref|ZP_02526990.1| integrase/recombinase [Bacillus cereus AH1134]
>gi|167945407|ref|ZP_02532481.1| Phage integrase [Endoriftia persephone 'Hot96_1+Hot96_2']
>gi|168143417|ref|ZP_02586646.1| phage integrase domain protein SAM domain protein [Bacillus cereus G9842]
>gi|168464626|ref|ZP_02698529.1| phage integrase family protein [Salmonella enterica subsp. enterica serovar Newport str. SL317]
>gi|168702936|ref|ZP_02735213.1| probable integrase-recombinase protein [Gemmata obscuriglobus UQM 2246]
>gi|168790523|ref|ZP_02815530.1| putative integrase for prophage CP-933O [Escherichia coli O157:H7 str. EC869]
>gi|168802255|ref|ZP_02827262.1| putative integrase [Escherichia coli O157:H7 str. EC508]
>gi|168995640|gb|ACA36252.1| integrase core domain protein [Streptococcus pneumoniae Hungary19A-6]
>gi|169243933|emb|CAM64961.1| Integrase/transposase [Mycobacterium abscessus]
>gi|169408268|gb|ACA56679.1| XerC/D integrase-recombinase protein [Clostridium botulinum A3 str. Loch Maree]
>gi|170135965|gb|EDT04238.1| integrase family protein [Burkholderia ambifaria IOP40-10]
>gi|170144105|gb|EDT12267.1| integrase domain protein SAM domain protein [Burkholderia graminis C4D1M]
>gi|170938226|emb|CAP63211.1| putative integrase/recombinase [Cupriavidus taiwanensis]
>gi|170939192|emb|CAP64235.1| Integrase/recombinase [Cupriavidus taiwanensis]
>gi|171089467|gb|EDT35797.1| integrase family protein [Geobacillus sp. WCH70]
>gi|171092906|gb|EDT38154.1| integrase family protein [Burkholderia ambifaria MEX-5]
>gi|170778842|gb|ACB36821.1| integrase [Human immunodeficiency virus 1]
>gi|154000930|gb|ABS57033.1| integrase [uncultured bacterium]
>gi|171701595|gb|ACB54574.1| probable integrase/recombinase [Cyanothece sp. ATCC 51142]
>gi|171853662|emb|CAM11541.1| Putative phage integrase [Candidatus Phytoplasma australiense]
>gi|172070682|gb|EDT56734.1| Integrase catalytic region [Micrococcus luteus NCTC 2665]
>gi|183224932|dbj|BAG25449.1| putative integrase [Lactobacillus reuteri F275]
>gi|183577437|gb|EDT97965.1| integrase [Streptococcus pneumoniae MLV-016]
>gi|183597342|ref|ZP_02958835.1| Integrase, catalytic region [Providencia stuartii ATCC 25827]
>gi|183598155|ref|ZP_02959648.1| Integrase, catalytic region [Providencia stuartii ATCC 25827]
>gi|183600875|ref|ZP_02962368.1| lambda integrase (Escherichia coli C str. ATCC 8739) [Providencia stuartii ATCC 25827]
>gi|157311316|ref|YP_001469359.1| dCTP pyrophosphatase [Enterobacteria phage Phi1]
>gi|228903106|ref|ZP_04067242.1| Alkaline phosphatase synthesis transcriptional regulatory protein phoP [Bacillus thuringiensis IBL 4222]
>gi|228717001|gb|EEL68682.1| Alkaline phosphatase synthesis transcriptional regulatory protein phoP [Bacillus cereus AH603]
>gi|226199518|ref|ZP_03795075.1| HPr(Ser) kinase/phosphatase [Burkholderia pseudomallei Pakistan 9]
>gi|114739838|gb|ABI77963.1| alkaline phosphatase [Hyphomonas neptunium ATCC 15444]
>gi|27360280|gb|AAO09217.1|AE016799_115 Fructose-1,6-bisphosphatase [Vibrio vulnificus CMCP6]
>gi|27359112|gb|AAO08057.1|AE016812_39 Serine phosphatase RsbU, regulator of sigma subunit [Vibrio vulnificus CMCP6]
>gi|238522230|gb|EEP85676.1| phosphoserine phosphatase SerB [Burkholderia mallei GB8 horse 4]
>gi|238520893|gb|EEP84349.1| Ser/Thr protein phosphatase family protein [Burkholderia mallei GB8 horse 4]
>gi|252124072|ref|ZP_04835223.1| inorganic diphosphatase [Corynebacterium matruchotii ATCC 14266]
>gi|252118882|ref|ZP_04833245.1| glucose-1-phosphatase [Prevotella melaninogenica ATCC 25845]
>gi|251856594|gb|EES83375.1| 3-deoxy-D-manno-octulosonate 8-phosphate phosphatase, YrbI family [Prevotella melaninogenica ATCC 25845]
>gi|243063626|gb|EES45812.1| acid phosphatase AcpA [Burkholderia mallei PRL-20]
>gi|243063267|gb|EES45453.1| bis(5'-nucleosyl)-tetraphosphatase [Burkholderia mallei PRL-20]
>gi|166998295|ref|ZP_02264155.1| non-canonical purine NTP pyrophosphatase, rdgB/HAM1 family [Burkholderia mallei PRL-20]
>gi|241320410|gb|EER56707.1| alkaline phosphatase synthesis transcriptional regulatory protein phoP [Neisseria flavescens SK114]
>gi|238852956|ref|ZP_04643355.1| alkaline phosphatase synthesis transcriptional regulatory proteinphoP [Lactobacillus gasseri 202-4]
>gi|237504950|gb|ACQ97268.1| 3-deoxy-D-manno-octulosonate 8-phosphate phosphatase, YrbI family [Burkholderia pseudomallei MSHR346]
>gi|67640207|ref|ZP_00439022.1| Ser/Thr protein phosphatase family protein [Burkholderia mallei GB8 horse 4]
>gi|67639845|ref|ZP_00438676.1| alpha-ribazole phosphatase [Burkholderia mallei GB8 horse 4]
>gi|237813641|ref|YP_002898092.1| D,D-heptose 1,7-bisphosphate phosphatase [Burkholderia pseudomallei MSHR346]
>gi|206707454|emb|CAR31727.1| 7,8-dihydro-8-oxoguanine-triphosphatase [Salmonella enterica subsp. enterica serovar Enteritidis str. P125109]
>gi|207858089|ref|YP_002244740.1| fructose-1-phosphatase [Salmonella enterica subsp. enterica serovar Enteritidis str. P125109]
>gi|124024723|ref|YP_001013839.1| protein phosphatase 2C domain-containing protein [Prochlorococcus marinus str. NATL1A]
>gi|116629172|ref|YP_814344.1| membrane-associated phospholipid phosphatase [Lactobacillus gasseri ATCC 33323]
>gi|15927271|ref|NP_374804.1| alkaline phosphatase synthesis transcriptional regulatory protein [Staphylococcus aureus subsp. aureus N315]
>gi|212218681|ref|YP_002305468.1| phosphatase [Coxiella burnetii CbuK_Q154]
>gi|169833990|ref|YP_001695445.1| alkaline phosphatase synthesis transcriptional regulatory protein PhoP [Streptococcus pneumoniae Hungary19A-6]
>gi|227438549|gb|ACP30862.1| dN 3'phosphatase [Enterobacteria phage RB14]
>gi|225851211|ref|YP_002731445.1| alkaline phosphatase synthesis transcriptional regulatory proteinphoP [Persephonella marina EX-H1]
>gi|225849099|ref|YP_002729263.1| alkaline phosphatase synthesis transcriptional regulatory proteinphoP [Sulfurihydrogenibium azorense Az-Fu1]
>gi|226199751|ref|ZP_03795302.1| endonuclease/exonuclease/phosphatase family protein [Burkholderia pseudomallei Pakistan 9]
>gi|226199100|ref|ZP_03794662.1| endonuclease/exonuclease/phosphatase family protein [Burkholderia pseudomallei Pakistan 9]
>gi|226194296|ref|ZP_03789895.1| D,D-heptose 1,7-bisphosphate phosphatase WcbN [Burkholderia pseudomallei Pakistan 9]
>gi|226192996|ref|ZP_03788607.1| phosphoglycolate phosphatase, bacterial [Burkholderia pseudomallei Pakistan 9]
>gi|221211541|ref|ZP_03584520.1| alpha-ribazole phosphatase [Burkholderia multivorans CGD1]
>gi|221209511|ref|ZP_03582492.1| ADP-ribose pyrophosphatase [Burkholderia multivorans CGD1]
>gi|221208890|ref|ZP_03581887.1| low molecular weight protein-tyrosine-phosphatase [Burkholderia multivorans CGD2]
>gi|221206408|ref|ZP_03579421.1| undecaprenyl-diphosphatase UppP [Burkholderia multivorans CGD2]
>gi|221173717|gb|EEE06151.1| undecaprenyl-diphosphatase UppP [Burkholderia multivorans CGD2]
>gi|221173499|gb|EEE05934.1| 3-deoxy-D-manno-octulosonate 8-phosphate phosphatase, YrbI family [Burkholderia multivorans CGD2]
>gi|221167387|gb|EED99856.1| protein tyrosine phosphatase [Burkholderia multivorans CGD1]
>gi|221166194|gb|EED98667.1| alkaline phosphatase [Burkholderia multivorans CGD1]
>gi|123199611|gb|ABM71219.1| Protein phosphatase 2C domain [Prochlorococcus marinus str. MIT 9515]
>gi|217424766|ref|ZP_03456263.1| phosphoglycolate phosphatase, bacterial [Burkholderia pseudomallei 576]
>gi|187722458|gb|ACD23679.1| alkaline phosphatase synthesis transcriptional regulatory proteinphoP [Clostridium botulinum B str. Eklund 17B]
>gi|172041974|gb|EDT50020.1| alkaline phosphatase synthesis transcriptional regulatory proteinphoP [Streptococcus pneumoniae CDC1873-00]
>gi|118175292|gb|ABK76188.1| magnesium or manganese-dependent protein phosphatase [Mycobacterium smegmatis str. MC2 155]
>gi|57284750|gb|AAW36844.1| alkaline phosphatase synthesis transcriptional regulatory protein PhoP [Staphylococcus aureus subsp. aureus COL]
>gi|121589002|gb|ABM61582.1| phosphoesterase, PA-phosphatase related [Halorhodospira halophila SL1]
>gi|81169657|gb|ABB57997.1| Undecaprenyl-diphosphatase [Synechococcus elongatus PCC 7942]
>gi|218905124|ref|YP_002452958.1| Ser/Thr protein phosphatase family protein [Bacillus cereus AH820]
>gi|163857091|ref|YP_001631389.1| low molecular weight protein-tyrosine-phosphatase [Bordetella petrii DSM 12804]
>gi|157911982|gb|ABV93415.1| phosphatase [Dinoroseobacter shibae DFL 12]
>gi|157910379|gb|ABV91812.1| inositol-phosphate phosphatase [Dinoroseobacter shibae DFL 12]
>gi|254162665|ref|YP_003045773.1| serine/threonine-specific protein phosphatase 2 [Escherichia coli B str. REL606]
>gi|253733682|ref|ZP_04867847.1| phosphoenolpyruvate-protein phosphatase [Staphylococcus aureus subsp. aureus TCH130]
>gi|253561412|gb|EES90864.1| membrane-associated phospholipid phosphatase [Clostridium botulinum D str. 1873]
>gi|94552023|gb|ABF41947.1| response regulator receiver modulated serine phosphatase [Candidatus Koribacter versatilis Ellin345]
>gi|251777962|ref|ZP_04820882.1| HPr(Ser) kinase/phosphatase [Clostridium botulinum E1 str. 'BoNT E Beluga']
>gi|241903709|ref|ZP_04788428.1| phosphoesterase PA-phosphatase related protein [Thermoanaerobacter brockii subsp. finnii Ako-1]
>gi|221161024|gb|ACM02004.1| Ppx/GppA phosphatase [Rhodobacter sphaeroides KD131]
>gi|239795901|dbj|BAH74890.1| phosphatidylglycerophosphatase A [Desulfovibrio magneticus RS-1]
>gi|239787514|emb|CAX83984.1| Inositol monophosphatase [uncultured bacterium]
>gi|238857079|ref|ZP_04647332.1| type 2 phosphatidic acid phosphatase family protein [Enterococcus faecalis TUSoD Ef11]
>gi|238793147|ref|ZP_04636775.1| Phosphatase yidA [Yersinia intermedia ATCC 29909]
>gi|238784363|ref|ZP_04628374.1| Phosphoribosyl-ATP pyrophosphatase [Yersinia bercovieri ATCC 43970]
>gi|238727520|gb|EEQ19046.1| Phosphatase yidA [Yersinia intermedia ATCC 29909]
>gi|238717755|gb|EEQ09589.1| Phosphatidylglycerophosphatase B [Yersinia mollaretii ATCC 43969]
>gi|238716053|gb|EEQ08038.1| Phosphatase yidA [Yersinia bercovieri ATCC 43970]
>gi|237876259|gb|ACR28592.1| Endonuclease/exonuclease/phosphatase [Burkholderia glumae BGR1]
>gi|197315399|gb|ACH64846.1| fructose-1,6-bisphosphatase [Vibrio fischeri MJ11]
>gi|22778168|dbj|BAC14438.1| HPr (Ser:Thr) kinase : phosphatase [Oceanobacillus iheyensis HTE831]
>gi|218895524|ref|YP_002443935.1| low molecular weight phosphotyrosine protein phosphatase family protein [Bacillus cereus G9842]
>gi|157415823|ref|YP_001483079.1| bifunctional phosphoribosyl-AMP cyclohydrolase/phosphoribosyl-ATP pyrophosphatase protein [Campylobacter jejuni subsp. jejuni 81116]
>gi|218437768|ref|YP_002376097.1| phosphoesterase PA-phosphatase related [Cyanothece sp. PCC 7424]
>gi|205352616|ref|YP_002226417.1| phosphatidylglycerophosphatase B [Salmonella enterica subsp. enterica serovar Gallinarum str. 287/91]
>gi|157692435|ref|YP_001486897.1| phosphatidate phosphatase [Bacillus pumilus SAFR-032]
>gi|157162510|ref|YP_001459828.1| ADP-ribose pyrophosphatase NudF [Escherichia coli HS]
>gi|157160325|ref|YP_001457643.1| phosphatase YbjI [Escherichia coli HS]
>gi|152982879|ref|YP_001354692.1| mutator MutT protein (7,8-dihydro-8-oxoguanine-triphosphatase) [Janthinobacterium sp. Marseille]
>gi|152982132|ref|YP_001354634.1| diadenosine tetraphosphatase [Janthinobacterium sp. Marseille]
>gi|152980061|ref|YP_001353097.1| phosphoserine phosphatase [Janthinobacterium sp. Marseille]
>gi|71910128|ref|YP_281678.1| phosphatidylglycerophosphatase B-like protein [Streptococcus pyogenes MGAS5005]
>gi|229311975|gb|EEN77950.1| possible phosphatidic acid phosphatase [Listeria grayi DSM 20601]
>gi|183175596|gb|ACC40706.1| trehalose-6-phosphate phosphatase OtsB1 [Mycobacterium marinum M]
>gi|116511395|ref|YP_808611.1| phosphoserine phosphatase [Lactococcus lactis subsp. cremoris SK11]
>gi|83593698|ref|YP_427450.1| endonuclease/exonuclease/phosphatase [Rhodospirillum rubrum ATCC 11170]
>gi|83591586|ref|YP_425338.1| Ppx/GppA phosphatase [Rhodospirillum rubrum ATCC 11170]
>gi|71802064|gb|AAX71417.1| phosphatidylglycerophosphatase B-like protein [Streptococcus pyogenes MGAS6180]
>gi|229239071|ref|ZP_04363490.1| membrane-associated phospholipid phosphatase [Chitinophaga pinensis DSM 2588]
>gi|229184482|ref|ZP_04311686.1| Phosphatase, PAP2 [Bacillus cereus BGSC 6E1]
>gi|229008516|ref|ZP_04165944.1| response regulator aspartate phosphatase [Bacillus mycoides Rock1-4]
>gi|228990392|ref|ZP_04150357.1| Phosphoesterase PA-phosphatase [Bacillus pseudomycoides DSM 12442]
>gi|228984461|ref|ZP_04144639.1| Phosphoesterase PA-phosphatase [Bacillus thuringiensis serovar tochigiensis BGSC 4Y1]
>gi|228957659|ref|ZP_04119406.1| Phosphoesterase PA-phosphatase [Bacillus thuringiensis serovar pakistani str. T13001]
>gi|228862935|gb|EEN06382.1| membrane-associated phospholipid phosphatase [Chitinophaga pinensis DSM 2588]
>gi|228802001|gb|EEM48871.1| Phosphoesterase PA-phosphatase [Bacillus thuringiensis serovar pakistani str. T13001]
>gi|228727027|gb|EEL78233.1| Low molecular weight protein-tyrosine-phosphatase yfkJ [Bacillus cereus AH676]
>gi|228698917|gb|EEL51622.1| Phosphoesterase PA-phosphatase [Bacillus cereus Rock3-44]
>gi|228675348|gb|EEL30567.1| Low molecular weight protein-tyrosine-phosphatase yfkJ [Bacillus cereus Rock1-15]
>gi|187733994|ref|YP_001881504.1| alkaline phosphatase isozyme conversion peptidase [Shigella boydii CDC 3083-94]
>gi|126451339|ref|YP_001081178.1| alpha-ribazole phosphatase [Burkholderia mallei NCTC 10247]
>gi|126449981|ref|YP_001080152.1| exopolyphosphatase [Burkholderia mallei NCTC 10247]
>gi|116630301|ref|YP_815536.1| protein tyrosine/serine phosphatase [Lactobacillus gasseri ATCC 33323]
>gi|116628701|ref|YP_813873.1| phosphatase [Lactobacillus gasseri ATCC 33323]
>gi|212219503|ref|YP_002306290.1| phosphatase family protein [Coxiella burnetii CbuK_Q154]
>gi|169830116|ref|YP_001700274.1| phosphoserine phosphatase rsbP [Lysinibacillus sphaericus C3-41]
>gi|160897750|ref|YP_001563332.1| inositol-phosphate phosphatase [Delftia acidovorans SPH-1]
>gi|160897599|ref|YP_001563181.1| diadenosine tetraphosphatase [Delftia acidovorans SPH-1]
>gi|153003299|ref|YP_001377624.1| phosphoesterase PA-phosphatase related [Anaeromyxobacter sp. Fw109-5]
>gi|150008912|ref|YP_001303655.1| type I phosphodiesterase/nucleotide pyrophosphatase family protein [Parabacteroides distasonis ATCC 8503]
>gi|32479378|ref|NP_862231.1| undecaprenyl pyrophosphate phosphatase [Corynebacterium striatum]
>gi|227940683|gb|EEJ77777.1| membrane-associated phospholipid phosphatase [Anaerococcus prevotii DSM 20548]
>gi|217963733|ref|YP_002349411.1| Ser/Thr protein phosphatase family protein [Listeria monocytogenes HCC23]
>gi|187477536|ref|YP_785560.1| membrane-associated phosphatase [Bordetella avium 197N]
>gi|167625840|ref|YP_001676134.1| phosphoesterase PA-phosphatase related [Shewanella halifaxensis HAW-EB4]
>gi|116334489|ref|YP_796016.1| HAD family sugar phosphatase [Lactobacillus brevis ATCC 367]
>gi|116333351|ref|YP_794878.1| exopolyphosphatase [Lactobacillus brevis ATCC 367]
>gi|91211174|ref|YP_541160.1| mannosyl-3-phosphoglycerate phosphatase [Escherichia coli UTI89]
>gi|83645070|ref|YP_433505.1| phosphatase [Hahella chejuensis KCTC 2396]
>gi|83643321|ref|YP_431756.1| protein tyrosine phosphatase [Hahella chejuensis KCTC 2396]
>gi|227895457|ref|ZP_04013262.1| possible phosphatidic acid phosphatase [Lactobacillus plantarum subsp. plantarum ATCC 14917]
>gi|227890429|ref|ZP_04008234.1| membrane-associated phospholipid phosphatase [Lactobacillus johnsonii ATCC 33200]
>gi|227858498|gb|EEJ68292.1| phosphatase [Finegoldia magna ATCC 53516]
>gi|227853612|gb|EEJ63410.1| PAP2 superfamily phosphatase [Staphylococcus aureus subsp. aureus TCH60]
>gi|116495670|ref|YP_807404.1| protein tyrosine/serine phosphatase [Lactobacillus casei ATCC 334]
>gi|116494913|ref|YP_806647.1| phosphoribosyl-ATP pyrophosphatase [Lactobacillus casei ATCC 334]
>gi|116492145|ref|YP_803880.1| protein tyrosine phosphatase [Pediococcus pentosaceus ATCC 25745]
>gi|89052562|ref|YP_508013.1| response regulator receiver (CheY-like) modulated serine phosphatase [Jannaschia sp. CCS1]
>gi|83815780|ref|YP_446109.1| inorganic pyrophosphatase [Salinibacter ruber DSM 13855]
>gi|15893894|ref|NP_347243.1| phosphatase [Clostridium acetobutylicum ATCC 824]
>gi|212634808|ref|YP_002311333.1| Histidinol phosphatase domain protein [Shewanella piezotolerans WP3]
>gi|227538801|ref|ZP_03968850.1| phosphoserine phosphatase and phosphoglycerate dehydrogenase (D-3-phosphoglycerate dehydrogenase) fusion [Sphingobacterium spiritivorum ATCC 33300]
>gi|227513414|ref|ZP_03943463.1| membrane-associated phospholipid phosphatase [Lactobacillus buchneri ATCC 11577]
>gi|227510588|ref|ZP_03940637.1| possible phosphatidic acid phosphatase [Lactobacillus brevis subsp. gravesensis ATCC 27305]
>gi|227496027|ref|ZP_03926338.1| phosphatidylglycerophosphatase [Actinomyces urogenitalis DSM 15434]
>gi|159903826|ref|YP_001551170.1| phosphatase [Prochlorococcus marinus str. MIT 9211]
>gi|169627305|ref|YP_001700954.1| phosphoesterase, PA-phosphatase related protein [Mycobacterium abscessus]
>gi|227219395|gb|EEI84194.1| possible phosphatase [Atopobium vaginae DSM 15829]
>gi|227190635|gb|EEI70702.1| phosphatase [Lactobacillus brevis subsp. gravesensis ATCC 27305]
>gi|227185584|gb|EEI65655.1| phosphatase [Lactobacillus reuteri CF48-3A]
>gi|221735973|gb|ACM36936.1| arabinose phosphate phosphatase [Agrobacterium vitis S4]
>gi|221734265|gb|ACM35228.1| undecaprenyl pyrophosphate phosphatase [Agrobacterium vitis S4]
>gi|221724948|gb|ACM28104.1| tyrosine phosphatase protein [Agrobacterium radiobacter K84]
>gi|221723664|gb|ACM26820.1| phosphoglycolate phosphatase, bacterial [Agrobacterium radiobacter K84]
>gi|222147681|ref|YP_002548638.1| phosphatase [Agrobacterium vitis S4]
>gi|222086373|ref|YP_002544907.1| phosphoserine phosphatase protein [Agrobacterium radiobacter K84]
>gi|222085570|ref|YP_002544100.1| serine/threonine-specific protein phosphatase protein [Agrobacterium radiobacter K84]
>gi|222085517|ref|YP_002544047.1| V-type H(+)-translocating pyrophosphatase [Agrobacterium radiobacter K84]
>gi|222081470|ref|YP_002540833.1| nonspecific acid phosphatase precursor [Agrobacterium radiobacter K84]
>gi|91797029|gb|ABE59168.1| phosphoesterase, PA-phosphatase related [Chromohalobacter salexigens DSM 3043]
>gi|89344299|gb|ABD68502.1| Hpr(Ser) kinase/phosphatase [Rhodoferax ferrireducens T118]
>gi|83577344|gb|ABC23895.1| Hpr(Ser) kinase/phosphatase [Rhodospirillum rubrum ATCC 11170]
>gi|83574500|gb|ABC21051.1| Ppx/GppA phosphatase [Rhodospirillum rubrum ATCC 11170]
>gi|222094288|ref|YP_002528347.1| possible response regulator aspartate phosphatase [Bacillus cereus Q1]
>gi|221312513|ref|ZP_03594318.1| response regulator aspartate phosphatase [Bacillus subtilis subsp. subtilis str. NCIB 3610]
>gi|221242291|gb|ACM15001.1| phosphatidylglycerophosphatase B [Bacillus cereus Q1]
>gi|221239081|gb|ACM11791.1| PAP2 family protein; possible phosphatidylglycerophosphatase B [Bacillus cereus Q1]
>gi|218759567|gb|ACL02033.1| response regulator receiver modulated serine phosphatase [Desulfatibacillum alkenivorans AK-01]
>gi|218158885|gb|ACK58877.1| type I phosphodiesterase/nucleotide pyrophosphatase family protein [Bacillus cereus B4264]
>gi|218158788|gb|ACK58780.1| Ppx/GppA phosphatase family protein [Bacillus cereus B4264]
>gi|217334763|gb|ACK40557.1| phosphatase YbjI [Listeria monocytogenes HCC23]
>gi|217065494|gb|ACJ79744.1| purple acid phosphatase/fibronectin domain protein [Bacillus cereus AH187]
>gi|206685837|gb|EDZ46319.1| response regulator receiver modulated serine phosphatase [Rhodobacterales bacterium Y4I]
>gi|168241282|ref|ZP_02666214.1| phosphatidylglycerophosphatase B [Salmonella enterica subsp. enterica serovar Heidelberg str. SL486]
>gi|196478142|gb|ACG77670.1| type I phosphodiesterase/nucleotide pyrophosphatase family protein [Phenylobacterium zucineum HLK1]
>gi|196207202|gb|EDY01996.1| phosphoesterase PA-phosphatase related [Cyanothece sp. PCC 8802]
>gi|196029235|gb|EDX67839.1| phosphatase, PAP2 family [Bacillus cereus NVH0597-99]
>gi|194466340|ref|ZP_03072327.1| phosphoesterase PA-phosphatase related [Lactobacillus reuteri 100-23]
>gi|194014457|ref|ZP_03053074.1| response regulator aspartate phosphatase J [Bacillus pumilus ATCC 7061]
>gi|194013018|gb|EDW22584.1| response regulator aspartate phosphatase B (Stage 0sporulation protein P) [Bacillus pumilus ATCC 7061]
>gi|194011598|gb|EDW21167.1| phosphatase [Bacillus pumilus ATCC 7061]
>gi|187426993|gb|ACD06268.1| inositol phosphate phosphatase IpgD [Shigella boydii CDC 3083-94]
>gi|183179761|ref|ZP_02957972.1| autoinducer 2 sensor kinase/phosphatase LuxQ [Vibrio cholerae MZO-3]
>gi|182626669|ref|ZP_02954412.1| HPr(Ser) kinase/phosphatase [Clostridium perfringens D str. JGS1721]
>gi|169653041|gb|EDS85734.1| inorganic pyrophosphatase [Burkholderia pseudomallei S13]
>gi|169650532|gb|EDS83225.1| endonuclease/exonuclease/phosphatase family protein [Burkholderia pseudomallei S13]
>gi|169649998|gb|EDS82691.1| histidine acid phosphatase family protein [Burkholderia pseudomallei S13]
>gi|156721223|dbj|BAF77640.1| HPr kinase/phosphatase [Staphylococcus aureus subsp. aureus Mu3]
>gi|163737971|ref|ZP_02145387.1| response regulator receiver modulated serine phosphatase [Phaeobacter gallaeciensis BS107]
>gi|116100590|gb|ABJ65736.1| Thiamine biosynthesis ATP pyrophosphatase [Streptococcus thermophilus LMD-9]
>gi|148501664|gb|ABQ69918.1| Hpr(Ser) kinase/phosphatase [Sphingomonas wittichii RW1]
>gi|113886208|gb|ABI40260.1| phosphoesterase, PA-phosphatase related [Shewanella sp. MR-4]
>gi|160364288|gb|ABX35901.1| Inositol phosphatase/fructose-16-bisphosphatase [Delftia acidovorans SPH-1]
>gi|58254315|gb|AAV42552.1| HPr(ser-P)kinase-phosphatase PTSK [Lactobacillus acidophilus NCFM]
>gi|116091643|gb|ABJ56797.1| Diadenosine tetraphosphatase or related serine/threonine protein phosphatase [Oenococcus oeni PSU-1]
>gi|157681507|gb|ABV62651.1| possible pyrophosphatase [Bacillus pumilus SAFR-032]
>gi|116105170|gb|ABJ70312.1| P-Ser-HPr phosphatase [Lactobacillus casei ATCC 334]
>gi|116104493|gb|ABJ69635.1| Glutamate racemase with xanthosine/inosine pyrophosphatase of HAM1 family [Lactobacillus casei ATCC 334]
>gi|116095883|gb|ABJ61035.1| Protein tyrosine/serine phosphatase [Lactobacillus gasseri ATCC 33323]
>gi|124293231|gb|ABN02500.1| acid phosphatase AcpA [Burkholderia mallei NCTC 10229]
>gi|124291277|gb|ABN00547.1| Ser/Thr protein phosphatase family protein [Burkholderia mallei NCTC 10229]
>gi|116612983|gb|ABK05705.1| phosphoesterase, PA-phosphatase related [Arthrobacter sp. FB24]
>gi|157319660|gb|ABV38758.1| phosphoesterase, PA-phosphatase related [Shewanella sediminis HAW-EB3]
>gi|157078049|gb|ABV17757.1| serine/threonine protein phosphatase 2 [Escherichia coli E24377A]
>gi|149932482|gb|ABR39180.1| alkaline phosphatase III precursor [Bacteroides vulgatus ATCC 8482]
>gi|28807198|dbj|BAC60468.1| phosphohistidine phosphatase [Vibrio parahaemolyticus RIMD 2210633]
>gi|118170057|gb|ABK70953.1| Low molecular weight phosphotyrosine protein phosphatase [Mycobacterium smegmatis str. MC2 155]
>gi|41327064|emb|CAF20908.1| Membrane-associated phospholipid phosphatase [Corynebacterium glutamicum ATCC 13032]
>gi|91073695|gb|ABE08576.1| alkaline phosphatase isozyme conversion protein precursor [Escherichia coli UTI89]
>gi|91217224|ref|ZP_01254185.1| alkaline phosphatase synthesis transcriptional regulatory protein [Psychroflexus torquis ATCC 700755]
>gi|89043611|gb|EAR49819.1| Hpr serine kinase/phosphatase domain protein [Oceanicola granulosus HTCC2516]
>gi|29894684|gb|AAP07973.1| Response regulator aspartate phosphatase [Bacillus cereus ATCC 14579]
>gi|83842857|gb|EAP82024.1| Hpr serine kinase/phosphatase domain protein [Sulfitobacter sp. NAS-14.1]
>gi|83757555|gb|ABC45668.1| endonuclease/exonuclease/phosphatase family [Salinibacter ruber DSM 13855]
>gi|83756726|gb|ABC44839.1| endonuclease/exonuclease/phosphatase family [Salinibacter ruber DSM 13855]
>gi|83637040|gb|ABC33007.1| non-canonical purine NTP pyrophosphatase, rdgB/HAM1 family [Hahella chejuensis KCTC 2396]
>gi|83636105|gb|ABC32072.1| phosphoserine phosphatase SerB [Hahella chejuensis KCTC 2396]
>gi|83634089|gb|ABC30056.1| Archaeal fructose-1,6-bisphosphatase and related enzyme of inositol monophosphatase family [Hahella chejuensis KCTC 2396]
>gi|83633599|gb|ABC29566.1| Serine/threonine protein phosphatase [Hahella chejuensis KCTC 2396]
>gi|76583200|gb|ABA52674.1| acylphosphatase [Burkholderia pseudomallei 1710b]
>gi|76579514|gb|ABA48989.1| phosphoglycolate phosphatase, bacterial [Burkholderia pseudomallei 1710b]
>gi|71898284|ref|ZP_00680458.1| Phosphoesterase, PA-phosphatase related [Xylella fastidiosa Ann-1]
>gi|71897831|ref|ZP_00680057.1| DedA:Phosphoesterase, PA-phosphatase related [Xylella fastidiosa Ann-1]
>gi|71732023|gb|EAO34080.1| Phosphoesterase, PA-phosphatase related [Xylella fastidiosa Ann-1]
>gi|46201907|ref|ZP_00054133.2| COG2208: Serine phosphatase RsbU, regulator of sigma subunit [Magnetospirillum magnetotacticum MS-1]
>gi|147239|gb|AAA24368.1| alkaline phosphatase precursor (EC 3.1.3.1)
>gi|255533032|ref|YP_003093404.1| Protein-tyrosine phosphatase, low molecular weight [Pedobacter heparinus DSM 2366]
>gi|255532216|ref|YP_003092588.1| Phosphoprotein phosphatase [Pedobacter heparinus DSM 2366]
>gi|255521153|ref|ZP_05388390.1| protein-tyrosine phosphatase [Listeria monocytogenes FSL J1-175]
>gi|227532670|ref|ZP_03962719.1| dUTP diphosphatase [Lactobacillus reuteri MM4-1A]
>gi|255344057|gb|ACU03383.1| type I phosphodiesterase/nucleotide pyrophosphatase [Pedobacter heparinus DSM 2366]
>gi|255324869|ref|ZP_05365978.1| Low molecular weight phosphotyrosine protein phosphatase [Corynebacterium tuberculostearicum SK141]
>gi|255324398|ref|ZP_05365515.1| fructose-1,6-bisphosphatase, class II [Corynebacterium tuberculostearicum SK141]
>gi|255305740|ref|ZP_05349912.1| histidinol-phosphatase [Clostridium difficile ATCC 43255]
>gi|255297113|gb|EET76438.1| endonuclease/exonuclease/phosphatase [Corynebacterium tuberculostearicum SK141]
>gi|255297044|gb|EET76369.1| inorganic diphosphatase [Corynebacterium tuberculostearicum SK141]
>gi|255294460|gb|EET73829.1| alkaline phosphatase [Propionibacterium sp. oral taxon 191 str. F0233]
>gi|255277453|gb|EET70440.1| Protein-tyrosine-phosphatase [Geobacillus sp. Y4.1MC1]
>gi|255271684|gb|EET64807.1| phosphatidylglycerophosphatase A [Thermoanaerobacter mathranii subsp. mathranii str. A3]
>gi|255257633|ref|ZP_05337063.1| protein serine/threonine phosphatase [Thermoanaerobacterium thermosaccharolyticum DSM 571]
>gi|255256534|ref|ZP_05335994.1| Protein-tyrosine phosphatase, low molecular weight [Thermoanaerobacterium thermosaccharolyticum DSM 571]
>gi|255112877|gb|EET55396.1| aryldialkylphosphatase [Thermoanaerobacterium thermosaccharolyticum DSM 571]
>gi|255104012|gb|EET46686.1| inositol monophosphatase family protein [Thalassiobium sp. R2A62]
>gi|255102098|ref|ZP_05331075.1| undecaprenyl pyrophosphate phosphatase [Clostridium difficile QCD-63q42]
>gi|255066007|ref|ZP_05317862.1| non-canonical purine NTP pyrophosphatase, RdgB/HAM1 family [Neisseria sicca ATCC 29256]
>gi|255062528|ref|ZP_05314543.1| Inorganic diphosphatase [Nitrosomonas sp. AL212]
>gi|255035312|ref|YP_003085933.1| Endonuclease/exonuclease/phosphatase [Dyadobacter fermentans DSM 18053]
>gi|255025219|ref|ZP_05297205.1| non-canonical purine NTP pyrophosphatase, RdgB/HAM1 family protein [Listeria monocytogenes FSL J2-003]
>gi|255022525|ref|ZP_05294511.1| Ser/Thr protein phosphatase family protein [Listeria monocytogenes FSL J1-208]
>gi|254970196|gb|EET27690.1| Fructose-1,6-bisphosphatase, GlpX type [Acidithiobacillus caldus ATCC 51756]
>gi|254950430|gb|ACT95130.1| Ppx/GppA phosphatase [Dyadobacter fermentans DSM 18053]
>gi|152930139|gb|ABS35639.1| endonuclease/exonuclease/phosphatase family protein [Clostridium botulinum A str. ATCC 19397]
>gi|254882574|ref|ZP_05255284.1| imidazole glycerol-phosphate dehydratase/histidinol phosphatase [Bacteroides sp. 4_3_47FAA]
>gi|254877633|ref|ZP_05250343.1| phosphoglycolate phosphatase [Listeria monocytogenes FSL J2-071]
>gi|254876604|ref|ZP_05249314.1| exopolyphosphatase [Francisella philomiragia subsp. philomiragia ATCC 25015]
>gi|254851965|ref|ZP_05241313.1| phosphatase [Listeria monocytogenes FSL R2-503]
>gi|254851898|ref|ZP_05241246.1| phosphoglycolate phosphatase [Listeria monocytogenes FSL R2-503]
>gi|254846791|gb|EET25205.1| inorganic pyrophosphatase [Vibrio cholerae MO10]
>gi|254843279|gb|EET21693.1| imidazole glycerol-phosphate dehydratase/histidinol phosphatase [Francisella philomiragia subsp. philomiragia ATCC 25015]
>gi|254843275|gb|EET21689.1| phosphoribosyl-ATP pyrophosphatase/phosphoribosyl-AMP cyclohydrolase [Francisella philomiragia subsp. philomiragia ATCC 25015]
>gi|189496166|gb|ACE04714.1| Inositol phosphatase/fructose-16-bisphosphatase [Chlorobium phaeobacteroides BS1]
>gi|189496016|gb|ACE04564.1| protein tyrosine phosphatase [Chlorobium phaeobacteroides BS1]
>gi|49333340|gb|AAT63986.1| alkaline phosphatase [Bacillus thuringiensis serovar konkukian str. 97-27]
>gi|49331355|gb|AAT62001.1| endonuclease/exonuclease/phosphatase [Bacillus thuringiensis serovar konkukian str. 97-27]
>gi|254761863|ref|ZP_05213712.1| undecaprenyl pyrophosphate phosphatase [Bacillus anthracis str. Australia 94]
>gi|219995138|gb|ACL71740.1| Inositol-phosphate phosphatase [Thioalkalivibrio sp. HL-EbGR7]
>gi|217500157|gb|ACK48350.1| Ppx/GppA phosphatase [Shewanella baltica OS223]
>gi|197119988|ref|YP_002140415.1| phosphatidylglycerophosphatase A [Geobacter bemidjiensis Bem]
>gi|77159017|gb|EAO70229.1| DNA-entry nuclease [Streptococcus agalactiae 515]
>gi|112360403|emb|CAL35200.1| putative nuclease [Campylobacter jejuni subsp. jejuni NCTC 11168]
>gi|77174927|gb|EAO77740.1| DNA-entry nuclease [Streptococcus agalactiae H36B]
>gi|70610237|gb|AAZ05384.1| nuclease [Salmonella enterica]
>gi|23125217|ref|ZP_00107161.1| COG1525: Micrococcal nuclease (thermonuclease) homologs [Nostoc punctiforme PCC 73102]
>gi|28918100|gb|EAA27781.1| mitochondrial nuclease [Neurospora crassa OR74A]
>gi|116095079|gb|ABJ60231.1| DNA-entry nuclease [Lactobacillus gasseri ATCC 33323]
>gi|67087263|gb|EAM06730.1| Staphylococcus nuclease (SNase-like) [Azotobacter vinelandii AvOP]
>gi|23335147|ref|ZP_00120385.1| COG0322: Nuclease subunit of the excinuclease complex [Bifidobacterium longum DJO10A]
>gi|117609791|gb|ABK45246.1| ParB domain protein nuclease [Magnetococcus sp. MC-1]
>gi|46227695|gb|EAK88615.1| holiday junction resolvase, S1x1p, URI domain nuclease [Cryptosporidium parvum Iowa II]
>gi|46228750|gb|EAK89620.1| PAN2 family 3'5' exonuclease, UBC hydrolase (inactive) plus nuclease [Cryptosporidium parvum Iowa II]
>gi|124261932|gb|ABM96921.1| putative nuclease [Methylibium petroleiphilum PM1]
>gi|57019404|gb|EAL56102.1| ATP-dependent nuclease (addB), putative [Campylobacter coli RM2228]
>gi|62426303|ref|ZP_00381431.1| COG0322: Nuclease subunit of the excinuclease complex [Brevibacterium linens BL2]
>gi|116094075|gb|ABJ59228.1| DNA-entry nuclease [Lactobacillus delbrueckii subsp. bulgaricus ATCC BAA-365]
>gi|94555358|gb|ABF45272.1| Extracellular nuclease containing Fibronectin III domain [Deinococcus geothermalis DSM 11300]
>gi|116613063|gb|ABK05772.1| Relaxase/mobilization nuclease family protein [Arthrobacter sp. FB24]
>gi|95133660|gb|EAT15321.1| nuclease (SNase-like) [Desulfuromonas acetoxidans DSM 684]
>gi|151362863|gb|ABS05866.1| ATP-dependent nuclease subunit B-like protein [Kineococcus radiotolerans SRS30216]
>gi|68240022|gb|EAN22302.1| anticodon nuclease [Prosthecochloris aestuarii DSM 271]
>gi|117609793|gb|ABK45248.1| HNH nuclease [Magnetococcus sp. MC-1]
>gi|119536479|gb|ABL81096.1| ParB domain protein nuclease [Nocardioides sp. JS614]
>gi|119526011|gb|ABL79381.1| ParB domain protein nuclease [Nocardioides sp. JS614]
>gi|75214585|ref|ZP_00713127.1| COG1525: Micrococcal nuclease (thermonuclease) homologs [Escherichia coli E110019]
>gi|75228527|ref|ZP_00715164.1| COG0322: Nuclease subunit of the excinuclease complex [Escherichia coli B7A]
>gi|81254630|ref|ZP_00879144.1| COG0322: Nuclease subunit of the excinuclease complex [Mycobacterium tuberculosis C]
>gi|152961826|gb|ABS49287.1| nuclease SbcCD, D subunit [Yersinia pseudotuberculosis IP 31758]
>gi|149951527|gb|ABR50055.1| Relaxase/mobilization nuclease family protein [Alkaliphilus metalliredigens QYMF]
>gi|90104089|gb|ABD86126.1| nuclease (SNase-like) [Rhodopseudomonas palustris BisB18]
>gi|113885469|gb|ABI39521.1| nuclease SbcCD, D subunit [Shewanella sp. MR-4]
>gi|149901370|gb|ABR32203.1| ATP-dependent nuclease subunit AddB [Clostridium beijerinckii NCIMB 8052]
>gi|83848557|gb|EAP86426.1| probable extracellular nuclease [Croceibacter atlanticus HTCC2559]
>gi|83845859|gb|EAP83736.1| nuclease (SNase-like) [Sulfitobacter sp. EE-36]
>gi|84353971|ref|ZP_00978889.1| COG2374: Predicted extracellular nuclease [Burkholderia cenocepacia PC184]
>gi|86167545|gb|EAQ68804.1| nuclease (SNase) [Synechococcus sp. RS9917]
>gi|86169033|gb|EAQ70289.1| HNH endonuclease:HNH nuclease [Synechococcus sp. RS9917]
>gi|88775897|gb|EAR07144.1| putative S1/P1 Nuclease [Alteromonas macleodii 'Deep ecotype']
>gi|88791849|gb|EAR22959.1| SNase-like nuclease [Nitrococcus mobilis Nb-231]
>gi|88814198|gb|EAR24063.1| putative excision nuclease ABC subunit [marine actinobacterium PHSC20C1]
>gi|146401393|gb|ABQ29920.1| nuclease of the RecB family-like protein [Acidiphilium cryptum JF-5]
>gi|89044900|gb|EAR50990.1| extracellular nuclease [Oceanicola granulosus HTCC2516]
>gi|89081394|gb|EAR60625.1| Nuclease sbcCD subunit C [Oceanospirillum sp. MED92]
>gi|145215297|gb|ABP44701.1| nuclease (RecB family)-like protein [Mycobacterium gilvum PYR-GCK]
>gi|145215829|gb|ABP45233.1| HNH nuclease [Mycobacterium gilvum PYR-GCK]
>gi|145216818|gb|ABP46222.1| HNH nuclease [Mycobacterium gilvum PYR-GCK]
>gi|145215970|gb|ABP45374.1| HNH nuclease [Mycobacterium gilvum PYR-GCK]
>gi|145215649|gb|ABP45053.1| HNH nuclease [Mycobacterium gilvum PYR-GCK]
>gi|154158584|gb|ABS65800.1| Relaxase/mobilization nuclease family protein [Xanthobacter autotrophicus Py2]
>gi|154162961|gb|ABS70176.1| ParB domain protein nuclease [Xanthobacter autotrophicus Py2]
>gi|128908|sp|P24504|NUP3_PENSQ Nuclease PA3 (Endonuclease PA3) (Deoxyribonuclease PA3)
>gi|31747257|gb|AAP57300.1| cell death-related nuclease 4 [Caenorhabditis elegans]
>gi|5672692|dbj|BAA82696.1| nuclease I [Hordeum vulgare subsp. vulgare]
>gi|3322809|gb|AAC65505.1| Holliday junction nuclease (ruvC) [Treponema pallidum subsp. pallidum str. Nichols]
>gi|40253969|tpg|DAA02164.1| TPA_exp: nuclease [Suid herpesvirus 1]
>gi|160368310|gb|ABX29281.1| micrococcal nuclease A [Staphylococcus aureus subsp. aureus USA300_TCH1516]
>gi|1674028|gb|AAB95999.1| membrane nuclease [Mycoplasma pneumoniae M129]
>gi|2984128|gb|AAC07664.1| repair excision nuclease subunit B [Aquifex aeolicus VF5]
>gi|17134785|dbj|BAB77342.1| sugar-non-specific nuclease NucA homolog [Nostoc sp. PCC 7120]
>gi|238278|gb|AAB20216.1| nuclease S1 [Aspergillus oryzae, Peptide, 267 aa]
>gi|41325376|emb|CAF19856.1| Predicted HKD family nuclease [Corynebacterium glutamicum ATCC 13032]
>gi|29140060|gb|AAO71624.1| excision nuclease subunit A [Salmonella enterica subsp. enterica serovar Typhi Ty2]
>gi|26106139|dbj|BAC41579.1| nuclease [Pseudomonas resinovorans]
>gi|5708114|emb|CAB52376.1| alkaline nuclease [Gallid herpesvirus 1]
>gi|6685957|sp|Q9ZE29|RUVC_RICPR Crossover junction endodeoxyribonuclease ruvC (Holliday junction nuclease ruvC) (Holliday junction resolvase ruvC)
>gi|18077221|emb|CAC86857.1| putative nuclease [Pseudomonas putida]
>gi|32468694|emb|CAB12137.2| nuclease [Bacillus subtilis subsp. subtilis str. 168]
>gi|3818431|gb|AAC69516.1| nuclease [Syncephalastrum racemosum]
>gi|29610498|dbj|BAC74544.1| putative Holliday junction nuclease [Streptomyces avermitilis MA-4680]
>gi|110615355|gb|ABF04022.1| Holliday junction nuclease [Shigella flexneri 5 str. 8401]
>gi|33640422|emb|CAE20211.1| HNH endonuclease:HNH nuclease [Prochlorococcus marinus str. MIT 9313]
>gi|38259464|emb|CAE51692.1| putative exported nuclease [Serratia marcescens]
>gi|45047630|emb|CAF30757.1| Staphylococcus nuclease (SNase-like):Thermonuclease [Methanococcus maripaludis S2]
>gi|49237661|emb|CAF26843.1| ATP-dependent nuclease subunit A [Bartonella henselae str. Houston-1]
>gi|49239213|emb|CAF25532.1| ATP-dependent nuclease subunit A [Bartonella quintana str. Toulouse]
>gi|89268717|emb|CAJ83277.1| Nuclease sensitive element binding protein 1 [Xenopus tropicalis]
>gi|78609584|emb|CAI54630.1| Putative DNA-entry nuclease precursor (N-terminal fragment), authentic frameshift [Lactobacillus sakei subsp. sakei 23K]
>gi|83308657|emb|CAJ01565.1| staphylococcus-like nuclease [uncultured bacterium]
>gi|21904230|gb|AAM79111.1|AE014146_42 putative DNA-entry nuclease [Streptococcus pyogenes MGAS315]
>gi|62127533|gb|AAX65236.1| putative nuclease subunit of the excinuclease complex [Salmonella enterica subsp. enterica serovar Choleraesuis str. SC-B67]
>gi|21904231|gb|AAM79112.1| putative DNA-entry nuclease [Streptococcus pyogenes MGAS315]
>gi|19886537|gb|AAM01439.1| TOPRIM-domain-containing protein, potential nuclease [Methanopyrus kandleri AV19]
>gi|19888006|gb|AAM02574.1| Calcineurin superfamily phosphatase or nuclease [Methanopyrus kandleri AV19]
>gi|19887743|gb|AAM02377.1| Predicted nuclease of the micrococcal nuclease (thermonuclease) family [Methanopyrus kandleri AV19]
>gi|7339840|gb|AAF60971.1|AF201764_1 nuclease diphosphate kinase B [Danio rerio]
>gi|29894836|gb|AAP08125.1| ATP-dependent nuclease subunit A [Bacillus cereus ATCC 14579]
>gi|30995439|ref|NP_439447.2| nuclease [Haemophilus influenzae Rd KW20]
>gi|31541556|gb|AAP56856.1| predicted membrane protein nuclease [Mycoplasma gallisepticum R]
>gi|63254374|gb|AAY35470.1| Staphylococcus nuclease (SNase-like) [Pseudomonas syringae pv. syringae B728a]
>gi|77387330|gb|ABA78515.1| HNH nuclease / Probable phage PHI-105 holin-like protein [Rhodobacter sphaeroides 2.4.1]
>gi|46449614|gb|AAS96264.1| nuclease domain protein [Desulfovibrio vulgaris subsp. vulgaris str. Hildenborough]
>gi|55230528|gb|AAV45947.1| putative nuclease [Haloarcula marismortui ATCC 43049]
>gi|84786076|gb|ABC62258.1| nuclease [Erythrobacter litoralis HTCC2594]
>gi|84788222|gb|ABC64404.1| nuclease [Erythrobacter litoralis HTCC2594]
>gi|71802335|gb|AAX71688.1| ATP-dependent nuclease subunit A [Streptococcus pyogenes MGAS6180]
>gi|72003329|gb|AAZ59131.1| DNA repair enzyme, contains HhH domain and nuclease of RecB family [Prochlorococcus marinus str. NATL2A]
>gi|72003045|gb|AAZ58847.1| HNH nuclease [Prochlorococcus marinus str. NATL2A]
>gi|74419223|gb|ABA03422.1| staphylococcus nuclease (SNase-like) [Nitrobacter winogradskyi Nb-255]
>gi|75702713|gb|ABA22389.1| nuclease (SNase-like) [Anabaena variabilis ATCC 29413]
>gi|76883116|gb|ABA57797.1| HNH nuclease [Nitrosococcus oceani ATCC 19707]
>gi|76883038|gb|ABA57719.1| Micrococcal nuclease (SNase-like) [Nitrosococcus oceani ATCC 19707]
>gi|77761085|ref|YP_241547.2| nuclease [Xanthomonas campestris pv. campestris str. 8004]
>gi|78168674|gb|ABB25771.1| nuclease (SNase-like) [Synechococcus sp. CC9902]
>gi|82410146|gb|ABB74255.1| nuclease (SNase-like) [Nitrosospira multiformis ATCC 25196]
>gi|83757479|gb|ABC45592.1| nuclease SbcCD, D subunit subfamily, putative [Salinibacter ruber DSM 13855]
>gi|84788832|gb|ABC65014.1| nuclease [Erythrobacter litoralis HTCC2594]
>gi|27360855|gb|AAO09765.1|AE016801_84 Predicted extracellular nuclease [Vibrio vulnificus CMCP6]
>gi|457262|gb|AAA36569.1| nuclease sensitive element binding protein-1
>gi|28851489|gb|AAO54566.1| colicin/pyosin nuclease family protein [Pseudomonas syringae pv. tomato str. DC3000]
>gi|396393|gb|AAC43152.1| excision nuclease [Escherichia coli]
>gi|86553398|gb|ABC98356.1| putative nuclease SbcCD, D subunit [Synechococcus sp. JA-3-3Ab]
>gi|91709559|gb|ABE49487.1| anticodon nuclease [Methylobacillus flagellatus KT]
>gi|91693184|gb|ABE36381.1| Putative ParB-like nuclease [Burkholderia xenovorans LB400]
>gi|91802853|gb|ABE65225.1| nuclease (SNase-like) [Nitrobacter hamburgensis X14]
>gi|91802663|gb|ABE65036.1| nuclease (SNase-like) [Nitrobacter hamburgensis X14]
>gi|91713660|gb|ABE53586.1| nuclease [Shewanella denitrificans OS217]
>gi|91801452|gb|ABE63827.1| nuclease (SNase-like) [Nitrobacter hamburgensis X14]
>gi|89294527|gb|EAR92515.1| S1/P1 Nuclease [Tetrahymena thermophila SB210]
>gi|89294528|gb|EAR92516.1| S1/P1 Nuclease [Tetrahymena thermophila SB210]
>gi|21280306|dbj|BAB96802.1| nuclease Le3 [Lentinula edodes]
>gi|29604140|dbj|BAC68211.1| putative nuclease [Streptomyces avermitilis MA-4680]
>gi|18104286|gb|AAL59472.1| putative DNA nuclease [Enterococcus faecalis]
>gi|4335971|gb|AAD17542.1| APEX nuclease [Ateles belzebuth chamek]
>gi|21554516|gb|AAM63596.1| putative bifunctional nuclease [Arabidopsis thaliana]
>gi|14030876|gb|AAK52082.1| nuclease [Nicotiana tabacum]
>gi|33440454|gb|AAQ19140.1| putative ParB-like nuclease [Escherichia coli]
>gi|56378245|dbj|BAD74231.1| nuclease [Streptococcus pyogenes]
>gi|85776861|gb|ABC83698.1| HNH nuclease [Anaeromyxobacter dehalogenans 2CP-C]
>gi|168732287|ref|ZP_02764564.1| nuclease subunit D [Clostridium difficile QCD-97b34]
>gi|90323706|gb|EAS40339.1| putative nuclease [Photobacterium profundum 3TCK]
>gi|149946326|gb|ABR52262.1| Micrococcal nuclease [Staphylococcus aureus subsp. aureus JH1]
>gi|91185361|gb|EAS71738.1| putative S1/P1 Nuclease [Psychroflexus torquis ATCC 700755]
>gi|94545662|gb|ABF35709.1| ATP-dependent nuclease subunit B [Streptococcus pyogenes MGAS2096]
>gi|95135587|gb|EAT17238.1| nuclease SbcCD, D subunit [Desulfuromonas acetoxidans DSM 684]
>gi|97274826|sp|Q5FA76|RUVC_NEIG1 Crossover junction endodeoxyribonuclease ruvC (Holliday junction nuclease ruvC) (Holliday junction resolvase ruvC)
>gi|116094906|gb|ABJ60058.1| Homing nuclease of HNH family with NUMOD4 and IENR domains [Lactobacillus gasseri ATCC 33323]
>gi|160428060|gb|ABX41623.1| nuclease SbcCD, D subunit [Clostridium phytofermentans ISDg]
>gi|109003367|ref|XP_001088540.1| PREDICTED: similar to nuclease sensitive element binding protein 1 [Macaca mulatta]
>gi|109082642|ref|XP_001089431.1| PREDICTED: APEX nuclease isoform 1 [Macaca mulatta]
>gi|109462026|ref|XP_001053624.1| PREDICTED: similar to nuclease sensitive element binding protein 1 [Rattus norvegicus]
>gi|110342251|gb|ABG68488.1| nuclease sbcCD subunit D [Escherichia coli 536]
>gi|110817520|gb|ABG92804.1| excision nuclease ABC subunit B [Rhodococcus sp. RHA1]
>gi|110817513|gb|ABG92797.1| excision nuclease ABC subunit A (UvrA protein) [Rhodococcus sp. RHA1]
>gi|121556615|gb|ABM60703.1| Relaxase/mobilization nuclease family protein [Verminephrobacter eiseniae EF01-2]
>gi|111152610|emb|CAJ64351.1| DNA strand exchange and recombination protein with protease and nuclease activity [Frankia alni ACN14a]
>gi|111150606|emb|CAJ62307.1| conserved hypothetical protein; putative nuclease domain [Frankia alni ACN14a]
>gi|111149105|emb|CAJ60788.1| Crossover junction endodeoxyribonuclease ruvC (Holliday junction nuclease ruvC) (Holliday juction resolvase ruvC) [Frankia alni ACN14a]
>gi|112443127|gb|ABI18972.1| putative non-specific nuclease [Palaemonidae sp. EAB-2006]
>gi|113529564|emb|CAJ95911.1| extracellular nuclease [Ralstonia eutropha H16]
>gi|167348404|gb|ABZ71139.1| ParB domain protein nuclease [Caulobacter sp. K31]
>gi|113881011|gb|ABI45969.1| ParB nuclease domain protein [Synechococcus sp. CC9311]
>gi|114341334|gb|ABI66614.1| Relaxase/mobilization nuclease family protein [Maricaulis maris MCS10]
>gi|114542647|gb|EAU45671.1| nuclease (SNase-like) protein [Roseovarius sp. HTCC2601]
>gi|114771966|ref|ZP_01449355.1| putative S1/P1 Nuclease [alpha proteobacterium HTCC2255]
>gi|115250061|emb|CAJ67881.1| ATP-dependent nuclease subunit B [Clostridium difficile 630]
>gi|115939650|ref|XP_001177520.1| PREDICTED: similar to PABP-dependent poly(A) nuclease 3 isoform 2 [Strongylocentrotus purpuratus]
>gi|116106642|gb|ABJ71782.1| DNA-entry nuclease [Lactococcus lactis subsp. cremoris SK11]
>gi|117577186|emb|CAL65655.1| anticodon nuclease [Gramella forsetii KT0803]
>gi|117985473|gb|EAU99849.1| ParB-like nuclease [Burkholderia phymatum STM815]
>gi|118002107|gb|EAV16261.1| Relaxase/mobilization nuclease domain [Comamonas testosteroni KF-1]
>gi|154153375|gb|ABS60607.1| nuclease (SNase domain protein) [Fervidobacterium nodosum Rt17-B1]
>gi|156231549|gb|ABU56332.1| nuclease (SNase domain protein) [Roseiflexus castenholzii DSM 13941]
>gi|118137664|pdb|2EYJ|A Chain A, Crystal Structure Of Staphylococcal Nuclease Mutant T62v
>gi|118137679|pdb|2F0L|A Chain A, Crystal Structure Of Staphylococcal Nuclease Mutant V23lI72L
>gi|118137681|pdb|2F0N|A Chain A, Crystal Structure Of Staphylococcal Nuclease Mutant L25iI72L
>gi|118433781|gb|EAV40442.1| ParB-like nuclease domain protein [Stappia aggregata IAM 12614]
>gi|118435954|gb|EAV42597.1| SNase-like nuclease [Stappia aggregata IAM 12614]
>gi|169815248|gb|ACA89831.1| Putative ParB-like nuclease [Burkholderia cenocepacia MC0-3]
>gi|160342318|gb|ABX15404.1| Putative ParB-like nuclease [Burkholderia multivorans ATCC 17616]
>gi|160361500|gb|ABX33113.1| ParB domain protein nuclease [Delftia acidovorans SPH-1]
>gi|157848587|gb|ABV89086.1| nuclease (SNase domain protein) [Shewanella pealeana ATCC 700345]
>gi|119444892|gb|EAW26191.1| Holliday junction nuclease [Alteromonadales bacterium TW-7]
>gi|119458309|gb|EAW39419.1| probable extracellular nuclease [marine gamma proteobacterium HTCC2080]
>gi|132663059|gb|ABO34705.1| nuclease (SNase domain protein) [Methanococcus maripaludis C5]
>gi|154156093|gb|ABS63310.1| nuclease (SNase domain protein) [Parvibaculum lavamentivorans DS-1]
>gi|121300696|gb|EAX41675.1| ParB-like nuclease [Ralstonia pickettii 12J]
>gi|121308596|dbj|BAF43690.1| excision nuclease subunit B [Photobacterium phosphoreum]
>gi|123197947|gb|ABM69588.1| Predicted nuclease (RecB family) [Prochlorococcus marinus str. AS9601]
>gi|150011971|gb|ABR54423.1| nuclease (SNase domain protein) [Methanococcus vannielii SB]
>gi|124514576|gb|EAY56088.1| putative RecB family nuclease [Leptospirillum sp. Group II UBA]
>gi|126013932|gb|ABN69310.1| ParB domain protein nuclease [Staphylothermus marinus F1]
>gi|126236358|gb|ABN99758.1| nuclease (RecB family)-like protein [Mycobacterium sp. JLS]
>gi|126703655|gb|EBA02750.1| ParB-like nuclease [Rhodobacterales bacterium HTCC2150]
>gi|134071363|emb|CAM70049.1| p1/s1 nuclease [Leishmania infantum]
>gi|133722197|gb|ABO37319.1| putative S1/P1 nuclease [Heliothis virescens ascovirus 3e]
>gi|142856019|gb|ABO92334.1| micrococcal nuclease (SNase-like) [Aeromonas salmonicida subsp. salmonicida A449]
>gi|145569149|gb|ABP78255.1| staphylococcal nuclease [Pseudomonas stutzeri A1501]
>gi|145579768|pdb|2JBG|D Chain D, Crystal Structure Of The Mutant N560a Of The Nuclease Domain Of Cole7 In Complex With Im7
>gi|145579764|pdb|2JB0|B Chain B, Crystal Structure Of The Mutant H573a Of The Nuclease Domain Of Cole7 In Complex With Im7
>gi|145579762|pdb|2JAZ|D Chain D, Crystal Structure Of The Mutant N560d Of The Nuclease Domain Of Cole7 In Complex With Im7
>gi|146232435|gb|ABQ13413.1| Staphylococcal nuclease family protein [Dichelobacter nodosus VCS1703A]
>gi|146863905|gb|EDK49374.1| ParB domain protein nuclease [Shewanella baltica OS223]
>gi|147848144|emb|CAK23695.1| Nuclease subunit of the excinuclease complex (Excinuclease ABC subunit C) [Synechococcus sp. WH 7803]
>gi|183572396|gb|EDT92924.1| ATP-dependent nuclease subunit B [Streptococcus pneumoniae SP195]
>gi|148874461|gb|EDL72596.1| putative nuclease [Vibrio cholerae 623-39]
>gi|149812678|gb|EDM72507.1| nuclease (SNase-like) protein [Roseobacter sp. AzwK-3b]
>gi|157316051|gb|ABV35149.1| nuclease (SNase domain protein) [Shewanella sediminis HAW-EB3]
>gi|150420319|gb|EDN12616.1| putative anticodon nuclease [Vibrio cholerae RC385]
>gi|150963594|gb|ABR85619.1| nuclease sbcCD subunit C [Pseudomonas aeruginosa PA7]
>gi|151562350|gb|ABS15847.1| nuclease (SNase-like) [Ochrobactrum anthropi ATCC 49188]
>gi|151562378|gb|ABS15875.1| nuclease (SNase domain protein) [Ochrobactrum anthropi ATCC 49188]
>gi|146151103|gb|ABQ02869.1| putative exported nuclease [Klebsiella pneumoniae]
>gi|157076150|gb|ABV10833.1| DNA-entry nuclease [Streptococcus gordonii str. Challis substr. CH1]
>gi|157076662|gb|ABV16373.1| putative relaxase/mobilization nuclease domain protein [Escherichia coli E24377A]
>gi|157387214|gb|ABV49919.1| Predicted nuclease (RecB family) [Prochlorococcus marinus str. MIT 9215]
>gi|157404641|gb|EDO70678.1| ParB domain protein nuclease [Dehalococcoides sp. VS]
>gi|159178666|gb|EDP63206.1| nuclease (SNase-like) protein [alpha proteobacterium BAL199]
>gi|161018824|emb|CAK02382.1| Holliday junction nuclease ruvC [Bartonella tribocorum CIP 105476]
>gi|161383224|gb|EDQ07615.1| ParB-like nuclease [Phaeobacter gallaeciensis 2.10]
>gi|161400825|gb|EDQ25074.1| ParB domain protein nuclease [Desulfatibacillum alkenivorans AK-01]
>gi|161402232|gb|EDQ26470.1| nuclease (SNase domain protein) [Desulfatibacillum alkenivorans AK-01]
>gi|162435446|gb|EDQ46027.1| ParB-like nuclease [Methylobacterium nodulans ORS 2060]
>gi|162436011|gb|EDQ46586.1| nuclease (RecB family)-like protein [Elusimicrobium minutum Pei191]
>gi|163259046|emb|CAP41345.1| ParB-like nuclease [Bordetella petrii]
>gi|163673864|gb|ABY37975.1| nuclease (SNase domain protein) [Brucella suis ATCC 23445]
>gi|165894499|gb|EDR22476.1| nuclease sbcCD subunit C, putative [Entamoeba dispar SAW760]
>gi|167065316|gb|EDR69651.1| ParB domain protein nuclease [Rhodopseudomonas palustris TIE-1]
>gi|167414759|gb|EDR81502.1| HNH nuclease [Anaeromyxobacter dehalogenans 2CP-1]
>gi|167415300|gb|EDR82031.1| HNH nuclease [Anaeromyxobacter dehalogenans 2CP-1]
>gi|167417707|gb|EDR84410.1| HNH nuclease [Anaeromyxobacter dehalogenans 2CP-1]
>gi|167418222|gb|EDR84921.1| HNH nuclease [Anaeromyxobacter dehalogenans 2CP-1]
>gi|167462786|ref|ZP_02327875.1| Spo0J-like protein, ParB-like nuclease domain [Paenibacillus larvae subsp. larvae BRL-230010]
>gi|167730578|emb|CAO81490.1| putative Micrococcal nuclease [Candidatus Cloacamonas acidaminovorans]
>gi|167731433|emb|CAP49608.1| putative extracellular nuclease [Xanthomonas campestris pv. campestris]
>gi|167731485|emb|CAP49660.1| exported putative nuclease [Xanthomonas campestris pv. campestris]
>gi|167871484|gb|EDS34867.1| alkaline nuclease [Culex pipiens quinquefasciatus]
>gi|167912949|ref|ZP_02500040.1| Relaxase/mobilization nuclease family protein [Burkholderia pseudomallei 112]
>gi|168807853|ref|ZP_02828912.1| membrane nuclease A - hypothetical [Ureaplasma urealyticum serovar 2]
>gi|167971067|ref|ZP_02553344.1| membrane nuclease A - hypothetical [Ureaplasma parvum serovar 6]
>gi|167973896|ref|ZP_02556173.1| membrane nuclease A - hypothetical [Ureaplasma urealyticum serovar 11]
>gi|168141636|ref|ZP_02584865.1| ATP-dependent nuclease subunit B [Bacillus cereus G9842]
>gi|168144676|ref|ZP_02587905.1| membrane nuclease A - hypothetical [Bacillus cereus G9842]
>gi|168153048|ref|ZP_02588281.1| ParB-like nuclease domain protein [Bacillus cereus NVH0597-99]
>gi|168156473|ref|ZP_02591706.1| HNH nuclease [Bacillus cereus NVH0597-99]
>gi|169294494|gb|EDS76627.1| homing nuclease of hnh family with numod4 and ienr domains [Clostridium botulinum C str. Eklund]
>gi|168334043|ref|ZP_02692262.1| ATP-dependent nuclease subunit B [Epulopiscium sp. 'N.t. morphotype B']
>gi|172043451|gb|EDT51497.1| ATP-dependent nuclease subunit B [Streptococcus pneumoniae CDC1873-00]
>gi|168732288|ref|ZP_02764565.1| ATP-dependent nuclease subunit A [Clostridium difficile QCD-97b34]
>gi|168698018|ref|ZP_02730295.1| Homing nuclease of HNH family with NUMOD4 and IENR domains [Gemmata obscuriglobus UQM 2246]
>gi|168715056|ref|ZP_02747333.1| ATP-dependent nuclease subunit A [Clostridium difficile QCD-63q42]
>gi|168715057|ref|ZP_02747334.1| ATP-dependent nuclease subunit B [Clostridium difficile QCD-63q42]
>gi|169005178|gb|EDS52031.1| nuclease SbcCD, D subunit [Paenibacillus sp. JDR-2]
>gi|169151966|emb|CAP00827.1| putative extracellular nuclease [Acinetobacter baumannii]
>gi|169156922|emb|CAQ02090.1| ABC excision nuclease subunit A [Clavibacter michiganensis subsp. sepedonicus]
>gi|170123225|gb|EDS92156.1| nuclease SbcCD, C subunit [Escherichia albertii TW07627]
>gi|170133760|gb|EDT02125.1| ParB domain protein nuclease [Burkholderia ambifaria IOP40-10]
>gi|170657920|gb|ACB26975.1| nuclease (SNase domain protein) [Methylobacterium radiotolerans JCM 2831]
>gi|170787671|gb|EDT28715.1| nuclease [Oligotropha carboxidovorans OM5]
>gi|170788148|gb|EDT29192.1| ParB domain protein nuclease [Oligotropha carboxidovorans OM5]
>gi|170938031|emb|CAP63015.1| ssDNA-binding protein, controls activity of RecBCD nuclease [Cupriavidus taiwanensis]
>gi|171701503|gb|ACB54483.1| putative nuclease [Cyanothece sp. ATCC 51142]
>gi|172069582|gb|EDT55691.1| Relaxase/mobilization nuclease family protein [Methylocella silvestris BL2]
>gi|172070767|gb|EDT56818.1| ParB domain protein nuclease [Micrococcus luteus NCTC 2665]
>gi|172073297|gb|EDT58725.1| nuclease (SNase domain protein) [Cyanothece sp. PCC 8801]
>gi|172073370|gb|EDT58797.1| Relaxase/mobilization nuclease family protein [Cyanothece sp. PCC 8801]
>gi|177909390|gb|EDT71842.1| ATP-dependent nuclease subunit B [Clostridium perfringens D str. JGS1721]
>gi|182676021|gb|EDT87926.1| membrane nuclease A - hypothetical [Ureaplasma parvum serovar 14 str. ATCC 33697]
>gi|183225856|dbj|BAG26372.1| ATP-dependent nuclease subunit B [Lactobacillus fermentum IFO 3956]
>gi|183448135|pdb|2RKS|A Chain A, Crystal Structure Of Staphylococcal Nuclease Variant Phs L38k At Cryogenic Temperature
>gi|183576516|gb|EDT97044.1| ATP-dependent nuclease subunit B [Streptococcus pneumoniae CDC3059-06]
>gi|144901359|emb|CAM78223.1| Phosphoenolpyruvate-protein kinase (PTS system EI component in bacteria) [Magnetospirillum gryphiswaldense MSR-1]
>gi|145689660|gb|ABP90166.1| Phosphoenolpyruvate-protein kinase (PTS system EI component in bacteria) [Streptococcus suis 05ZYH33]
>gi|38640118|ref|NP_944074.1| gp1 dNMP kinase [Aeromonas phage Aeh1]
>gi|150016035|ref|YP_001308289.1| protein kinase [Clostridium beijerinckii NCIMB 8052]
>gi|124603211|gb|EAY61486.1| transmembrane serine/threonine-protein kinase B pknB [Mycobacterium tuberculosis C]
>gi|13879058|gb|AAK44239.1| serine/threonine protein kinase [Mycobacterium tuberculosis CDC1551]
>gi|94970962|ref|YP_593010.1| TPR repeat-containing serine/threonin protein kinase [Candidatus Koribacter versatilis Ellin345]
>gi|124514364|gb|EAY55877.1| Guanylate kinase [Leptospirillum rubarum]
>gi|251856645|gb|EES83426.1| ribose-phosphate pyrophosphokinase [Prevotella melaninogenica ATCC 25845]
>gi|251856167|gb|EES82955.1| thymidine kinase [Prevotella melaninogenica ATCC 25845]
>gi|243063116|gb|EES45302.1| ribose-phosphate pyrophosphokinase [Burkholderia mallei PRL-20]
>gi|167001074|ref|ZP_02266875.1| pyridoxal kinase [Burkholderia mallei PRL-20]
>gi|166998569|ref|ZP_02264427.1| 2-dehydro-3-deoxygalactonokinase [Burkholderia mallei PRL-20]
>gi|229423317|gb|EEO38364.1| ser/Thr protein kinase [Fusobacterium sp. 2_1_31]
>gi|237812520|ref|YP_002896971.1| kinase, PfkB family [Burkholderia pseudomallei MSHR346]
>gi|237810772|ref|YP_002895223.1| ribose-phosphate pyrophosphokinase [Burkholderia pseudomallei MSHR346]
>gi|229821906|ref|YP_002883432.1| Polyphosphate kinase [Beutenbergia cavernae DSM 12333]
>gi|207855875|ref|YP_002242526.1| fructokinase [Salmonella enterica subsp. enterica serovar Enteritidis str. P125109]
>gi|229186236|ref|ZP_04313404.1| Polyphosphate kinase [Bacillus cereus BGSC 6E1]
>gi|228967019|ref|ZP_04128057.1| Polyphosphate kinase [Bacillus thuringiensis serovar sotto str. T04001]
>gi|228610296|gb|EEK67569.1| Sensor histidine kinase [Bacillus cereus MM3]
>gi|124026783|ref|YP_001015898.1| ATPase or kinase [Prochlorococcus marinus str. NATL1A]
>gi|118463262|ref|YP_882300.1| acetylglutamate kinase [Mycobacterium avium 104]
>gi|27366945|ref|NP_762472.1| sensory histidine kinase UhpB [Vibrio vulnificus CMCP6]
>gi|27365419|ref|NP_760947.1| tetraacyldisaccharide 4'-kinase [Vibrio vulnificus CMCP6]
>gi|170759747|ref|YP_001787819.1| protein kinase [Clostridium botulinum A3 str. Loch Maree]
>gi|116626939|ref|YP_829095.1| serine/threonine protein kinase [Solibacter usitatus Ellin6076]
>gi|28493745|ref|NP_787906.1| serine/threonine protein kinase [Tropheryma whipplei str. Twist]
>gi|226200249|ref|ZP_03795794.1| sensory box histidine kinase [Burkholderia pseudomallei Pakistan 9]
>gi|226197704|ref|ZP_03793279.1| ribokinase [Burkholderia pseudomallei Pakistan 9]
>gi|226194430|ref|ZP_03790028.1| cobinamide kinase/cobinamide phosphate guanyltransferase [Burkholderia pseudomallei Pakistan 9]
>gi|225927757|gb|EEH23799.1| sensory box histidine kinase [Burkholderia pseudomallei Pakistan 9]
>gi|221209992|ref|ZP_03582973.1| phosphoenolpyruvate carboxykinase [Burkholderia multivorans CGD1]
>gi|221177058|gb|EEE09486.1| multi-sensor signal transduction histidine kinase [Burkholderia multivorans CGD2]
>gi|221170032|gb|EEE02498.1| periplasmic sensor signal transduction histidine kinase [Burkholderia multivorans CGD1]
>gi|221169235|gb|EEE01702.1| streptomycin 3''-kinase (Streptomycin 3''-phosphotransferase) (SPH) [Burkholderia multivorans CGD1]
>gi|189485199|ref|YP_001956140.1| 7,8-dihydro-6-hydroxymethylpterin- pyrophosphokinase [uncultured Termite group 1 bacterium phylotype Rs-D17]
>gi|217422351|ref|ZP_03453854.1| adenylylsulfate kinase [Burkholderia pseudomallei 576]
>gi|217419033|ref|ZP_03450540.1| polyphosphate kinase 2 [Burkholderia pseudomallei 576]
>gi|196223251|gb|EDY17770.1| response regulator receiver sensor hybrid histidine kinase [Chthoniobacter flavus Ellin428]
>gi|167945734|ref|ZP_02532808.1| sensor histidine kinase with ATPase domain, two fused [Endoriftia persephone 'Hot96_1+Hot96_2']
>gi|148712625|gb|ABR02739.1| glucose kinase [Streptococcus pneumoniae]
>gi|148712501|gb|ABR02677.1| glucose kinase [Streptococcus pneumoniae]
>gi|148712351|gb|ABR02602.1| glucose kinase [Streptococcus pneumoniae]
>gi|255341421|gb|ACU07534.1| two-component system sensor histidine kinase [Flavobacteriaceae bacterium 3519-10]
>gi|255340954|gb|ACU07067.1| two-component system sensor histidine kinase/response regulator [Flavobacteriaceae bacterium 3519-10]
>gi|255022255|ref|ZP_05294249.1| Acetylglutamate kinase [Acidithiobacillus caldus ATCC 51756]
>gi|254985149|gb|EET36117.1| HPr kinase [Geobacter sp. M18]
>gi|254873140|ref|ZP_05245850.1| carbohydrate kinase, PfkB family protein [Listeria monocytogenes FSL N1-017]
>gi|219681834|ref|YP_002468220.1| adenylate kinase [Buchnera aphidicola str. 5A (Acyrthosiphon pisum)]
>gi|219681544|ref|YP_002467929.1| 4-diphosphocytidyl-2-C-methyl-D-erythritol kinase [Buchnera aphidicola str. 5A (Acyrthosiphon pisum)]
>gi|81170069|gb|ABB58409.1| Phosphomethylpyrimidine kinase [Synechococcus elongatus PCC 7942]
>gi|81169962|gb|ABB58302.1| 2-amino-4-hydroxy-6-hydroxymethyldihydropteridine pyrophosphokinase [Synechococcus elongatus PCC 7942]
>gi|217957706|ref|YP_002336250.1| adenylate kinase [Bacillus cereus AH187]
>gi|254557046|ref|YP_003063463.1| acetate kinase [Lactobacillus plantarum JDM1]
>gi|239627726|ref|ZP_04670757.1| two-component protein Kinase [Clostridiales bacterium 1_7_47_FAA]
>gi|237728108|ref|ZP_04558589.1| aspartate kinase III [Citrobacter sp. 30_2]
>gi|254395459|ref|ZP_05010530.1| acetylglutamate kinase [Streptomyces pristinaespiralis ATCC 25486]
>gi|114770122|ref|ZP_01447660.1| acetylglutamate kinase [alpha proteobacterium HTCC2255]
>gi|254260414|ref|ZP_04951468.1| GTP diphosphokinase [Burkholderia pseudomallei 1710a]
>gi|254045973|gb|ACT62766.1| acetate kinase [Lactobacillus plantarum JDM1]
>gi|253984592|gb|ACT49449.1| HPr kinase [Methylovorus sp. SIP3-4]
>gi|251771464|gb|EES52041.1| thymidylate kinase [Leptospirillum ferrodiazotrophum]
>gi|238548271|dbj|BAH64622.1| polyphosphate kinase [Klebsiella pneumoniae NTUH-K2044]
>gi|110647595|emb|CAL17071.1| GTP pyrophosphokinase (ATP:GTP 3'-pyrophosphotransferase) (ppGpp synthetase I) [Alcanivorax borkumensis SK2]
>gi|240296524|gb|EER47149.1| GTP pyrophosphokinase [Actinobacillus minor NM305]
>gi|220965374|gb|ACL96730.1| CBS pair-family sensor histidine kinase/receiver domain protein [Caulobacter crescentus NA1000]
>gi|220962396|gb|ACL93752.1| acetylglutamate kinase [Caulobacter crescentus NA1000]
>gi|220962350|gb|ACL93706.1| HPR(SER) kinase/phosphatase [Caulobacter crescentus NA1000]
>gi|221640241|ref|YP_002526503.1| Polyphosphate kinase [Rhodobacter sphaeroides KD131]
>gi|221640042|ref|YP_002526304.1| Adenosylcobinamide kinase [Rhodobacter sphaeroides KD131]
>gi|239907571|ref|YP_002954312.1| two-component sensor histidine kinase [Desulfovibrio magneticus RS-1]
>gi|239500713|ref|ZP_04660023.1| GTP pyrophosphokinase [Acinetobacter baumannii AB900]
>gi|238917910|ref|YP_002931427.1| glucokinase [Eubacterium eligens ATCC 27750]
>gi|238871363|gb|ACR71073.1| 2-dehydro-3-deoxygluconokinase [Eubacterium eligens ATCC 27750]
>gi|238749438|ref|ZP_04610943.1| Pyruvate kinase I [Yersinia rohdei ATCC 43380]
>gi|238724919|gb|EEQ16559.1| Pyruvate kinase I [Yersinia frederiksenii ATCC 33641]
>gi|238717472|gb|EEQ09314.1| Pantothenate kinase [Yersinia mollaretii ATCC 43969]
>gi|238708192|gb|EEQ00548.1| Pyruvate kinase I [Yersinia ruckeri ATCC 29473]
>gi|229450034|gb|EEO55825.1| sensory box sensor histidine kinase/response regulator [Bacteroides sp. 2_2_4]
>gi|229445386|gb|EEO51177.1| GTP pyrophosphokinase [Bacteroides sp. D1]
>gi|197316280|gb|ACH65727.1| thiamine kinase [Vibrio fischeri MJ11]
>gi|197316143|gb|ACH65590.1| sensor kinase DpiB (Sensor kinase citA) [Vibrio fischeri MJ11]
>gi|14021091|dbj|BAB47704.1| carbohydrate kinase [Mesorhizobium loti MAFF303099]
>gi|17984419|gb|AAL53514.1| acetylglutamate kinase [Brucella melitensis 16M]
>gi|229852773|ref|ZP_04472796.1| sugar kinase, ribokinase [Streptosporangium roseum DSM 43021]
>gi|183581431|dbj|BAG29902.1| acetylglutamate kinase [Kocuria rhizophila DC2201]
>gi|224990037|ref|YP_002644724.1| acetylglutamate kinase [Mycobacterium bovis BCG str. Tokyo 172]
>gi|166368012|ref|YP_001660285.1| 6-phosphofructokinase [Microcystis aeruginosa NIES-843]
>gi|161831009|ref|YP_001596429.1| thymidylate kinase [Coxiella burnetii RSA 331]
>gi|154251436|ref|YP_001412260.1| ribokinase-like domain-containing protein [Parvibaculum lavamentivorans DS-1]
>gi|152982191|ref|YP_001354085.1| two component sensor histidine kinase [Janthinobacterium sp. Marseille]
>gi|148662019|ref|YP_001283542.1| carbohydrate kinase CbhK [Mycobacterium tuberculosis H37Ra]
>gi|146319260|ref|YP_001198972.1| HPr kinase/phosphorylase [Streptococcus suis 05ZYH33]
>gi|126640408|ref|YP_001083392.1| dephosphocoenzyme A kinase [Acinetobacter baumannii ATCC 17978]
>gi|229527057|ref|ZP_04416452.1| GTP pyrophosphokinase (p)ppGpp synthetase I [Vibrio cholerae 12129(1)]
>gi|161936126|ref|YP_281847.2| HPr kinase/phosphorylase [Streptococcus pyogenes MGAS5005]
>gi|149194506|ref|ZP_01871602.1| Acetylglutamate kinase [Caminibacter mediatlanticus TB-2]
>gi|183176788|gb|ACC41898.1| two-component sensor histidine kinase [Mycobacterium marinum M]
>gi|183174858|gb|ACC39968.1| two-component sensor histidine kinase DevS [Mycobacterium marinum M]
>gi|121998908|ref|YP_001003695.1| HPr kinase [Halorhodospira halophila SL1]
>gi|116512246|ref|YP_809462.1| pantothenate kinase [Lactococcus lactis subsp. cremoris SK11]
>gi|21909597|ref|NP_663865.1| adenylate kinase [Streptococcus pyogenes MGAS315]
>gi|229146442|ref|ZP_04274813.1| Guanylate kinase [Bacillus cereus BDRD-ST24]
>gi|229116492|ref|ZP_04245881.1| Carbohydrate kinase FGGY [Bacillus cereus Rock1-3]
>gi|229110553|ref|ZP_04240123.1| Pyruvate phosphate dikinase PEP/pyruvate-binding [Bacillus cereus Rock1-15]
>gi|229075871|ref|ZP_04208847.1| Butyrate kinase [Bacillus cereus Rock4-18]
>gi|229025623|ref|ZP_04182030.1| Butyrate kinase [Bacillus cereus AH1272]
>gi|228889275|gb|EEN32275.1| protein kinase family protein [Catenulispora acidiphila DSM 44928]
>gi|228822036|gb|EEM68027.1| Hydroxyethylthiazole kinase [Bacillus thuringiensis serovar berliner ATCC 10792]
>gi|228806163|gb|EEM52737.1| Pyruvate phosphate dikinase PEP/pyruvate-binding [Bacillus thuringiensis serovar kurstaki str. T03a001]
>gi|228799293|gb|EEM46258.1| Butyrate kinase [Bacillus thuringiensis serovar pakistani str. T13001]
>gi|228789367|gb|EEM37288.1| Glycerate kinase [Bacillus thuringiensis serovar thuringiensis str. T01001]
>gi|228776274|gb|EEM24628.1| Glycerate kinase [Bacillus thuringiensis serovar tochigiensis BGSC 4Y1]
>gi|228711035|gb|EEL63001.1| 6-phosphofructokinase [Bacillus cereus F65185]
>gi|228697762|gb|EEL50511.1| Pyruvate phosphate dikinase PEP/pyruvate-binding [Bacillus cereus Rock3-44]
>gi|228682465|gb|EEL36540.1| Glycerate kinase [Bacillus cereus Rock3-28]
>gi|228675726|gb|EEL30933.1| Type III pantothenate kinase [Bacillus cereus Rock1-15]
>gi|228642395|gb|EEK98684.1| Uridine kinase [Bacillus cereus BDRD-ST26]
>gi|228641502|gb|EEK97807.1| HPr kinase/phosphorylase [Bacillus cereus BDRD-ST26]
>gi|228609848|gb|EEK67128.1| Pyruvate phosphate dikinase PEP/pyruvate-binding [Bacillus cereus MM3]
>gi|187733266|ref|YP_001879978.1| PTS-dependent dihydroxyacetone kinase, DhaM subunit [Shigella boydii CDC 3083-94]
>gi|126447090|ref|YP_001078660.1| heavy metal sensor signal transduction histidine kinase [Burkholderia mallei NCTC 10247]
>gi|113955286|ref|YP_731232.1| acetylglutamate kinase [Synechococcus sp. CC9311]
>gi|76818729|ref|YP_337752.1| histidine kinase [Burkholderia pseudomallei 1710b]
>gi|76818303|ref|YP_336796.1| pyruvate kinase [Burkholderia pseudomallei 1710b]
>gi|76811882|ref|YP_331819.1| serine/threonine protein kinase [Burkholderia pseudomallei 1710b]
>gi|76811171|ref|YP_334546.1| hydroxymethylpyrimidine kinase [Burkholderia pseudomallei 1710b]
>gi|53802766|ref|YP_112587.1| carbohydrate kinase [Methylococcus capsulatus str. Bath]
>gi|50842832|ref|YP_056059.1| acetylglutamate kinase [Propionibacterium acnes KPA171202]
>gi|162448052|ref|YP_001621184.1| phosphoglycerate kinase [Acholeplasma laidlawii PG-8A]
>gi|150006383|ref|YP_001301127.1| two-component regulator sensor kinase [Bacteroides vulgatus ATCC 8482]
>gi|116618126|ref|YP_818497.1| ATPase or kinase [Leuconostoc mesenteroides subsp. mesenteroides ATCC 8293]
>gi|217964357|ref|YP_002350034.1| uridine kinase [Listeria monocytogenes HCC23]
>gi|217964283|ref|YP_002349961.1| pyruvate kinase [Listeria monocytogenes HCC23]
>gi|161510168|ref|YP_001575827.1| staphylokinase [Staphylococcus aureus subsp. aureus USA300_TCH1516]
>gi|121607596|ref|YP_995403.1| HPr kinase/phosphorylase [Verminephrobacter eiseniae EF01-2]
>gi|83645126|ref|YP_433561.1| ribokinase family sugar kinase [Hahella chejuensis KCTC 2396]
>gi|83643723|ref|YP_432158.1| Signal transduction histidine kinase, glucose-6-phosphate specific [Hahella chejuensis KCTC 2396]
>gi|73663266|ref|YP_302047.1| HPr kinase/phosphorylase [Staphylococcus saprophyticus subsp. saprophyticus ATCC 15305]
>gi|227903927|ref|ZP_04021732.1| polyphosphate kinase [Lactobacillus acidophilus ATCC 4796]
>gi|227868445|gb|EEJ75866.1| HPr kinase/phosphorylase [Lactobacillus acidophilus ATCC 4796]
>gi|158338789|ref|YP_001519966.1| serine/threonine protein kinase [Acaryochloris marina MBIC11017]
>gi|158337161|ref|YP_001518336.1| serine/threonine-protein kinase [Acaryochloris marina MBIC11017]
>gi|158333710|ref|YP_001514882.1| two-component sensor histidine kinase [Acaryochloris marina MBIC11017]
>gi|158333643|ref|YP_001514815.1| acetate kinase [Acaryochloris marina MBIC11017]
>gi|99080142|ref|YP_612296.1| acetylglutamate kinase [Silicibacter sp. TM1040]
>gi|83814932|ref|YP_444405.1| histidine kinase family protein [Salinibacter ruber DSM 13855]
>gi|70727130|ref|YP_254044.1| HPr kinase/phosphorylase [Staphylococcus haemolyticus JCSC1435]
>gi|212636785|ref|YP_002313310.1| Adenylylsulfate kinase [Shewanella piezotolerans WP3]
>gi|118473882|ref|YP_887144.1| sensor kinase [Mycobacterium smegmatis str. MC2 155]
>gi|118472556|ref|YP_887227.1| 2-keto-3-deoxy-gluconate kinase [Mycobacterium smegmatis str. MC2 155]
>gi|224367384|ref|YP_002601547.1| histidine kinase/response regulator [Desulfobacterium autotrophicum HRM2]
>gi|81299121|ref|YP_399329.1| 4-diphosphocytidyl-2-C-methyl-D-erythritol kinase [Synechococcus elongatus PCC 7942]
>gi|227396039|ref|ZP_03879361.1| fused protein kinase family protein/response regulator receiver domain [Haliangium ochraceum DSM 14365]
>gi|227357661|ref|ZP_03842013.1| lysine-sensitive aspartokinase III [Proteus mirabilis ATCC 29906]
>gi|221737494|gb|ACM38390.1| xylulose kinase [Agrobacterium vitis S4]
>gi|221725921|gb|ACM29010.1| dihydroxyacetone kinase, L subunit [Agrobacterium radiobacter K84]
>gi|78170608|gb|ABB27704.1| polyphosphate kinase [Chlorobium chlorochromatii CaD3]
>gi|159879225|gb|EDP73142.1| autophosphorylating histidine kinase [Hydrogenivirga sp. 128-5-R1-1]
>gi|221218243|ref|YP_002524270.1| Carbohydrate kinase, PfkB [Rhodobacter sphaeroides KD131]
>gi|212011086|gb|ACJ18467.1| uridine kinase [Coxiella burnetii CbuG_Q212]
>gi|219860349|gb|ACL40691.1| Polyphosphate kinase [Arthrobacter chlorophenolicus A6]
>gi|218535914|gb|ACK88312.1| histidine kinase domain protein [Bacillus cereus AH820]
>gi|212556543|gb|ACJ28997.1| ATP-binding region, ATPase-like:Histidine kinase, HAMP region [Shewanella piezotolerans WP3]
>gi|205341849|gb|EDZ28613.1| kinase, PfkB family [Salmonella enterica subsp. enterica serovar Weltevreden str. HI_N05-537]
>gi|205324843|gb|EDZ12682.1| GTP diphosphokinase [Salmonella enterica subsp. enterica serovar Saintpaul str. SARA29]
>gi|168263462|ref|ZP_02685435.1| aspartokinase III, lysine-sensitive [Salmonella enterica subsp. enterica serovar Hadar str. RI_05P066]
>gi|197625894|gb|EDY38453.1| acetylglutamate kinase [Cyanobium sp. PCC 7001]
>gi|197262033|ref|ZP_03162107.1| GTP pyrophosphokinase [Salmonella enterica subsp. enterica serovar Saintpaul str. SARA23]
>gi|196038658|ref|ZP_03105966.1| polyphosphate kinase [Bacillus cereus NVH0597-99]
>gi|194408020|gb|ACF68239.1| polyphosphate kinase [Salmonella enterica subsp. enterica serovar Heidelberg str. SL476]
>gi|188521853|gb|ACD59798.1| GTP pyrophosphokinase (ATP:GTP 3'-pyrophosphotransferase)(ppGpp synthetase I) ((P)ppGpp synthetase) [Xanthomonas oryzae pv. oryzae PXO99A]
>gi|186700160|gb|ACC90789.1| aspartate kinase [Yersinia pseudotuberculosis PB1/+]
>gi|169654699|gb|EDS87392.1| phosphomethylpyrimidine kinase [Burkholderia pseudomallei S13]
>gi|167056502|gb|EDR66271.1| polyphosphate kinase [Yersinia pestis biovar Mediaevalis str. K1973002]
>gi|163762615|ref|ZP_02169679.1| Polyphosphate kinase [Bacillus selenitireducens MLS10]
>gi|162351532|gb|ABX85480.1| asparate kinase, monofunctional class [Yersinia pestis Angola]
>gi|116101706|gb|ABJ66852.1| fructokinase [Streptococcus thermophilus LMD-9]
>gi|161762876|gb|ABX78518.1| thymidylate kinase [Coxiella burnetii RSA 331]
>gi|160369242|gb|ABX30213.1| adenylate kinase [Staphylococcus aureus subsp. aureus USA300_TCH1516]
>gi|160367536|gb|ABX28507.1| dTMP kinase [Staphylococcus aureus subsp. aureus USA300_TCH1516]
>gi|160364591|gb|ABX36204.1| tetraacyldisaccharide 4'-kinase [Delftia acidovorans SPH-1]
>gi|157679996|gb|ABV61140.1| non-specific serine/threonine protein kinase [Bacillus pumilus SAFR-032]
>gi|116099953|gb|ABJ65102.1| Transcriptional regulator/sugar kinase , xylose operon regulator [Lactobacillus brevis ATCC 367]
>gi|116096451|gb|ABJ61602.1| Hydroxymethylpyrimidine/phosphomethylpyrimidine kinase [Leuconostoc mesenteroides subsp. mesenteroides ATCC 8293]
>gi|116094625|gb|ABJ59777.1| thymidylate kinase [Lactobacillus gasseri ATCC 33323]
>gi|157080506|gb|ABV20214.1| dihydroxyacetone kinase, DhaK subunit [Escherichia coli E24377A]
>gi|157069240|gb|ABV08495.1| phosphonate metabolism protein/1,5-bisphosphokinase (PRPP-forming) PhnN [Escherichia coli HS]
>gi|144897946|emb|CAM74810.1| Signal transduction histidine kinase [Magnetospirillum gryphiswaldense MSR-1]
>gi|154158056|gb|ABS65272.1| acetylglutamate kinase [Xanthobacter autotrophicus Py2]
>gi|151366841|gb|ABS09841.1| aspartate kinase [Shewanella baltica OS185]
>gi|151280706|gb|ABR89116.1| glycerol kinase [Janthinobacterium sp. Marseille]
>gi|149950981|gb|ABR49509.1| acetylglutamate kinase [Alkaliphilus metalliredigens QYMF]
>gi|149919895|ref|ZP_01908371.1| Signal transduction histidine kinase [Plesiocystis pacifica SIR-1]
>gi|149825189|gb|EDM84400.1| acetylglutamate kinase [Limnobacter sp. MED105]
>gi|149750243|gb|EDM60988.1| sensor histidine kinase/response regulator LuxN [Vibrio parahaemolyticus AQ3810]
>gi|149371666|ref|ZP_01891082.1| Histidine kinase of a two-component regulator system [unidentified eubacterium SCB49]
>gi|145634668|ref|ZP_01790377.1| GTP pyrophosphokinase [Haemophilus influenzae PittAA]
>gi|144979156|gb|EDJ88842.1| GTP pyrophosphokinase [Haemophilus influenzae 22.1-21]
>gi|126649856|ref|ZP_01722092.1| polyphosphate kinase [Bacillus sp. B14905]
>gi|120614665|gb|ABM45266.1| acetylglutamate kinase [Bartonella bacilliformis KC583]
>gi|118170216|gb|ABK71112.1| xylulokinase [Mycobacterium smegmatis str. MC2 155]
>gi|115370702|gb|EAU69627.1| serine/threonine protein kinase PksC [Stigmatella aurantiaca DW4/3-1]
>gi|78198426|gb|ABB36191.1| Phosphoglycerate kinase [Synechococcus sp. CC9605]
>gi|77413325|ref|ZP_00789520.1| serine/threonine protein kinase [Streptococcus agalactiae 515]
>gi|47015636|gb|EAL06567.1| carbohydrate kinase, PfkB family [Listeria monocytogenes str. 1/2a F6854]
>gi|22596882|gb|AAN03374.1|AF502200_3 polyphosphate kinase [uncultured bacterium]
>gi|6650364|gb|AAF21804.1|AF093219_3 N-acetylglutamate kinase [Campylobacter jejuni]
>gi|12964931|gb|AAK11389.1| fucolokinase [Haemophilus influenzae]
>gi|12964861|gb|AAK11354.1| adenylate kinase [Haemophilus influenzae]
>gi|12964809|gb|AAK11328.1| adenylate kinase [Haemophilus influenzae]
>gi|255527238|ref|ZP_05394120.1| histidine kinase [Clostridium carboxidivorans P7]
>gi|255523412|ref|ZP_05390381.1| pyruvate kinase [Clostridium carboxidivorans P7]
>gi|255517970|ref|ZP_05385646.1| serine/threonine-protein kinase and phosphatase [Clostridium difficile QCD-97b34]
>gi|255517892|ref|ZP_05385568.1| selenide,water dikinase [Clostridium difficile QCD-97b34]
>gi|255517278|ref|ZP_05384954.1| shikimate kinase [Clostridium difficile QCD-97b34]
>gi|255516893|ref|ZP_05384569.1| two-component sensor histidine kinase [Clostridium difficile QCD-97b34]
>gi|255512525|gb|EET88800.1| histidine kinase [Clostridium carboxidivorans P7]
>gi|255509665|gb|EET85999.1| sensory transduction histidine kinase [Clostridium carboxidivorans P7]
>gi|255508418|gb|EET84813.1| signal transduction histidine kinase regulating citrate/malate metabolism [Clostridium carboxidivorans P7]
>gi|169408327|gb|ACA56738.1| phosphomethylpyrimidine kinase [Clostridium botulinum A3 str. Loch Maree]
>gi|169406785|gb|ACA55196.1| sensor histidine kinase [Clostridium botulinum A3 str. Loch Maree]
>gi|255324054|ref|ZP_05365179.1| two-component system histidine kinase ChrS [Corynebacterium tuberculostearicum SK141]
>gi|255313239|ref|ZP_05354822.1| sensor histidine kinase [Clostridium difficile QCD-76w55]
>gi|255311169|ref|ZP_05353739.1| aspartate kinase [Chlamydia trachomatis 6276]
>gi|255308233|ref|ZP_05352404.1| sensor histidine kinase [Clostridium difficile ATCC 43255]
>gi|255281789|ref|ZP_05346344.1| GTP pyrophosphokinase [Bryantella formatexigens DSM 14469]
>gi|255275242|gb|EET68325.1| tetraacyldisaccharide 4'-kinase [Hyphomicrobium denitrificans ATCC 51888]
>gi|255271223|gb|EET64353.1| glucokinase, ROK family [Thermoanaerobacter mathranii subsp. mathranii str. A3]
>gi|255265979|gb|EET59184.1| 4-(cytidine 5'-diphospho)-2-C-methyl-D-erythritol kinase [Bryantella formatexigens DSM 14469]
>gi|255254801|ref|ZP_05334337.1| carbohydrate kinase FGGY [Thermoanaerobacter italicus Ab9]
>gi|255253268|ref|ZP_05332845.1| ribose-phosphate pyrophosphokinase [Thermoanaerobacter italicus Ab9]
>gi|255115271|gb|EET57680.1| diacylglycerol kinase [Thermoanaerobacter italicus Ab9]
>gi|255115124|gb|EET57535.1| ribose-phosphate pyrophosphokinase [Thermoanaerobacter italicus Ab9]
>gi|255114930|gb|EET57344.1| ATP-NAD/AcoX kinase [Thermoanaerobacter italicus Ab9]
>gi|255094631|ref|ZP_05324109.1| carbohydrate kinase [Clostridium difficile CIP 107932]
>gi|255054784|ref|ZP_05307026.1| Glycerate kinase [Pectobacterium wasabiae WPP163]
>gi|253511379|gb|EES90038.1| adenylylsulfate kinase [Helicobacter canadensis MIT 98-5491]
>gi|255027046|ref|ZP_05299032.1| 6-phosphofructokinase [Listeria monocytogenes FSL J2-003]
>gi|255025777|ref|ZP_05297763.1| dihydroxyacetone kinase, Dak1 subunit [Listeria monocytogenes FSL J2-003]
>gi|255020181|ref|ZP_05292250.1| Anhydro-N-acetylmuramic acid kinase [Acidithiobacillus caldus ATCC 51756]
>gi|255019933|ref|ZP_05292007.1| Pyruvate kinase family protein [Acidithiobacillus caldus ATCC 51756]
>gi|255002776|ref|ZP_05277740.1| inorganic polyphosphate/ATP-NAD kinase [Anaplasma marginale str. Puerto Rico]
>gi|254992618|ref|ZP_05274808.1| ribose-phosphate pyrophosphokinase [Listeria monocytogenes FSL J2-064]
>gi|254975452|ref|ZP_05271924.1| cytidylate kinase [Clostridium difficile QCD-66c26]
>gi|254949256|gb|ACT93956.1| diacylglycerol kinase catalytic region [Dyadobacter fermentans DSM 18053]
>gi|223700825|gb|ACN20610.1| serine-protein kinase RsbW [Listeria monocytogenes]
>gi|254911496|ref|ZP_05261508.1| fructokinase [Listeria monocytogenes J2818]
>gi|254880678|ref|ZP_05253388.1| 7,8-dihydro-6-hydroxymethylpterin pyrophosphokinase [Listeria monocytogenes FSL J2-071]
>gi|254844146|gb|EET22560.1| sensor histidine kinase [Vibrio cholerae MO10]
>gi|254843633|gb|EET22047.1| sensor kinase citA [Vibrio cholerae MO10]
>gi|49183053|ref|YP_026305.1| deoxynucleoside kinase family protein [Bacillus anthracis str. Sterne]
>gi|254827630|ref|ZP_05232317.1| butyrate kinase [Listeria monocytogenes FSL N3-165]
>gi|254827260|ref|ZP_05231947.1| dihydroxyacetone kinase, Dak1 subunit [Listeria monocytogenes FSL N3-165]
>gi|254824943|ref|ZP_05229944.1| dihydroxyacetone kinase, Dak1 subunit [Listeria monocytogenes FSL J1-194]
>gi|254816623|ref|ZP_05221624.1| bifunctional riboflavin kinase/FMN adenylyltransferase [Mycobacterium tuberculosis KZN 4207]
>gi|254780409|ref|YP_003064822.1| ribose-phosphate pyrophosphokinase [Candidatus Liberibacter asiaticus str. psy62]
>gi|254757789|ref|ZP_05209816.1| diacylglycerol kinase [Bacillus anthracis str. Australia 94]
>gi|254756875|ref|ZP_05208903.1| gluconate kinase, C-terminus [Bacillus anthracis str. Australia 94]
>gi|238524454|gb|EEP87887.1| alpha amylase family protein [Burkholderia mallei GB8 horse 4]
>gi|238522955|gb|EEP86396.1| alpha amylase family protein [Burkholderia mallei GB8 horse 4]
>gi|252128372|ref|ZP_04837654.1| alpha-amylase 3 [Corynebacterium matruchotii ATCC 14266]
>gi|252120215|ref|ZP_04834032.1| alpha-amylase family protein [Prevotella melaninogenica ATCC 25845]
>gi|252117419|ref|ZP_04832486.1| alpha-amylase, catalytic domain protein [Prevotella melaninogenica ATCC 25845]
>gi|252117410|ref|ZP_04832477.1| alpha amylase, catalytic domain protein [Prevotella melaninogenica ATCC 25845]
>gi|251857416|gb|EES84182.1| alpha-amylase, catalytic domain protein [Prevotella melaninogenica ATCC 25845]
>gi|251857407|gb|EES84173.1| alpha amylase, catalytic domain protein [Prevotella melaninogenica ATCC 25845]
>gi|251855942|gb|EES82737.1| alpha-amylase family protein [Prevotella melaninogenica ATCC 25845]
>gi|251767591|ref|ZP_04820164.1| alpha amylase family protein [Burkholderia mallei PRL-20]
>gi|243061486|gb|EES43672.1| alpha amylase family protein [Burkholderia mallei PRL-20]
>gi|167002866|ref|ZP_02268656.1| alpha amylase family protein [Burkholderia mallei PRL-20]
>gi|237505429|gb|ACQ97747.1| alpha amylase family protein [Burkholderia pseudomallei MSHR346]
>gi|238562228|ref|ZP_00440703.2| alpha amylase family protein [Burkholderia mallei GB8 horse 4]
>gi|238561490|ref|ZP_00441928.2| alpha amylase family protein [Burkholderia mallei GB8 horse 4]
>gi|237510051|ref|ZP_04522766.1| alpha amylase family protein [Burkholderia pseudomallei MSHR346]
>gi|237811844|ref|YP_002896295.1| alpha amylase family protein [Burkholderia pseudomallei MSHR346]
>gi|235001839|gb|EEP51263.1| amylase [Burkholderia pseudomallei MSHR346]
>gi|206708327|emb|CAR32630.1| cytoplasmic alpha-amylase [Salmonella enterica subsp. enterica serovar Enteritidis str. P125109]
>gi|207856524|ref|YP_002243175.1| cytoplasmic alpha-amylase [Salmonella enterica subsp. enterica serovar Enteritidis str. P125109]
>gi|226196278|ref|ZP_03791861.1| alpha amylase family protein [Burkholderia pseudomallei Pakistan 9]
>gi|221198683|ref|ZP_03571728.1| alpha amylase family protein [Burkholderia multivorans CGD2M]
>gi|221167972|gb|EEE00441.1| alpha amylase family protein [Burkholderia multivorans CGD1]
>gi|76780419|emb|CAJ20070.1| alpha-amylase precursor [Roseburia sp. A2-194]
>gi|255534876|ref|YP_003095247.1| Periplasmic alpha-amylase [Flavobacteriaceae bacterium 3519-10]
>gi|255534695|ref|YP_003095066.1| Alpha-amylase (Neopullulanase) SusA [Flavobacteriaceae bacterium 3519-10]
>gi|255342524|gb|ACU08637.1| Cytoplasmic alpha-amylase [Flavobacteriaceae bacterium 3519-10]
>gi|255341072|gb|ACU07185.1| Periplasmic alpha-amylase [Flavobacteriaceae bacterium 3519-10]
>gi|255340891|gb|ACU07004.1| Alpha-amylase (Neopullulanase) SusA [Flavobacteriaceae bacterium 3519-10]
>gi|81167778|gb|ABB56118.1| isoamylase. Glycosyl Hydrolase family 13 [Synechococcus elongatus PCC 7942]
>gi|218904624|ref|YP_002452458.1| alpha-amylase [Bacillus cereus AH820]
>gi|218902356|ref|YP_002450190.1| alpha-amylase family protein [Bacillus cereus AH820]
>gi|218233306|ref|YP_002368191.1| alpha-amylase [Bacillus cereus B4264]
>gi|217961503|ref|YP_002340073.1| alpha-amylase [Bacillus cereus AH187]
>gi|217958736|ref|YP_002337284.1| alpha-amylase family protein [Bacillus cereus AH187]
>gi|163856684|ref|YP_001630982.1| Alpha-amylase family protein [Bordetella petrii DSM 12804]
>gi|163856680|ref|YP_001630978.1| Alpha amylase family protein [Bordetella petrii DSM 12804]
>gi|254555337|ref|YP_003061754.1| alpha-amylase [Lactobacillus plantarum JDM1]
>gi|254555192|ref|YP_003061609.1| alpha-amylase [Lactobacillus plantarum JDM1]
>gi|254044264|gb|ACT61057.1| alpha-amylase [Lactobacillus plantarum JDM1]
>gi|251771523|gb|EES52100.1| alpha amylase, catalytic region [Leptospirillum ferrodiazotrophum]
>gi|221161650|gb|ACM02630.1| Alpha amylase, catalytic region [Rhodobacter sphaeroides KD131]
>gi|221640869|ref|YP_002527131.1| Alpha amylase, catalytic region [Rhodobacter sphaeroides KD131]
>gi|221640426|ref|YP_002526688.1| Alpha amylase, catalytic region [Rhodobacter sphaeroides KD131]
>gi|238917786|ref|YP_002931303.1| Glycoside Hydrolase Family 13 candidate a-glycosidase (amylase-related) [Eubacterium eligens ATCC 27750]
>gi|238917122|ref|YP_002930639.1| Glycoside Hydrolase Family 13 candidate a-glycosidase (amylase-related) [Eubacterium eligens ATCC 27750]
>gi|238873146|gb|ACR72856.1| Glycoside Hydrolase Family 13 candidate a-glycosidase (amylase-related) [Eubacterium eligens ATCC 27750]
>gi|238872482|gb|ACR72192.1| Glycoside Hydrolase Family 13 candidate a-glycosidase (amylase-related) [Eubacterium eligens ATCC 27750]
>gi|238794046|ref|ZP_04637664.1| Cytoplasmic alpha-amylase [Yersinia intermedia ATCC 29909]
>gi|238788404|ref|ZP_04632198.1| Cytoplasmic alpha-amylase [Yersinia frederiksenii ATCC 33641]
>gi|238752723|ref|ZP_04614193.1| Cytoplasmic alpha-amylase [Yersinia rohdei ATCC 43380]
>gi|238726678|gb|EEQ18214.1| Cytoplasmic alpha-amylase [Yersinia intermedia ATCC 29909]
>gi|238723650|gb|EEQ15296.1| Cytoplasmic alpha-amylase [Yersinia frederiksenii ATCC 33641]
>gi|238717028|gb|EEQ08889.1| Cytoplasmic alpha-amylase [Yersinia mollaretii ATCC 43969]
>gi|238709054|gb|EEQ01302.1| Cytoplasmic alpha-amylase [Yersinia rohdei ATCC 43380]
>gi|238024975|ref|YP_002909207.1| Alpha amylase family protein [Burkholderia glumae BGR1]
>gi|237879575|gb|ACR31907.1| Alpha amylase family protein [Burkholderia glumae BGR1]
>gi|197316005|gb|ACH65452.1| alpha-amylase (1,4-alpha-D-glucanglucanohydrolase) [Vibrio fischeri MJ11]
>gi|197315471|gb|ACH64918.1| alpha-amylase [Vibrio fischeri MJ11]
>gi|218898542|ref|YP_002446953.1| alpha-amylase [Bacillus cereus G9842]
>gi|218896195|ref|YP_002444606.1| alpha-amylase family protein [Bacillus cereus G9842]
>gi|124386041|ref|YP_001026531.1| alpha amylase family protein [Burkholderia mallei NCTC 10229]
>gi|124381766|ref|YP_001025463.1| alpha amylase family protein [Burkholderia mallei NCTC 10229]
>gi|191638960|ref|YP_001988126.1| Alpha-amylase [Lactobacillus casei BL23]
>gi|166368206|ref|YP_001660479.1| alpha-amylase family protein [Microcystis aeruginosa NIES-843]
>gi|166364684|ref|YP_001656957.1| isoamylase precursor [Microcystis aeruginosa NIES-843]
>gi|157163048|ref|YP_001460366.1| periplasmic alpha-amylase precursor [Escherichia coli HS]
>gi|157162108|ref|YP_001459426.1| alpha amylase family protein [Escherichia coli HS]
>gi|157161398|ref|YP_001458716.1| cytoplasmic alpha-amylase [Escherichia coli HS]
>gi|157160820|ref|YP_001458138.1| alpha amylase family protein [Escherichia coli HS]
>gi|154253394|ref|YP_001414218.1| alpha amylase catalytic region [Parvibaculum lavamentivorans DS-1]
>gi|161985624|gb|ABX81273.1| alpha-amylase [Acholeplasma laidlawii PG-8A]
>gi|161985419|gb|ABX81068.1| alpha amylase, catalytic region [Acholeplasma laidlawii PG-8A]
>gi|158306843|gb|ABW28460.1| alpha amylase, catalytic region [Acaryochloris marina MBIC11017]
>gi|158304054|gb|ABW25671.1| alpha amylase, catalytic region [Acaryochloris marina MBIC11017]
>gi|158303611|gb|ABW25228.1| alpha amylase, catalytic region [Acaryochloris marina MBIC11017]
>gi|83593629|ref|YP_427381.1| Alpha amylase, catalytic region [Rhodospirillum rubrum ATCC 11170]
>gi|83592939|ref|YP_426691.1| Alpha amylase, catalytic region [Rhodospirillum rubrum ATCC 11170]
>gi|83591846|ref|YP_425598.1| Alpha amylase, catalytic region [Rhodospirillum rubrum ATCC 11170]
>gi|52784460|ref|YP_090289.1| maltogenic alpha-amylase [Bacillus licheniformis ATCC 14580]
>gi|52784458|ref|YP_090287.1| cytoplasmic alpha-amylase [Bacillus licheniformis ATCC 14580]
>gi|187734117|ref|YP_001882233.1| alpha-amylase, periplasmic [Shigella boydii CDC 3083-94]
>gi|187732179|ref|YP_001879715.1| alpha-amylase, cytoplasmic [Shigella boydii CDC 3083-94]
>gi|157155959|ref|YP_001463232.1| cytoplasmic alpha-amylase [Escherichia coli E24377A]
>gi|126449584|ref|YP_001080189.1| alpha amylase family protein [Burkholderia mallei NCTC 10247]
>gi|126446385|ref|YP_001077523.1| alpha amylase family protein [Burkholderia mallei NCTC 10247]
>gi|118466250|ref|YP_880929.1| alpha-amylase family protein [Mycobacterium avium 104]
>gi|118466093|ref|YP_880782.1| alpha-amylase [Mycobacterium avium 104]
>gi|116628232|ref|YP_820851.1| cytoplasmic alpha-amylase [Streptococcus thermophilus LMD-9]
>gi|76817678|ref|YP_336037.1| alpha amylase family protein [Burkholderia pseudomallei 1710b]
>gi|76811049|ref|YP_333139.1| alpha amylase domain-containing protein [Burkholderia pseudomallei 1710b]
>gi|30263448|ref|NP_845825.1| cytoplasmic alpha-amylase [Bacillus anthracis str. Ames]
>gi|28901471|ref|NP_801126.1| periplasmic alpha-amylase precursor [Vibrio parahaemolyticus RIMD 2210633]
>gi|28900854|ref|NP_800509.1| cytoplasmic alpha-amylase [Vibrio parahaemolyticus RIMD 2210633]
>gi|28900316|ref|NP_799971.1| alpha-amylase [Vibrio parahaemolyticus RIMD 2210633]
>gi|162447527|ref|YP_001620659.1| alpha-amylase [Acholeplasma laidlawii PG-8A]
>gi|162447518|ref|YP_001620650.1| alpha-amylase [Acholeplasma laidlawii PG-8A]
>gi|162447312|ref|YP_001620444.1| alpha amylase, catalytic region [Acholeplasma laidlawii PG-8A]
>gi|197334515|ref|YP_002155927.1| alpha-amylase (1,4-alpha-D-glucanglucanohydrolase) [Vibrio fischeri MJ11]
>gi|197333981|ref|YP_002154789.1| alpha-amylase [Vibrio fischeri MJ11]
>gi|91211146|ref|YP_541132.1| cytoplasmic alpha-amylase [Escherichia coli UTI89]
>gi|197106716|ref|YP_002132093.1| glucoamylase [Phenylobacterium zucineum HLK1]
>gi|158336602|ref|YP_001517776.1| alpha amylase, catalytic region [Acaryochloris marina MBIC11017]
>gi|158335445|ref|YP_001516617.1| cytoplasmic alpha-amylase [Acaryochloris marina MBIC11017]
>gi|158333813|ref|YP_001514985.1| alpha amylase, catalytic region [Acaryochloris marina MBIC11017]
>gi|158333370|ref|YP_001514542.1| alpha amylase, catalytic region [Acaryochloris marina MBIC11017]
>gi|116514652|ref|YP_813558.1| alpha-amylase [Lactobacillus delbrueckii subsp. bulgaricus ATCC BAA-365]
>gi|83816594|ref|YP_444983.1| alpha amylase family protein [Salinibacter ruber DSM 13855]
>gi|83815469|ref|YP_446850.1| isoamylase N-terminal domain-containing protein [Salinibacter ruber DSM 13855]
>gi|212636172|ref|YP_002312697.1| Glycoside hydrolase, family 13:Alpha amylase, catalytic region [Shewanella piezotolerans WP3]
>gi|212635469|ref|YP_002311994.1| Alpha amylase, catalytic region [Shewanella piezotolerans WP3]
>gi|212635466|ref|YP_002311991.1| Alpha amylase, catalytic region [Shewanella piezotolerans WP3]
>gi|118472241|ref|YP_888957.1| alpha-amylase family protein [Mycobacterium smegmatis str. MC2 155]
>gi|78214109|ref|YP_382888.1| alpha amylase domain-containing protein [Synechococcus sp. CC9605]
>gi|78213610|ref|YP_382389.1| alpha amylase domain-containing protein [Synechococcus sp. CC9605]
>gi|78212051|ref|YP_380830.1| alpha amylase domain-containing protein [Synechococcus sp. CC9605]
>gi|78212048|ref|YP_380827.1| alpha amylase domain-containing protein [Synechococcus sp. CC9605]
>gi|81298897|ref|YP_399105.1| isoamylase [Synechococcus elongatus PCC 7942]
>gi|221737770|gb|ACM38666.1| alpha-amylase-related protein [Agrobacterium vitis S4]
>gi|190700464|gb|ACE94546.1| 1,4-alpha-glucan branching enzyme (alpha amylase protein) [Rhizobium etli CIAT 652]
>gi|119949091|gb|ABM08002.1| alpha-amylase family protein [Arthrobacter aurescens TC1]
>gi|119948036|gb|ABM06947.1| alpha-amylase family protein [Arthrobacter aurescens TC1]
>gi|119947975|gb|ABM06886.1| alpha-amylase family protein [Arthrobacter aurescens TC1]
>gi|83576543|gb|ABC23094.1| Alpha amylase, catalytic region [Rhodospirillum rubrum ATCC 11170]
>gi|83574760|gb|ABC21311.1| Alpha amylase, catalytic region [Rhodospirillum rubrum ATCC 11170]
>gi|222099740|ref|YP_002534308.1| Alpha-amylase [Thermotoga neapolitana DSM 4359]
>gi|218545692|gb|ACK98086.1| alpha-amylase [Bacillus cereus G9842]
>gi|218536979|gb|ACK89377.1| alpha-amylase [Bacillus cereus AH820]
>gi|218163986|gb|ACK63978.1| alpha-amylase [Bacillus cereus B4264]
>gi|218161263|gb|ACK61255.1| alpha-amylase [Bacillus cereus B4264]
>gi|217067103|gb|ACJ81353.1| alpha-amylase [Bacillus cereus AH187]
>gi|217063299|gb|ACJ77549.1| alpha-amylase family protein [Bacillus cereus AH187]
>gi|212557656|gb|ACJ30110.1| Glycoside hydrolase, family 13:Alpha amylase, catalytic region [Shewanella piezotolerans WP3]
>gi|212556954|gb|ACJ29408.1| Alpha amylase, catalytic region [Shewanella piezotolerans WP3]
>gi|212556953|gb|ACJ29407.1| Alpha amylase, catalytic region [Shewanella piezotolerans WP3]
>gi|212556950|gb|ACJ29404.1| Alpha amylase, catalytic region [Shewanella piezotolerans WP3]
>gi|163260412|emb|CAP42714.1| Alpha-amylase family protein [Bordetella petrii]
>gi|163260408|emb|CAP42710.1| Alpha amylase family protein [Bordetella petrii]
>gi|190712753|emb|CAQ66759.1| Aspartate carbamoyltransferase (Aspartate transcarbamylase) (ATCase) [Lactobacillus casei BL23]
>gi|190698714|gb|ACE92799.1| 1,4-alpha-glucan branching enzyme (alpha amylase protein) [Rhizobium etli CIAT 652]
>gi|187431109|gb|ACD10383.1| alpha-amylase, periplasmic [Shigella boydii CDC 3083-94]
>gi|91715158|gb|ABE55084.1| alpha amylase, catalytic region [Shewanella denitrificans OS217]
>gi|116093967|gb|ABJ59120.1| alpha-amylase [Lactobacillus delbrueckii subsp. bulgaricus ATCC BAA-365]
>gi|126239239|gb|ABO02351.1| alpha amylase family protein [Burkholderia mallei NCTC 10247]
>gi|124294061|gb|ABN03330.1| alpha amylase family protein [Burkholderia mallei NCTC 10229]
>gi|124289786|gb|ABM99055.1| alpha amylase family protein [Burkholderia mallei NCTC 10229]
>gi|157078971|gb|ABV18679.1| alpha amylase family protein [Escherichia coli E24377A]
>gi|157077989|gb|ABV17697.1| alpha-amylase, cytoplasmic [Escherichia coli E24377A]
>gi|157068728|gb|ABV07983.1| alpha-amylase, periplasmic [Escherichia coli HS]
>gi|157067788|gb|ABV07043.1| alpha amylase family protein [Escherichia coli HS]
>gi|157067078|gb|ABV06333.1| alpha-amylase, cytoplasmic [Escherichia coli HS]
>gi|144898973|emb|CAM75837.1| Glycoside hydrolase, family 13, N-terminal:Alpha amylase, catalytic region [Magnetospirillum gryphiswaldense MSR-1]
>gi|154157344|gb|ABS64561.1| alpha amylase catalytic region [Parvibaculum lavamentivorans DS-1]
>gi|146760275|emb|CAM98700.1| alpha-amylase [Pseudomonas sp. 7193]
>gi|28810018|dbj|BAC62959.1| alpha-amylase [Vibrio parahaemolyticus RIMD 2210633]
>gi|28809300|dbj|BAC62342.1| alpha-amylase [Vibrio parahaemolyticus RIMD 2210633]
>gi|28808627|dbj|BAC61804.1| alpha-amylase [Vibrio parahaemolyticus RIMD 2210633]
>gi|28805002|dbj|BAC58283.1| alpha-amylase [Vibrio parahaemolyticus RIMD 2210633]
>gi|118173447|gb|ABK74343.1| alpha-amylase 3 [Mycobacterium smegmatis str. MC2 155]
>gi|118167380|gb|ABK68277.1| alpha-amylase [Mycobacterium avium 104]
>gi|580662|emb|CAA01183.1| amylase [Bacillus thuringiensis]
>gi|115376651|ref|ZP_01463880.1| alpha-amylase [Stigmatella aurantiaca DW4/3-1]
>gi|115366332|gb|EAU65338.1| alpha-amylase [Stigmatella aurantiaca DW4/3-1]
>gi|91075374|gb|ABE10255.1| PyrB, subunit of aspartatetranscarbamylase, catalytic subunit and aspartate-carbamoyltransferase [Escherichia coli UTI89]
>gi|91072720|gb|ABE07601.1| cytoplasmic alpha-amylase [Escherichia coli UTI89]
>gi|83757988|gb|ABC46101.1| alpha amylase family protein [Salinibacter ruber DSM 13855]
>gi|83756863|gb|ABC44976.1| Isoamylase N-terminal domain protein [Salinibacter ruber DSM 13855]
>gi|78198568|gb|ABB36333.1| Alpha amylase, catalytic subdomain [Synechococcus sp. CC9605]
>gi|78196510|gb|ABB34275.1| Alpha amylase, catalytic subdomain [Synechococcus sp. CC9605]
>gi|78196507|gb|ABB34272.1| Alpha amylase, catalytic subdomain [Synechococcus sp. CC9605]
>gi|76582151|gb|ABA51625.1| alpha amylase family protein [Burkholderia pseudomallei 1710b]
>gi|151013|gb|AAA25707.1| maltotetraose-forming amylase precursor (EC 3.2.1.60)
>gi|255531169|ref|YP_003091541.1| alpha amylase catalytic region [Pedobacter heparinus DSM 2366]
>gi|255528103|ref|ZP_05394933.1| aspartate transcarbamylase regulatory subunit [Clostridium carboxidivorans P7]
>gi|255524324|ref|ZP_05391282.1| alpha amylase catalytic region [Clostridium carboxidivorans P7]
>gi|255517591|ref|ZP_05385267.1| cyclomaltodextrinase (maltogenic alpha-amylase) [Clostridium difficile QCD-97b34]
>gi|255512007|gb|EET88289.1| alpha amylase catalytic region [Clostridium carboxidivorans P7]
>gi|255508199|gb|EET84609.1| aspartate transcarbamylase regulatory subunit [Clostridium carboxidivorans P7]
>gi|169408744|gb|ACA57155.1| beta-amylase [Clostridium botulinum A3 str. Loch Maree]
>gi|255344153|gb|ACU03479.1| alpha amylase catalytic region [Pedobacter heparinus DSM 2366]
>gi|255339198|ref|ZP_05380039.1| alpha amylase catalytic region [Thermoanaerobacter mathranii subsp. mathranii str. A3]
>gi|255338897|ref|ZP_05379750.1| alpha amylase catalytic region [Thermoanaerobacter mathranii subsp. mathranii str. A3]
>gi|255332721|ref|ZP_05373719.1| alpha amylase catalytic region [Geobacillus sp. Y4.1MC1]
>gi|255330495|ref|ZP_05371520.1| alpha amylase catalytic region [Geobacillus sp. Y4.1MC1]
>gi|255314917|ref|ZP_05356500.1| cyclomaltodextrinase (maltogenic alpha-amylase) [Clostridium difficile QCD-76w55]
>gi|255307204|ref|ZP_05351375.1| cyclomaltodextrinase (maltogenic alpha-amylase) [Clostridium difficile ATCC 43255]
>gi|255280482|ref|ZP_05345037.1| alpha-amylase 3 [Bryantella formatexigens DSM 14469]
>gi|255278202|gb|EET71182.1| alpha amylase catalytic region [Geobacillus sp. Y4.1MC1]
>gi|255276612|gb|EET69614.1| alpha amylase catalytic region [Geobacillus sp. Y4.1MC1]
>gi|255271383|gb|EET64511.1| alpha amylase catalytic region [Thermoanaerobacter mathranii subsp. mathranii str. A3]
>gi|255271376|gb|EET64504.1| alpha amylase catalytic region [Thermoanaerobacter mathranii subsp. mathranii str. A3]
>gi|255270994|gb|EET64128.1| alpha amylase catalytic region [Thermoanaerobacter mathranii subsp. mathranii str. A3]
>gi|255270145|gb|EET63304.1| alpha amylase catalytic region [Thermoanaerobacter mathranii subsp. mathranii str. A3]
>gi|255268947|gb|EET62152.1| alpha-amylase 3 [Bryantella formatexigens DSM 14469]
>gi|255257554|ref|ZP_05336987.1| alpha amylase [Thermoanaerobacterium thermosaccharolyticum DSM 571]
>gi|255254627|ref|ZP_05334172.1| alpha amylase [Thermoanaerobacter italicus Ab9]
>gi|255254408|ref|ZP_05333961.1| alpha amylase [Thermoanaerobacter italicus Ab9]
>gi|255252865|ref|ZP_05332447.1| alpha amylase [Thermoanaerobacter italicus Ab9]
>gi|255115680|gb|EET58086.1| alpha amylase [Thermoanaerobacter italicus Ab9]
>gi|255115410|gb|EET57818.1| alpha amylase [Thermoanaerobacter italicus Ab9]
>gi|255114007|gb|EET56442.1| alpha amylase [Thermoanaerobacter italicus Ab9]
>gi|255110886|gb|EET53441.1| alpha amylase [Thermoanaerobacterium thermosaccharolyticum DSM 571]
>gi|255101328|ref|ZP_05330305.1| cyclomaltodextrinase (maltogenic alpha-amylase) [Clostridium difficile QCD-63q42]
>gi|255062482|ref|ZP_05314498.1| alpha amylase catalytic region [Nitrosomonas sp. AL212]
>gi|255061534|ref|ZP_05313615.1| alpha amylase all-beta [Geobacter sp. M18]
>gi|255061151|ref|ZP_05313257.1| alpha amylase catalytic region [Geobacter sp. M18]
>gi|255060227|ref|ZP_05312364.1| alpha amylase catalytic region [Geobacter sp. M18]
>gi|255036812|ref|YP_003087433.1| isoamylase N-terminal domain protein [Dyadobacter fermentans DSM 18053]
>gi|255036517|ref|YP_003087138.1| alpha amylase catalytic region [Dyadobacter fermentans DSM 18053]
>gi|255036187|ref|YP_003086808.1| alpha amylase catalytic region [Dyadobacter fermentans DSM 18053]
>gi|255035850|ref|YP_003086471.1| alpha amylase catalytic region [Dyadobacter fermentans DSM 18053]
>gi|255033968|ref|YP_003084589.1| alpha amylase catalytic region [Dyadobacter fermentans DSM 18053]
>gi|255033922|ref|YP_003084543.1| alpha amylase catalytic region [Dyadobacter fermentans DSM 18053]
>gi|188498961|gb|ACD52097.1| alpha-amylase [Clostridium botulinum E3 str. Alaska E43]
>gi|255022843|ref|ZP_05294829.1| maltogenic amylase [Listeria monocytogenes FSL J1-208]
>gi|255021330|ref|ZP_05293378.1| Glucoamylase [Acidithiobacillus caldus ATCC 51756]
>gi|255013897|ref|ZP_05286023.1| cytoplasmic alpha-amylase [Bacteroides sp. 2_1_7]
>gi|254996947|dbj|BAH87548.1| intracellular alpha-amylase [Streptococcus mutans NN2025]
>gi|254983936|gb|EET34927.1| alpha amylase catalytic region [Geobacter sp. M18]
>gi|254983022|gb|EET34044.1| alpha amylase catalytic region [Geobacter sp. M18]
>gi|254982640|gb|EET33687.1| alpha amylase all-beta [Geobacter sp. M18]
>gi|254981708|gb|EET32820.1| alpha amylase catalytic region [Nitrosomonas sp. AL212]
>gi|254975788|ref|ZP_05272260.1| cyclomaltodextrinase (maltogenic alpha-amylase) [Clostridium difficile QCD-66c26]
>gi|254969193|gb|EET26707.1| Glucoamylase [Acidithiobacillus caldus ATCC 51756]
>gi|254949568|gb|ACT94268.1| isoamylase N-terminal domain protein [Dyadobacter fermentans DSM 18053]
>gi|254949273|gb|ACT93973.1| alpha amylase catalytic region [Dyadobacter fermentans DSM 18053]
>gi|254948943|gb|ACT93643.1| alpha amylase catalytic region [Dyadobacter fermentans DSM 18053]
>gi|254948606|gb|ACT93306.1| alpha amylase catalytic region [Dyadobacter fermentans DSM 18053]
>gi|254946724|gb|ACT91424.1| alpha amylase catalytic region [Dyadobacter fermentans DSM 18053]
>gi|254946678|gb|ACT91378.1| alpha amylase catalytic region [Dyadobacter fermentans DSM 18053]
>gi|16131442|ref|NP_418028.1| alpha-amylase [Escherichia coli str. K-12 substr. MG1655]
>gi|16129874|ref|NP_416437.1| cytoplasmic alpha-amylase [Escherichia coli str. K-12 substr. MG1655]
>gi|254880810|ref|ZP_05253520.1| alpha-amylase [Bacteroides sp. 4_3_47FAA]
>gi|254879692|ref|ZP_05252402.1| maltogenic amylase [Listeria monocytogenes FSL J2-071]
>gi|254854042|ref|ZP_05243390.1| maltogenic amylase [Listeria monocytogenes FSL R2-503]
>gi|254850016|ref|ZP_05239366.1| periplasmic alpha-amylase precursor [Vibrio cholerae MO10]
>gi|254846255|gb|EET24669.1| alpha-amylase [Vibrio cholerae MO10]
>gi|254845721|gb|EET24135.1| periplasmic alpha-amylase precursor [Vibrio cholerae MO10]
>gi|254833603|gb|EET13912.1| alpha-amylase [Bacteroides sp. 4_3_47FAA]
>gi|254795528|ref|YP_003080365.1| alpha-amylase [Escherichia coli O157:H7 str. TW14359]
>gi|254793578|ref|YP_003078415.1| cytoplasmic alpha-amylase [Escherichia coli O157:H7 str. TW14359]
>gi|189496345|gb|ACE04893.1| alpha amylase catalytic region [Chlorobium phaeobacteroides BS1]
>gi|189495195|gb|ACE03743.1| alpha amylase catalytic region [Chlorobium phaeobacteroides BS1]
>gi|189494660|gb|ACE03208.1| alpha amylase catalytic region [Chlorobium phaeobacteroides BS1]
>gi|49329811|gb|AAT60457.1| alpha-amylase (1,4-alpha-D-glucan glucanohydrolase) [Bacillus thuringiensis serovar konkukian str. 97-27]
>gi|49186921|ref|YP_030173.1| alpha-amylase [Bacillus anthracis str. Sterne]
>gi|49186296|ref|YP_029548.1| cytoplasmic alpha-amylase [Bacillus anthracis str. Sterne]
>gi|42739040|gb|AAS42967.1| alpha-amylase [Bacillus cereus ATCC 10987]
>gi|42736263|gb|AAS40199.1| alpha-amylase family protein [Bacillus cereus ATCC 10987]
>gi|254821328|ref|ZP_05226329.1| alpha-amylase [Mycobacterium intracellulare ATCC 13950]
>gi|254779057|ref|YP_003057162.1| Aspartate carbamoyltransferase (Aspartate transcarbamylase) (ATCase) [Helicobacter pylori B38]
>gi|254758703|ref|ZP_05210730.1| alpha-amylase family protein [Bacillus anthracis str. Australia 94]
>gi|254758105|ref|ZP_05210132.1| alpha-amylase [Bacillus anthracis str. Australia 94]
>gi|254753606|ref|ZP_05205642.1| alpha-amylase family protein [Bacillus anthracis str. Vollum]
>gi|254752852|ref|ZP_05204888.1| cytoplasmic alpha-amylase [Bacillus anthracis str. Vollum]
>gi|217498609|gb|ACK46802.1| alpha amylase catalytic region [Shewanella baltica OS223]
>gi|217498608|gb|ACK46801.1| alpha amylase catalytic region [Shewanella baltica OS223]
>gi|217498605|gb|ACK46798.1| alpha amylase catalytic region [Shewanella baltica OS223]
>gi|197118211|ref|YP_002138638.1| alpha amylase catalytic region [Geobacter bemidjiensis Bem]
>gi|197116535|ref|YP_002136962.1| alpha amylase catalytic region [Geobacter bemidjiensis Bem]
>gi|94993971|ref|YP_602069.1| phage DNA/RNA helicase [Streptococcus phage 10750.1]
>gi|94990059|ref|YP_598159.1| phage DNA/RNA helicase [Streptococcus phage 10270.1]
>gi|189440018|ref|YP_001955099.1| Phage helicase [Bifidobacterium longum DJO10A]
>gi|219690974|gb|ACL32197.1| possible Lhr family helicase, phage associatd [Haemophilus parasuis SH0165]
>gi|94541687|gb|ABF31736.1| phage DNA/RNA helicase (DEAD/DEAH box family) [Bacteriophage 9429.1]
>gi|38640251|ref|NP_944207.1| gp59 loader of gp41 DNA helicase [Aeromonas phage Aeh1]
>gi|93007429|ref|YP_579193.1| DNA helicase [Streptomyces phage mu1/6]
>gi|118197699|ref|YP_874092.1| helicase [Thermus phage phiYS40]
>gi|119712573|gb|ABL96794.1| archaeo-eukaryotic primase superfamily helicase [Burkholderia ambifaria phage BcepF1]
>gi|116266325|gb|ABJ91408.1| DNA helicase DnaB [Thermus thermophilus phage YS40]
>gi|163763237|ref|ZP_02170300.1| helicase domain protein [Bacillus selenitireducens MLS10]
>gi|27360500|gb|AAO09436.1|AE016800_41 ATP-dependent RNA helicase RhlB [Vibrio vulnificus CMCP6]
>gi|27359740|gb|AAO08679.1|AE016797_134 Rad3-related DNA helicase [Vibrio vulnificus CMCP6]
>gi|238560941|ref|ZP_04609355.1| ATP-dependent RNA helicase RhlE [Burkholderia mallei GB8 horse 4]
>gi|238524279|gb|EEP87713.1| ATP-dependent helicase HrpA [Burkholderia mallei GB8 horse 4]
>gi|124514288|gb|EAY55802.1| DnaB helicase [Leptospirillum rubarum]
>gi|252127780|ref|ZP_04837175.1| helicase, uvrd/rep family [Corynebacterium matruchotii ATCC 14266]
>gi|252121217|ref|ZP_04834462.1| ATP-dependent RNA helicase, DEAD/DEAH box family [Prevotella melaninogenica ATCC 25845]
>gi|252118723|ref|ZP_04833086.1| replicative DNA helicase [Prevotella melaninogenica ATCC 25845]
>gi|251857250|gb|EES84018.1| holliday junction DNA helicase RuvB [Prevotella melaninogenica ATCC 25845]
>gi|251767077|ref|ZP_02265907.2| ATP-dependent DNA helicase Rep [Burkholderia mallei PRL-20]
>gi|243061453|gb|EES43639.1| replicative DNA helicase [Burkholderia mallei PRL-20]
>gi|167001551|ref|ZP_02267346.1| DNA helicase II [Burkholderia mallei PRL-20]
>gi|167000503|ref|ZP_02266315.1| Holliday junction DNA helicase RuvB [Burkholderia mallei PRL-20]
>gi|237503374|gb|ACQ95692.1| ATP-dependent RNA helicase RhlE [Burkholderia pseudomallei MSHR346]
>gi|237503321|gb|ACQ95639.1| replicative DNA helicase [Burkholderia pseudomallei MSHR346]
>gi|237811975|ref|YP_002896426.1| DNA helicase II [Burkholderia pseudomallei MSHR346]
>gi|206708633|emb|CAR32955.1| ATP-independent RNA helicase (DbpA) [Salmonella enterica subsp. enterica serovar Enteritidis str. P125109]
>gi|207859126|ref|YP_002245777.1| ATP-dependent RNA helicase RhlB [Salmonella enterica subsp. enterica serovar Enteritidis str. P125109]
>gi|207859124|ref|YP_002245775.1| ATP-dependent DNA helicase Rep [Salmonella enterica subsp. enterica serovar Enteritidis str. P125109]
>gi|207856258|ref|YP_002242909.1| ATP-dependent DNA helicase DinG [Salmonella enterica subsp. enterica serovar Enteritidis str. P125109]
>gi|192360051|ref|YP_001984019.1| DNA-dependent helicase II [Cellvibrio japonicus Ueda107]
>gi|228861353|ref|YP_002854374.1| gp41 replication and recombination DNA helicase [Enterobacteria phage RB14]
>gi|227438369|gb|ACP30682.1| gp41 replication and recombination DNA helicase [Enterobacteria phage RB14]
>gi|167600460|ref|YP_001671959.1| DNA_B Helicase [Pseudomonas phage LUZ19]
>gi|116326237|ref|YP_802957.1| DNA helicase [Enterobacteria phage RB32]
>gi|66391825|ref|YP_238750.1| dda DNA helicase [Aeromonas phage 31]
>gi|61805878|ref|YP_214238.1| T4-like loader of gp41 DNA helicase [Prochlorococcus phage P-SSM2]
>gi|221204145|ref|ZP_03577163.1| ATP-independent RNA helicase DbpA [Burkholderia multivorans CGD2]
>gi|221199585|ref|ZP_03572629.1| dead/deah box helicase [Burkholderia multivorans CGD2M]
>gi|221198061|ref|ZP_03571107.1| helicase c2 [Burkholderia multivorans CGD2M]
>gi|221196430|ref|ZP_03569477.1| helicase c2 [Burkholderia multivorans CGD2M]
>gi|221165160|gb|EED97638.1| DNA helicase II [Burkholderia multivorans CGD1]
>gi|123201463|gb|ABM73071.1| DnaB replicative helicase [Prochlorococcus marinus str. MIT 9515]
>gi|217393150|gb|EEC33172.1| ATP-dependent DNA helicase Rep [Burkholderia pseudomallei 576]
>gi|170287420|dbj|BAG13941.1| Holliday junction resolvasome helicase subunit RuvB [uncultured Termite group 1 bacterium phylotype Rs-D17]
>gi|190685655|gb|ACE83333.1| ATP-dependent helicase, DinG family [Cellvibrio japonicus Ueda107]
>gi|33438524|gb|AAL87847.2|AF410870_5 loader of gp41 DNA helicase [Enterobacteria phage RB49]
>gi|27359466|gb|AAO08410.1|AE016813_162 ATP-dependent RNA helicase, DEAD box family [Vibrio vulnificus CMCP6]
>gi|27358604|gb|AAO07553.1|AE016810_56 Superfamily II DNA and RNA helicase [Vibrio vulnificus CMCP6]
>gi|255536633|ref|YP_003097004.1| Protein export cytoplasm protein SecA ATPase RNA helicase [Flavobacteriaceae bacterium 3519-10]
>gi|255536481|ref|YP_003096852.1| Replicative DNA helicase [Flavobacteriaceae bacterium 3519-10]
>gi|255342134|gb|ACU08247.1| Helicase domain protein [Flavobacteriaceae bacterium 3519-10]
>gi|81168755|gb|ABB57095.1| DEAD/DEAH box helicase-like [Synechococcus elongatus PCC 7942]
>gi|218906634|ref|YP_002454468.1| ATP-dependent RNA helicase, DEAD/DEAH box family [Bacillus cereus AH820]
>gi|218234847|ref|YP_002369230.1| Holliday junction DNA helicase RuvA [Bacillus cereus B4264]
>gi|218231540|ref|YP_002365134.1| ATP-dependent DNA helicase PcrA [Bacillus cereus B4264]
>gi|217958628|ref|YP_002337176.1| helicase, UvrD/Rep family [Bacillus cereus AH187]
>gi|163854653|ref|YP_001628951.1| ATP-dependent DNA helicase [Bordetella petrii DSM 12804]
>gi|157911095|gb|ABV92528.1| helicase domain protein [Dinoroseobacter shibae DFL 12]
>gi|254557084|ref|YP_003063501.1| holliday junction DNA helicase RuvA [Lactobacillus plantarum JDM1]
>gi|219624777|gb|ACL30932.1| ATP-dependent DNA helicase Rep [Buchnera aphidicola str. 5A (Acyrthosiphon pisum)]
>gi|219624573|gb|ACL30728.1| ATP-dependent RNA helicase DeaD [Buchnera aphidicola str. 5A (Acyrthosiphon pisum)]
>gi|254194688|ref|ZP_04901119.1| ATP-dependent DNA helicase Rep [Burkholderia pseudomallei S13]
>gi|254163724|ref|YP_003046832.1| ATP-dependent RNA helicase [Escherichia coli B str. REL606]
>gi|253975656|gb|ACT41327.1| DNA-dependent ATPase I and helicase II [Escherichia coli B str. REL606]
>gi|240268056|gb|ACS51644.1| replicative DNA helicase DnaB [Bartonella grahamii as4aup]
>gi|240851225|ref|YP_002972628.1| Holliday junction DNA helicase RuvA [Bartonella grahamii as4aup]
>gi|239797030|dbj|BAH76019.1| helicase RecD/TraA family protein [Desulfovibrio magneticus RS-1]
>gi|238787758|ref|ZP_04631555.1| Replicative DNA helicase [Yersinia frederiksenii ATCC 33641]
>gi|238701492|gb|EEP94066.1| Replicative DNA helicase [Yersinia aldovae ATCC 35236]
>gi|238650986|ref|YP_002916842.1| ATP-dependent RNA helicase RhlE [Rickettsia peacockii str. Rustic]
>gi|238027635|ref|YP_002911866.1| Replicative DNA helicase [Burkholderia glumae BGR1]
>gi|237876069|gb|ACR28402.1| DEAD/DEAH box helicase-like protein [Burkholderia glumae BGR1]
>gi|157414843|ref|YP_001482099.1| replicative DNA helicase [Campylobacter jejuni subsp. jejuni 81116]
>gi|124385882|ref|YP_001026420.1| DNA helicase II [Burkholderia mallei NCTC 10229]
>gi|191637659|ref|YP_001986825.1| ATP-dependent RNA helicase [Lactobacillus casei BL23]
>gi|166368184|ref|YP_001660457.1| ATP-dependent DNA helicase [Microcystis aeruginosa NIES-843]
>gi|161831380|ref|YP_001596839.1| replicative DNA helicase [Coxiella burnetii RSA 331]
>gi|157964673|ref|YP_001499497.1| replicative DNA helicase [Rickettsia massiliae MTU5]
>gi|157162056|ref|YP_001459374.1| ATP-dependent RNA helicase SrmB [Escherichia coli HS]
>gi|157161330|ref|YP_001458648.1| Holliday junction DNA helicase RuvA [Escherichia coli HS]
>gi|154252878|ref|YP_001413702.1| UvrD/REP helicase [Parvibaculum lavamentivorans DS-1]
>gi|152981330|ref|YP_001353393.1| Rad3-related DNA helicases [Janthinobacterium sp. Marseille]
>gi|152981080|ref|YP_001353634.1| ATP-dependent RNA helicase DbpA [Janthinobacterium sp. Marseille]
>gi|183174695|gb|ACC39805.1| ATP-dependent RNA helicase RhlE [Mycobacterium marinum M]
>gi|161985174|gb|ABX80823.1| replicative DNA helicase [Acholeplasma laidlawii PG-8A]
>gi|229019644|ref|ZP_04176454.1| Holliday junction ATP-dependent DNA helicase ruvB [Bacillus cereus AH1273]
>gi|229006756|ref|ZP_04164390.1| Holliday junction ATP-dependent DNA helicase ruvB [Bacillus mycoides Rock1-4]
>gi|228792211|gb|EEM39785.1| Holliday junction ATP-dependent DNA helicase ruvB [Bacillus thuringiensis serovar sotto str. T04001]
>gi|228665577|gb|EEL21057.1| Holliday junction ATP-dependent DNA helicase ruvB [Bacillus cereus Rock1-3]
>gi|228607015|gb|EEK64404.1| Helicase [Bacillus cereus MM3]
>gi|157159402|ref|YP_001463164.1| Holliday junction DNA helicase motor protein [Escherichia coli E24377A]
>gi|116628939|ref|YP_814111.1| superfamily II DNA/RNA helicase [Lactobacillus gasseri ATCC 33323]
>gi|30260477|ref|NP_842854.1| ATP-dependent DNA helicase PcrA [Bacillus anthracis str. Ames]
>gi|28896743|ref|NP_803093.1| replicative DNA helicase [Streptococcus pyogenes SSI-1]
>gi|21233791|ref|NP_640089.1| ATP-dependent DNA helicase DinG [Proteus vulgaris]
>gi|212219099|ref|YP_002305886.1| ATP-dependent RNA helicase [Coxiella burnetii CbuK_Q154]
>gi|212218348|ref|YP_002305135.1| replicative DNA helicase [Coxiella burnetii CbuK_Q154]
>gi|194737135|ref|YP_002117410.1| superfamily I DNA helicase [Salmonella enterica subsp. enterica serovar Schwarzengrund str. CVM19633]
>gi|162447923|ref|YP_001621055.1| DNA helicase [Acholeplasma laidlawii PG-8A]
>gi|162447067|ref|YP_001620199.1| replicative DNA helicase [Acholeplasma laidlawii PG-8A]
>gi|160895471|ref|YP_001561053.1| ATP-dependent DNA helicase DinG [Delftia acidovorans SPH-1]
>gi|150008034|ref|YP_001302777.1| ATP-dependent RNA helicase [Parabacteroides distasonis ATCC 8503]
>gi|116617808|ref|YP_818179.1| ATP-dependent RecD/TraA family DNA helicase [Leuconostoc mesenteroides subsp. mesenteroides ATCC 8293]
>gi|190894447|ref|YP_001984740.1| ATP-dependent DNA helicase protein [Rhizobium etli CIAT 652]
>gi|190149632|ref|YP_001968157.1| helicase IV [Actinobacillus pleuropneumoniae serovar 7 str. AP76]
>gi|162138327|ref|YP_543324.2| DNA-dependent helicase II [Escherichia coli UTI89]
>gi|161509899|ref|YP_001575558.1| replicative DNA helicase [Staphylococcus aureus subsp. aureus USA300_TCH1516]
>gi|116333167|ref|YP_794694.1| superfamily II DNA/RNA helicase [Lactobacillus brevis ATCC 367]
>gi|91213298|ref|YP_543284.1| ATP-dependent DNA helicase Rep [Escherichia coli UTI89]
>gi|210135102|ref|YP_002301541.1| Rep helicase [Helicobacter pylori P12]
>gi|210135073|ref|YP_002301512.1| holliday junction DNA helicase [Helicobacter pylori P12]
>gi|197105764|ref|YP_002131141.1| DNA helicase II [Phenylobacterium zucineum HLK1]
>gi|83648356|ref|YP_436791.1| superfamily I DNA/RNA helicase [Hahella chejuensis KCTC 2396]
>gi|227867700|gb|EEJ75121.1| possible helicase [Lactobacillus acidophilus ATCC 4796]
>gi|158334865|ref|YP_001516037.1| DEAD/DEAH box helicase [Acaryochloris marina MBIC11017]
>gi|116495451|ref|YP_807185.1| superfamily I DNA/RNA helicase [Lactobacillus casei ATCC 334]
>gi|116493289|ref|YP_805024.1| superfamily II DNA/RNA helicase [Pediococcus pentosaceus ATCC 25745]
>gi|83816462|ref|YP_444656.1| ATP-dependent DNA helicase [Salinibacter ruber DSM 13855]
>gi|212636402|ref|YP_002312927.1| Helicase, DEAD box [Shewanella piezotolerans WP3]
>gi|183982124|ref|YP_001850415.1| Holliday junction DNA helicase RuvA [Mycobacterium marinum M]
>gi|221724435|gb|ACM27591.1| Holliday junction DNA helicase RuvB [Agrobacterium radiobacter K84]
>gi|222084927|ref|YP_002543456.1| ATP-dependent RNA helicase protein [Agrobacterium radiobacter K84]
>gi|222084834|ref|YP_002543363.1| ATP-dependent DNA helicase protein [Agrobacterium radiobacter K84]
>gi|119951127|gb|ABM10038.1| ATP-dependent DNA helicase PcrA [Arthrobacter aurescens TC1]
>gi|212010489|gb|ACJ17870.1| holliday junction DNA helicase [Coxiella burnetii CbuG_Q212]
>gi|159889252|gb|ABX09466.1| Replicative DNA helicase [Prochlorococcus marinus str. MIT 9211]
>gi|159888800|gb|ABX09014.1| possible UvrD/REP helicase subunit B [Prochlorococcus marinus str. MIT 9211]
>gi|111027129|ref|YP_709107.1| ATP-dependent helicase [Rhodococcus jostii RHA1]
>gi|111027128|ref|YP_709106.1| ATP-dependent helicase [Rhodococcus jostii RHA1]
>gi|218162804|gb|ACK62796.1| Holliday junction DNA helicase RuvA [Bacillus cereus B4264]
>gi|218161683|gb|ACK61675.1| UvrD/Rep helicase family protein [Bacillus cereus B4264]
>gi|218160692|gb|ACK60684.1| ATP-dependent DNA helicase, UvrD/REP family [Bacillus cereus B4264]
>gi|218159819|gb|ACK59811.1| ATP-dependent RNA helicase, DEAD/DEAH box family [Bacillus cereus B4264]
>gi|218159497|gb|ACK59489.1| ATP-dependent DNA helicase PcrA [Bacillus cereus B4264]
>gi|217335157|gb|ACK40951.1| replicative DNA helicase [Listeria monocytogenes HCC23]
>gi|217065592|gb|ACJ79842.1| ATP-dependent RNA helicase, DEAD/DEAH box family [Bacillus cereus AH187]
>gi|217063448|gb|ACJ77698.1| Holliday junction DNA helicase RuvB [Bacillus cereus AH187]
>gi|212558407|gb|ACJ30861.1| ATP-dependent RNA helicase, DEAD box family [Shewanella piezotolerans WP3]
>gi|196479636|gb|ACG79164.1| ATP-dependent DNA helicase [Phenylobacterium zucineum HLK1]
>gi|196477650|gb|ACG77178.1| ATP-dependent RNA helicase, DEAD/DEAH box family [Phenylobacterium zucineum HLK1]
>gi|190713843|emb|CAQ67849.1| ATP-dependent DNA helicase [Lactobacillus casei BL23]
>gi|190697136|gb|ACE91221.1| ATP-dependent RNA helicase protein [Rhizobium etli CIAT 652]
>gi|187429699|gb|ACD08973.1| Holliday junction DNA helicase RuvB [Shigella boydii CDC 3083-94]
>gi|168215888|ref|ZP_02641513.1| replicative DNA helicase [Clostridium perfringens NCTC 8239]
>gi|170764278|ref|ZP_02640242.2| replicative DNA helicase [Clostridium perfringens CPE str. F4969]
>gi|169655144|gb|EDS87837.1| replicative DNA helicase [Burkholderia pseudomallei S13]
>gi|116100513|gb|ABJ65659.1| Replicative DNA helicase loader DnaB [Streptococcus thermophilus LMD-9]
>gi|160368708|gb|ABX29679.1| replicative DNA helicase [Staphylococcus aureus subsp. aureus USA300_TCH1516]
>gi|157682060|gb|ABV63204.1| replicative DNA helicase [Bacillus pumilus SAFR-032]
>gi|157680654|gb|ABV61798.1| possible UvrD Rep family helicase [Bacillus pumilus SAFR-032]
>gi|116108806|gb|ABJ73946.1| Holliday junction DNA helicase subunit RuvA [Lactococcus lactis subsp. cremoris SK11]
>gi|116104006|gb|ABJ69148.1| Rad3-related DNA helicase [Lactobacillus casei ATCC 334]
>gi|116100167|gb|ABJ65316.1| DNA helicase/exodeoxyribonuclease V, subunit B [Lactobacillus brevis ATCC 367]
>gi|116097422|gb|ABJ62573.1| DNA helicase/exodeoxyribonuclease V, subunit A [Leuconostoc mesenteroides subsp. mesenteroides ATCC 8293]
>gi|116095625|gb|ABJ60777.1| Replicative DNA helicase loader DnaI [Lactobacillus gasseri ATCC 33323]
>gi|116093331|gb|ABJ58484.1| DNA helicase/exodeoxyribonuclease V, subunit B [Lactobacillus delbrueckii subsp. bulgaricus ATCC BAA-365]
>gi|116092822|gb|ABJ57975.1| Superfamily II DNA and RNA helicase [Lactobacillus delbrueckii subsp. bulgaricus ATCC BAA-365]
>gi|157081432|gb|ABV21140.1| Holliday junction DNA helicase RuvA [Escherichia coli E24377A]
>gi|144898994|emb|CAM75858.1| ATP-dependent DNA helicase [Magnetospirillum gryphiswaldense MSR-1]
>gi|151280338|gb|ABR88748.1| RuvA holliday junction DNA helicase [Janthinobacterium sp. Marseille]
>gi|28806039|dbj|BAC59315.1| holliday junction DNA helicase RuvB [Vibrio parahaemolyticus RIMD 2210633]
>gi|118170960|gb|ABK71856.1| ATP-dependent DNA helicase [Mycobacterium smegmatis str. MC2 155]
>gi|118164824|gb|ABK65721.1| ATP-dependent RNA helicase [Mycobacterium avium 104]
>gi|116109019|gb|ABJ74139.1| DNA or RNA helicase of superfamily II [Lactococcus lactis subsp. cremoris SK11]
>gi|70608341|gb|AAZ04413.1| superfamily I DNA helicase [Escherichia coli]
>gi|91072660|gb|ABE07541.1| RuvA protein, Holliday junction helicase subunit B [Escherichia coli UTI89]
>gi|83635645|gb|ABC31612.1| Holliday junction DNA helicase RuvA [Hahella chejuensis KCTC 2396]
>gi|78196052|gb|ABB33817.1| DEAD/DEAH box helicase-like [Synechococcus sp. CC9605]
>gi|76584014|gb|ABA53488.1| ATP-independent RNA helicase [Burkholderia pseudomallei 1710b]
>gi|76581002|gb|ABA50477.1| ATP-dependent RNA helicase [Burkholderia pseudomallei 1710b]
>gi|76580464|gb|ABA49939.1| DNA helicase II [Burkholderia pseudomallei 1710b]
>gi|255527693|ref|ZP_05394550.1| UvrD/REP helicase [Clostridium carboxidivorans P7]
>gi|255527323|ref|ZP_05394201.1| DEAD/DEAH box helicase domain protein [Clostridium carboxidivorans P7]
>gi|255526659|ref|ZP_05393564.1| Holliday junction DNA helicase RuvA [Clostridium carboxidivorans P7]
>gi|255526474|ref|ZP_05393385.1| UvrD/REP helicase [Clostridium carboxidivorans P7]
>gi|255523282|ref|ZP_05390252.1| recombination helicase AddA [Clostridium carboxidivorans P7]
>gi|255519945|ref|ZP_05387182.1| replicative DNA helicase [Listeria monocytogenes FSL J1-175]
>gi|255518200|ref|ZP_05385876.1| Holliday junction DNA helicase RuvB [Clostridium difficile QCD-97b34]
>gi|255517583|ref|ZP_05385259.1| ATP-dependent RNA helicase [Clostridium difficile QCD-97b34]
>gi|255509856|gb|EET86185.1| UvrD/REP helicase [Clostridium carboxidivorans P7]
[truncated: 5,509 more rows]

## Sheet: Non-Structural Proteins(28,531)
>gi|90820953|gb|ABD99592.1| Phage Terminase Small Subunit [Lactobacillus phage Sal1]
>gi|94988198|ref|YP_596299.1| phage terminase small subunit [Streptococcus phage 9429.1]
>gi|94988454|ref|YP_596555.1| phage terminase small subunit [Streptococcus phage 9429.2]
>gi|118725092|ref|YP_908828.1| phage terminase [Staphylococcus aureus phage phiNM3]
>gi|118430762|ref|YP_873987.1| phage terminase large subunit [Staphylococcus phage phiNM]
>gi|104641857|gb|ABF73199.1| phage terminase [Staphylococcus aureus phage phiNM3]
>gi|76563998|gb|ABA46388.1| phage terminase, large subunit [Bacillus anthracis phage cherry]
>gi|240145553|ref|ZP_04744154.1| PBSX family phage terminase large subunit [Roseburia intestinalis L1-82]
>gi|160899533|ref|YP_001565115.1| PBSX family phage terminase large subunit [Delftia acidovorans SPH-1]
>gi|157265496|ref|YP_001468054.1| phage terminase large subunit [Thermus phage P74-26]
>gi|160365117|gb|ABX36730.1| phage terminase, large subunit, PBSX family [Delftia acidovorans SPH-1]
>gi|76564102|gb|ABA46489.1| phage terminase, small subunit, P27 family [Bacillus anthracis phage gamma]
>gi|206709189|emb|CAR33522.1| phage terminase (large subunit) [Salmonella enterica subsp. enterica serovar Enteritidis str. P125109]
>gi|229881913|ref|ZP_04501389.1| phage terminase, large subunit, PBSX family [Sebaldella termitidis ATCC 33386]
>gi|229800565|gb|EEP36603.1| phage terminase, large subunit, PBSX family [Sebaldella termitidis ATCC 33386]
>gi|229799032|gb|EEP35077.1| phage terminase, large subunit, PBSX family [Sebaldella termitidis ATCC 33386]
>gi|125974959|ref|YP_001038869.1| PBSX family phage terminase large subunit [Clostridium thermocellum ATCC 27405]
>gi|229232822|ref|ZP_04357248.1| phage terminase, large subunit, PBSX family [Cryptobacterium curtum DSM 15641]
>gi|229037838|ref|ZP_04189636.1| Phage terminase large subunit [Bacillus cereus AH1271]
>gi|228727460|gb|EEL78638.1| Phage terminase large subunit [Bacillus cereus AH1271]
>gi|187251258|ref|YP_001875740.1| PBSX family phage terminase large subunit [Elusimicrobium minutum Pei191]
>gi|160897385|ref|YP_001562967.1| PBSX family phage terminase large subunit [Delftia acidovorans SPH-1]
>gi|99081512|ref|YP_613666.1| phage terminase [Silicibacter sp. TM1040]
>gi|84688577|gb|ABC61273.1| phage terminase [Geobacillus phage GBSV1]
>gi|118430761|ref|YP_873986.1| phage terminase small subunit [Staphylococcus phage phiNM]
>gi|209407422|emb|CAQ82038.1| PBSX phage terminase small subunit. [Enterobacteria phage 2851]
>gi|160362969|gb|ABX34582.1| phage terminase, large subunit, PBSX family [Delftia acidovorans SPH-1]
>gi|110285219|gb|ABG63278.1| phage Terminase [Mesorhizobium sp. BNC1]
>gi|104641756|gb|ABF73134.1| phage terminase large subunit [Staphylococcus aureus phage phiNM2]
>gi|255103025|ref|ZP_05332002.1| phage terminase, large subunit, pbsx family protein [Clostridium difficile QCD-63q42]
>gi|255006754|ref|ZP_05145355.2| phi77 ORF003-like protein, phage terminase, large subunit [Staphylococcus aureus subsp. aureus Mu50-omega]
>gi|145555654|gb|ABP70267.1| phage Terminase [Rhodobacter sphaeroides ATCC 17025]
>gi|253316782|ref|ZP_04839995.1| phi77 ORF003-like protein, phage terminase, large subunit [Staphylococcus aureus subsp. aureus str. CF-Marseille]
>gi|240851102|ref|YP_002972504.1| phage terminase large subunit [Bartonella grahamii as4aup]
>gi|207724088|ref|YP_002254486.1| phage terminase, large subunit protein [Ralstonia solanacearum MolK2]
>gi|238764969|ref|ZP_04625907.1| Phage terminase subunit [Yersinia kristensenii ATCC 33638]
>gi|191637885|ref|YP_001987051.1| Phage Terminase [Lactobacillus casei BL23]
>gi|170752064|ref|YP_001758324.1| PBSX family phage terminase large subunit [Methylobacterium radiotolerans JCM 2831]
>gi|157159763|ref|YP_001457081.1| PBSX family phage terminase large subunit [Escherichia coli HS]
>gi|134299066|ref|YP_001112562.1| phage terminase GpA [Desulfotomaculum reducens MI-1]
>gi|146277413|ref|YP_001167572.1| phage terminase [Rhodobacter sphaeroides ATCC 17025]
>gi|229156197|ref|ZP_04284294.1| Phage Terminase Small Subunit [Bacillus cereus ATCC 4342]
>gi|228950448|ref|ZP_04112608.1| Phage Terminase Small Subunit [Bacillus thuringiensis serovar monterrey BGSC 4AJ1]
>gi|228860494|gb|EEN04883.1| Phage Terminase Small Subunit [Bacillus thuringiensis IBL 4222]
>gi|228844465|gb|EEM89521.1| Phage Terminase Small Subunit [Bacillus thuringiensis serovar pulsiensis BGSC 4CC1]
>gi|228812331|gb|EEM58659.1| Phage terminase large subunit [Bacillus thuringiensis serovar monterrey BGSC 4AJ1]
>gi|228809263|gb|EEM55724.1| Phage Terminase Small Subunit [Bacillus thuringiensis serovar monterrey BGSC 4AJ1]
>gi|228772584|gb|EEM21026.1| Phage Terminase Small Subunit [Bacillus thuringiensis serovar tochigiensis BGSC 4Y1]
>gi|228739218|gb|EEL89660.1| Phage terminase, P27 [Bacillus cereus AH1272]
>gi|170717389|ref|YP_001784494.1| phage small terminase subunit [Haemophilus somnus 2336]
>gi|126175796|ref|YP_001051945.1| phage terminase GpA [Shewanella baltica OS155]
>gi|146308987|ref|YP_001189452.1| phage terminase [Pseudomonas mendocina ymp]
>gi|227977963|ref|ZP_04025229.1| phage terminase-like protein, large subunit [Tsukamurella paurometabola DSM 20162]
>gi|227967243|gb|EEK02551.1| phage terminase-like protein, large subunit [Tsukamurella paurometabola DSM 20162]
>gi|148544341|ref|YP_001271711.1| phage terminase [Lactobacillus reuteri DSM 20016]
>gi|121606182|ref|YP_983511.1| phage small terminase subunit [Polaromonas naphthalenivorans CJ2]
>gi|83649382|ref|YP_437817.1| phage small terminase subunit [Hahella chejuensis KCTC 2396]
>gi|117926030|ref|YP_866647.1| phage terminase GpA [Magnetococcus sp. MC-1]
>gi|117925340|ref|YP_865957.1| phage terminase GpA [Magnetococcus sp. MC-1]
>gi|224986058|gb|ACN74622.1| phage terminase large subunit [Enterobacteria phage SSL-2009a]
>gi|120595151|gb|ABM38590.1| phage small terminase subunit [Polaromonas naphthalenivorans CJ2]
>gi|221205590|ref|ZP_03578605.1| phage terminase, large subunit, pbsx family [Burkholderia multivorans CGD2]
>gi|221199508|ref|ZP_03572552.1| phage terminase, large subunit, pbsx family [Burkholderia multivorans CGD2M]
>gi|161017418|emb|CAK00976.1| phage terminase large subunit [Bartonella tribocorum CIP 105476]
>gi|194467892|ref|ZP_03073878.1| phage terminase-like protein, large subunit [Lactobacillus reuteri 100-23]
>gi|194466550|ref|ZP_03072537.1| phage terminase, large subunit, PBSX family [Lactobacillus reuteri 100-23]
>gi|194452745|gb|EDX41643.1| phage terminase-like protein, large subunit [Lactobacillus reuteri 100-23]
>gi|190714136|emb|CAQ68142.1| Phage terminase-large subunit [Lactobacillus casei BL23]
>gi|87203291|gb|ABD31101.1| phage terminase, large subunit, PBSX family [Staphylococcus aureus subsp. aureus NCTC 8325]
>gi|169653322|gb|EDS86015.1| phage small terminase subunit [Burkholderia pseudomallei S13]
>gi|168825518|gb|ACA30889.1| phage small terminase subunit [Haemophilus somnus 2336]
>gi|125999001|gb|ABN63076.1| phage terminase GpA [Shewanella baltica OS155]
>gi|145577188|gb|ABP86720.1| phage Terminase [Pseudomonas mendocina ymp]
>gi|117609858|gb|ABK45313.1| phage terminase GpA [Magnetococcus sp. MC-1]
>gi|117609623|gb|ABK45078.1| phage terminase GpA [Magnetococcus sp. MC-1]
>gi|117608378|gb|ABK43833.1| phage terminase GpA [Magnetococcus sp. MC-1]
>gi|157065443|gb|ABV04698.1| phage terminase, large subunit, pbsx family [Escherichia coli HS]
>gi|151363910|gb|ABS06910.1| phage terminase GpA [Shewanella baltica OS185]
>gi|150840625|gb|ABR74596.1| phage Terminase [Actinobacillus succinogenes 130Z]
>gi|134132012|gb|ABO60809.1| gp1, phage terminase, small subunit, P27 family [Burkholderia phage phi644-2]
>gi|227532362|ref|ZP_03962411.1| phage terminase [Lactobacillus reuteri MM4-1A]
>gi|255282255|ref|ZP_05346810.1| phage terminase small subunit [Bryantella formatexigens DSM 14469]
>gi|255267203|gb|EET60408.1| phage terminase small subunit [Bryantella formatexigens DSM 14469]
>gi|227194037|gb|EEI74104.1| PBSX family phage terminase large subunit [Lactobacillus reuteri MM4-1A]
>gi|254776419|ref|ZP_05217935.1| phage terminase [Mycobacterium avium subsp. avium ATCC 25291]
>gi|254591941|gb|ACT71302.1| phage terminase, large subunit [Escherichia coli O157:H7 str. TW14359]
>gi|237737490|ref|ZP_04567971.1| phage terminase [Fusobacterium mortiferum ATCC 9817]
>gi|254375730|ref|ZP_04991207.1| phage Terminase [Streptomyces sp. SPB74]
>gi|237745791|ref|ZP_04576271.1| phage small terminase subunit [Oxalobacter formigenes HOxBLS]
>gi|254245316|ref|ZP_04938637.1| Phage terminase-like protein [Burkholderia cenocepacia PC184]
>gi|253991059|ref|YP_003042415.1| similar to phage terminase large subunit [Photorhabdus asymbiotica]
>gi|253990592|ref|YP_003041948.1| Phage terminase, large subunit [Photorhabdus asymbiotica]
>gi|253782509|emb|CAQ85673.1| similar to phage terminase large subunit [Photorhabdus asymbiotica]
>gi|251781165|ref|ZP_04824085.1| phage terminase, small subunit, PBSX family [Clostridium botulinum E1 str. 'BoNT E Beluga']
>gi|251778259|ref|ZP_04821179.1| phage terminase, large subunit, pbsx family [Clostridium botulinum E1 str. 'BoNT E Beluga']
>gi|251777966|ref|ZP_04820886.1| phage terminase, large subunit, pbsx family [Clostridium botulinum E1 str. 'BoNT E Beluga']
>gi|240267597|gb|ACS51185.1| phage terminase large subunit GpA2 [Bartonella grahamii as4aup]
>gi|240267501|gb|ACS51089.1| phage terminase, large subunit [Bartonella grahamii as4aup]
>gi|241878324|gb|EER77805.1| terminase large subunit of phage lambda [Desulfovibrio vulgaris RCH1]
>gi|241878206|gb|EER77694.1| terminase large subunit of phage lambda [Desulfovibrio vulgaris RCH1]
>gi|240850474|ref|YP_002971873.1| phage terminase large subunit GpA2 [Bartonella grahamii as4aup]
>gi|77388198|gb|ABA79383.1| Phage terminase-like protein large subunit [Rhodobacter sphaeroides 2.4.1]
>gi|229466297|gb|ACQ68071.1| phage terminase, large subunit [Candidatus Hamiltonella defensa 5AT (Acyrthosiphon pisum)]
>gi|239787615|emb|CAX84082.1| Phage terminase, large subunit [uncultured bacterium]
>gi|238857386|ref|ZP_04647627.1| phage terminase, large subunit, pbsx family [Enterococcus faecalis TUSoD Ef11]
>gi|238729154|gb|EEQ20670.1| Phage terminase large subunit [Yersinia intermedia ATCC 29909]
>gi|229421352|gb|EEO36399.1| phage terminase [Fusobacterium mortiferum ATCC 9817]
>gi|229419955|gb|EEO35002.1| phage terminase [Fusobacterium mortiferum ATCC 9817]
>gi|238028277|ref|YP_002912508.1| Phage terminase large subunit (GpA) [Burkholderia glumae BGR1]
>gi|237884686|gb|EEP73514.1| phage terminase [Micromonospora sp. ATCC 39149]
>gi|237877471|gb|ACR29804.1| Phage terminase large subunit (GpA) [Burkholderia glumae BGR1]
>gi|194683327|emb|CAR44034.1| phage terminase, endonuclease subunit [Proteus mirabilis HI4320]
>gi|122088940|emb|CAL11749.1| phage terminase/endonuclease subunit [Yersinia enterocolitica subsp. enterocolitica 8081]
>gi|115251977|emb|CAJ69813.1| phage terminase large subunit [Clostridium difficile 630]
>gi|229799299|gb|EEP35342.1| phage terminase large subunit [Sebaldella termitidis ATCC 33386]
>gi|229377142|gb|EEO27233.1| phage small terminase subunit [Oxalobacter formigenes HOxBLS]
>gi|184154946|ref|YP_001843286.1| phage terminase [Lactobacillus fermentum IFO 3956]
>gi|184153299|ref|YP_001841640.1| phage large terminase subunit [Lactobacillus reuteri JCM 1112]
>gi|225871330|ref|YP_002747277.1| phage terminase, large subunit [Streptococcus equi subsp. equi 4047]
>gi|225871048|ref|YP_002746995.1| phage terminase, large subunit [Streptococcus equi subsp. equi 4047]
>gi|225870209|ref|YP_002746156.1| phage terminase, large subunit [Streptococcus equi subsp. equi 4047]
>gi|157161461|ref|YP_001458779.1| Phage terminase large subunit (GpA) [Escherichia coli HS]
>gi|151221227|ref|YP_001332049.1| phage terminase large subunit [Staphylococcus aureus subsp. aureus str. Newman]
>gi|123441979|ref|YP_001005962.1| phage terminase/endonuclease subunit [Yersinia enterocolitica subsp. enterocolitica 8081]
>gi|229552333|ref|ZP_04441058.1| phage terminase [Lactobacillus rhamnosus LMS2-1]
>gi|229541010|ref|ZP_04430138.1| phage terminase-like protein, large subunit [Planctomyces limnophilus DSM 3776]
>gi|87134351|gb|ABD25093.1| phage Terminase [Novosphingobium aromaticivorans DSM 12444]
>gi|229473754|gb|EEO63930.1| phage terminase-like protein, large subunit [Planctomyces limnophilus DSM 3776]
>gi|83718154|ref|YP_439545.1| Phage small terminase subunit [Burkholderia thailandensis E264]
>gi|77463780|ref|YP_353284.1| Phage terminase-like protein large subunit [Rhodobacter sphaeroides 2.4.1]
>gi|68250076|ref|YP_249188.1| phage terminase large subunit [Haemophilus influenzae 86-028NP]
>gi|68249883|ref|YP_248995.1| phage terminase large subunit [Haemophilus influenzae 86-028NP]
>gi|56314604|emb|CAI09249.1| Phage terminase large subunit [Azoarcus sp. EbN1]
>gi|229188177|ref|ZP_04315256.1| Phage terminase large subunit [Bacillus cereus BGSC 6E1]
>gi|229176385|ref|ZP_04303827.1| Phage terminase large subunit [Bacillus cereus MM3]
>gi|229136617|ref|ZP_04265298.1| Phage terminase, small subunit, P27 [Bacillus cereus BDRD-ST196]
>gi|229125411|ref|ZP_04254482.1| Phage terminase large subunit [Bacillus cereus 95/8201]
>gi|229100170|ref|ZP_04231070.1| Phage terminase large subunit [Bacillus cereus Rock3-29]
>gi|229080901|ref|ZP_04213416.1| Phage terminase, large subunit, pbsx [Bacillus cereus Rock4-2]
>gi|229002934|ref|ZP_04160801.1| Phage terminase, large subunit, PBSX [Bacillus mycoides Rock3-17]
>gi|228752580|gb|EEM02208.1| Phage terminase, large subunit, PBSX [Bacillus mycoides Rock1-4]
>gi|228595287|gb|EEK53028.1| Phage terminase large subunit [Bacillus cereus BGSC 6E1]
>gi|157155074|ref|YP_001463296.1| phage terminase large subunit (GpA) [Escherichia coli E24377A]
>gi|114562851|ref|YP_750364.1| phage terminase GpA [Shewanella frigidimarina NCIMB 400]
>gi|85058727|ref|YP_454429.1| phage terminase large subunit [Sodalis glossinidius str. 'morsitans']
>gi|76810946|ref|YP_333081.1| P27 family phage terminase small subunit [Burkholderia pseudomallei 1710b]
>gi|15924956|ref|NP_372490.1| phage terminase large subunit [Staphylococcus aureus subsp. aureus Mu50]
>gi|224985496|ref|YP_002642672.1| phage terminase, large subunit, pbsx family [Borrelia burgdorferi 64b]
>gi|224984406|ref|YP_002641809.1| phage terminase, large subunit, pbsx family [Borrelia valaisiana VS116]
>gi|224797061|ref|YP_002642778.1| phage terminase, large subunit, pbsx family [Borrelia burgdorferi 64b]
>gi|224796961|ref|YP_002642637.1| phage terminase, large subunit, pbsx family [Borrelia burgdorferi WI91-23]
>gi|224796822|ref|YP_002642504.1| phage terminase, large subunit, pbsx family [Borrelia burgdorferi 72a]
>gi|224593632|ref|YP_002640950.1| phage terminase, large subunit, PBSX family [Borrelia burgdorferi CA-11.2a]
>gi|224022912|ref|YP_002606399.1| phage terminase, large subunit, PBSX family [Borrelia burgdorferi 64b]
>gi|170679972|ref|YP_001746271.1| phage small terminase subunit GpM [Escherichia coli SMS-3-5]
>gi|153955261|ref|YP_001396026.1| Phage terminase [Clostridium kluyveri DSM 555]
>gi|228002397|ref|ZP_04049391.1| phage terminase, large subunit, PBSX family [Anaerococcus prevotii DSM 20548]
>gi|227975667|ref|ZP_04023927.1| phage terminase family protein large subunit [Lactobacillus reuteri SD2112]
>gi|197285840|ref|YP_002151712.1| phage terminase, endonuclease subunit [Proteus mirabilis HI4320]
>gi|169833859|ref|YP_001693523.1| PBSX family phage terminase large subunit [Streptococcus pneumoniae Hungary19A-6]
>gi|116333739|ref|YP_795266.1| Phage terminase large subunit [Lactobacillus brevis ATCC 367]
>gi|227901654|ref|ZP_04019459.1| phage terminase [Finegoldia magna ATCC 53516]
>gi|227875047|ref|ZP_03993192.1| phage terminase [Mobiluncus mulieris ATCC 35243]
>gi|227857946|gb|EEJ67740.1| phage terminase [Finegoldia magna ATCC 53516]
>gi|227544631|ref|ZP_03974680.1| phage terminase family protein large subunit [Lactobacillus reuteri CF48-3A]
>gi|227522324|ref|ZP_03952373.1| phage terminase [Lactobacillus hilgardii ATCC 8290]
>gi|227365124|ref|ZP_03849143.1| PBSX family phage terminase large subunit [Lactobacillus reuteri MM2-3]
>gi|227365060|ref|ZP_03849095.1| phage terminase [Lactobacillus reuteri MM2-3]
>gi|227356933|ref|ZP_03841309.1| phage terminase, large subunit [Proteus mirabilis ATCC 29906]
>gi|227355219|ref|ZP_03839624.1| phage terminase, large subunit [Proteus mirabilis ATCC 29906]
>gi|227185356|gb|EEI65427.1| phage terminase family protein large subunit [Lactobacillus reuteri CF48-3A]
>gi|227162910|gb|EEI47862.1| phage terminase, large subunit [Proteus mirabilis ATCC 29906]
>gi|227069910|gb|EEI08298.1| phage terminase [Lactobacillus reuteri MM2-3]
>gi|226949592|ref|YP_002804683.1| phage terminase, large subunit, pbsx family [Clostridium botulinum A2 str. Kyoto]
>gi|89885991|ref|YP_516188.1| phage terminase large subunit [Sodalis phage phiSG1]
>gi|221735687|gb|ACM36650.1| Phage terminase large subunit (gp15) [Agrobacterium vitis S4]
>gi|221735442|gb|ACM36405.1| Phage terminase protein [Agrobacterium vitis S4]
>gi|221734652|gb|ACM35615.1| Phage terminase protein [Agrobacterium vitis S4]
>gi|226202054|gb|ACO38634.1| phage terminase, large subunit, pbsx family [Borrelia burgdorferi 29805]
>gi|226201818|gb|ACO38403.1| phage terminase, large subunit, pbsx family [Borrelia burgdorferi 29805]
>gi|225621943|ref|YP_002724616.1| phage terminase, large subunit, pbsx family [Borrelia sp. SV1]
>gi|225571759|ref|YP_002724342.1| phage terminase, large subunit, pbsx family [Borrelia burgdorferi 118a]
>gi|225548803|ref|YP_002724009.1| phage terminase, large subunit, pbsx family [Borrelia burgdorferi 118a]
>gi|225547649|gb|ACN93626.1| phage terminase, large subunit, pbsx family [Borrelia sp. SV1]
>gi|224554907|gb|ACN56281.1| phage terminase, large subunit, PBSX family [Borrelia burgdorferi CA-11.2a]
>gi|224554508|gb|ACN55891.1| phage terminase, large subunit, pbsx family [Borrelia burgdorferi CA-11.2a]
>gi|223929616|gb|ACN24327.1| phage terminase, large subunit, pbsx family [Borrelia burgdorferi 64b]
>gi|223929246|gb|ACN23964.1| phage terminase, large subunit, pbsx family [Borrelia burgdorferi 64b]
>gi|223044351|ref|ZP_03614386.1| phage terminase, large subunit, pbsx family [Staphylococcus capitis SK14]
>gi|219870767|ref|YP_002475142.1| phage small terminase subunit [Haemophilus parasuis SH0165]
>gi|221162901|gb|ACM03872.1| Phage terminase GpA [Rhodobacter sphaeroides KD131]
>gi|219723193|ref|YP_002474612.1| phage terminase, large subunit, pbsx family protein [Borrelia burgdorferi 156a]
>gi|219694371|gb|ACL34896.1| phage terminase, large subunit, pbsx family [Borrelia garinii PBr]
>gi|219693035|gb|ACL34243.1| phage terminase, large subunit, pbsx family protein [Borrelia burgdorferi 156a]
>gi|216997755|ref|YP_002333847.1| phage terminase, large subunit, pbsx family protein [Borrelia afzelii ACA-1]
>gi|216996657|ref|YP_002333778.1| phage terminase, large subunit, PBSX family [Borrelia afzelii ACA-1]
>gi|216752464|gb|ACJ73223.1| phage terminase, large subunit, pbsx family protein [Borrelia afzelii ACA-1]
>gi|84780318|dbj|BAE75095.1| phage terminase large subunit [Sodalis glossinidius str. 'morsitans']
>gi|213649110|ref|ZP_03379163.1| phage small terminase subunit GpM [Salmonella enterica subsp. enterica serovar Typhi str. J185]
>gi|213612536|ref|ZP_03370362.1| phage terminase [Salmonella enterica subsp. enterica serovar Typhi str. E98-2068]
>gi|213023800|ref|ZP_03338247.1| phage small terminase subunit GpM [Salmonella enterica subsp. enterica serovar Typhi str. 404ty]
>gi|209162140|gb|ACI39573.1| phage small terminase subunit GpM [Escherichia coli O157:H7 str. EC4115]
>gi|208814422|ref|ZP_03255751.1| phage small terminase subunit GpM [Escherichia coli O157:H7 str. EC4045]
>gi|208725446|gb|EDZ75047.1| phage small terminase subunit GpM [Escherichia coli O157:H7 str. EC4206]
>gi|170517690|gb|ACB15868.1| phage small terminase subunit GpM [Escherichia coli SMS-3-5]
>gi|205349913|gb|EDZ36544.1| phage terminase, large subunit, pbsx family [Salmonella enterica subsp. enterica serovar Hadar str. RI_05P066]
>gi|168822448|ref|ZP_02834448.1| phage terminase subunit [Salmonella enterica subsp. enterica serovar Weltevreden str. HI_N05-537]
>gi|168262805|ref|ZP_02684778.1| phage terminase subunit [Salmonella enterica subsp. enterica serovar Hadar str. RI_05P066]
>gi|183225061|dbj|BAG25578.1| phage terminase large subunit [Lactobacillus reuteri JCM 1112]
>gi|168236450|ref|ZP_02661508.1| phage terminase, large subunit, pbsx family protein [Salmonella enterica subsp. enterica serovar Schwarzengrund str. SL480]
>gi|187939510|gb|ACD38658.1| phage small terminase subunit protein [Pseudomonas aeruginosa]
>gi|195659634|gb|EDX53014.1| phage terminase, large subunit, pbsx family [Ureaplasma urealyticum serovar 12 str. ATCC 33696]
>gi|194436051|ref|ZP_03068153.1| phage terminase subunit [Escherichia coli 101-1]
>gi|194421742|gb|EDX37751.1| phage terminase, endonuclease small subunit M [Escherichia coli 101-1]
>gi|194411183|gb|EDX27599.1| phage terminase, endonuclease small subunit M [Escherichia coli B171]
>gi|183226290|dbj|BAG26806.1| phage terminase [Lactobacillus fermentum IFO 3956]
>gi|193068284|ref|ZP_03049248.1| phage terminase, endonuclease small subunit M [Escherichia coli E110019]
>gi|193062788|ref|ZP_03043881.1| phage terminase subunit [Escherichia coli E22]
>gi|192927048|gb|EDV81670.1| phage terminase, endonuclease small subunit M [Escherichia coli E22]
>gi|190714135|emb|CAQ68141.1| Phage terminase-small subunit [Lactobacillus casei BL23]
>gi|191165541|ref|ZP_03027382.1| phage terminase, large subunit, pbsx family [Escherichia coli B7A]
>gi|187939805|gb|ACD38945.1| phage terminase protein [Pseudomonas aeruginosa]
>gi|189370601|gb|EDU89017.1| phage terminase, endonuclease small subunit M [Escherichia coli O157:H7 str. EC869]
>gi|168799005|ref|ZP_02824012.1| phage small terminase subunit GpM [Escherichia coli O157:H7 str. EC508]
>gi|168789873|ref|ZP_02814880.1| phage terminase, endonuclease small subunit M [Escherichia coli O157:H7 str. EC869]
>gi|188024197|ref|ZP_02996911.1| phage terminase, large subunit, pbsx family [Ureaplasma urealyticum serovar 7 str. ATCC 27819]
>gi|47096003|ref|ZP_00233605.1| phage terminase, large subunit, PBSX family [Listeria monocytogenes str. 1/2a F6854]
>gi|187427345|gb|ACD06619.1| phage terminase large subunit (GpA) [Shigella boydii CDC 3083-94]
>gi|184209247|gb|EDU06290.1| phage terminase, large subunit, pbsx family [Ureaplasma urealyticum serovar 5 str. ATCC 27817]
>gi|177909428|gb|EDT71875.1| pbsx phage terminase small subunit [Clostridium perfringens D str. JGS1721]
>gi|169804266|gb|ACA82884.1| Phage terminase-like protein, large subunit [Leuconostoc citreum KM20]
>gi|170769282|ref|ZP_02903735.1| phage small terminase subunit GpM [Escherichia albertii TW07627]
>gi|168207201|ref|ZP_02633206.1| phage terminase, large subunit, pbsx family [Clostridium perfringens E str. JGS1987]
>gi|170121934|gb|EDS90865.1| phage small terminase subunit GpM [Escherichia albertii TW07627]
>gi|167856075|ref|ZP_02478817.1| phage terminase, large subunit, PBSX family: protein [Haemophilus parasuis 29755]
>gi|167852772|gb|EDS24044.1| phage terminase, large subunit, PBSX family: protein [Haemophilus parasuis 29755]
>gi|167839681|ref|ZP_02466365.1| Phage small terminase subunit [Burkholderia thailandensis MSMB43]
>gi|167584285|ref|ZP_02376673.1| Phage small terminase subunit [Burkholderia ubonensis Bu]
>gi|114334144|gb|ABI71526.1| phage terminase GpA [Shewanella frigidimarina NCIMB 400]
>gi|160356504|gb|EDP83154.1| Phage terminase-like protein large subunit-like protein [Bacillus selenitireducens MLS10]
>gi|116102919|gb|ABJ68062.1| Phage terminase, small subunit [Pediococcus pentosaceus ATCC 25745]
>gi|116235546|gb|ABJ88881.1| COG3728 phage terminase small subunit [Staphylococcus phage 80]
>gi|116099086|gb|ABJ64235.1| Phage terminase large subunit [Lactobacillus brevis ATCC 367]
>gi|157935855|gb|EDO91525.1| Phage small terminase subunit [Burkholderia pseudomallei Pasteur 52237]
>gi|157077104|gb|ABV16812.1| phage terminase large subunit (GpA) [Escherichia coli E24377A]
>gi|144900029|emb|CAM76893.1| Phage terminase GpA [Magnetospirillum gryphiswaldense MSR-1]
>gi|151281261|gb|ABR89671.1| phage terminase, large subunit [Janthinobacterium sp. Marseille]
>gi|151281170|gb|ABR89580.1| phage terminase, large subunit [Janthinobacterium sp. Marseille]
>gi|118419741|gb|ABK88159.1| phage terminase small subunit [Bacillus thuringiensis str. Al Hakam]
>gi|145270764|gb|EDK10694.1| phi77 ORF003-like protein, phage terminase, large subunit [Haemophilus influenzae PittII]
>gi|142853484|gb|ABO91805.1| phage terminase subunit [Aeromonas salmonicida subsp. salmonicida A449]
>gi|142851351|gb|ABO89672.1| phage small terminase subunit [Aeromonas salmonicida subsp. salmonicida A449]
>gi|118135618|gb|ABK62662.1| phage terminase, large subunit, PBSX family [Clostridium novyi NT]
>gi|118133973|gb|ABK61017.1| phage terminase, large subunit, PBSX family [Clostridium novyi NT]
>gi|28203224|gb|AAO35667.1| phage terminase small subunit [Clostridium tetani E88]
>gi|77745341|gb|ABB02571.1| phage terminase-like protein large subunit [Lactobacillus reuteri]
>gi|77405323|ref|ZP_00782419.1| phage terminase, large subunit, PBSX family [Streptococcus agalactiae H36B]
>gi|68196262|gb|EAN10691.1| Phage Terminase [Enterococcus faecium DO]
>gi|68195994|gb|EAN10427.1| Phage Terminase [Enterococcus faecium DO]
>gi|46133463|ref|ZP_00203172.1| COG1783: Phage terminase large subunit [Haemophilus influenzae R2866]
>gi|47570647|ref|ZP_00241256.1| phage terminase small subunit [Bacillus cereus G9241]
>gi|47570633|ref|ZP_00241245.1| phage terminase small subunit [Bacillus cereus G9241]
>gi|47015600|gb|EAL06531.1| phage terminase, large subunit, PBSX family [Listeria monocytogenes str. 1/2a F6854]
>gi|227532359|ref|ZP_03962408.1| P27 family phage terminase small subunit [Lactobacillus reuteri MM4-1A]
>gi|227531002|ref|ZP_03961051.1| P27 family phage terminase small subunit [Lactobacillus reuteri MM4-1A]
>gi|255314279|ref|ZP_05355862.1| phage terminase large subunit [Clostridium difficile QCD-76w55]
>gi|255282184|ref|ZP_05346739.1| phage terminase large subunit [Bryantella formatexigens DSM 14469]
>gi|255267132|gb|EET60337.1| phage terminase large subunit [Bryantella formatexigens DSM 14469]
>gi|255066387|ref|ZP_05318242.1| phage terminase large subunit [Neisseria sicca ATCC 29256]
>gi|227194423|gb|EEI74490.1| P27 family phage terminase small subunit [Lactobacillus reuteri MM4-1A]
>gi|227193034|gb|EEI73101.1| P27 family phage terminase small subunit [Lactobacillus reuteri MM4-1A]
>gi|255017580|ref|ZP_05289706.1| Phage terminase, small subunit [Listeria monocytogenes FSL F2-515]
>gi|254970248|gb|EET27742.1| phage terminase GpA [Acidithiobacillus caldus ATCC 51756]
>gi|254933767|ref|ZP_05267126.1| Phage terminase, small subunit [Listeria monocytogenes HPB2262]
>gi|254933714|ref|ZP_05267073.1| Phage terminase, small subunit [Listeria monocytogenes HPB2262]
>gi|254831264|ref|ZP_05235919.1| Phage terminase, small subunit [Listeria monocytogenes 10403S]
>gi|239632678|ref|ZP_04675709.1| phage Terminase Small Subunit [Lactobacillus jensenii 1153]
>gi|237738650|ref|ZP_04569131.1| phage terminase GpA [Fusobacterium sp. 2_1_31]
>gi|254500392|ref|ZP_05112543.1| phage terminase large subunit (GpA) [Labrenzia alexandrii DFL-11]
>gi|254419792|ref|ZP_05033516.1| phage terminase large subunit (GpA) [Brevundimonas sp. BAL3]
>gi|254418125|ref|ZP_05031849.1| phage terminase large subunit (GpA) [Brevundimonas sp. BAL3]
>gi|254298350|ref|ZP_04965802.1| phage terminase large subunit (GpA) [Burkholderia pseudomallei 406e]
>gi|251801522|gb|EES54179.1| phage terminase small subunit [Staphylococcus aureus subsp. aureus TCH70]
>gi|221161197|gb|ACM02177.1| Phage Terminase Small Subunit [Rhodobacter sphaeroides KD131]
>gi|239529477|gb|EEQ68478.1| phage Terminase Small Subunit [Lactobacillus jensenii 1153]
>gi|239526375|gb|EEQ65376.1| phage terminase [Lactobacillus paracasei subsp. paracasei 8700:2]
>gi|238832378|gb|EEQ24686.1| phage terminase, small subunit, P27 family [Lactobacillus jensenii 269-3]
>gi|229420092|gb|EEO35139.1| phage terminase GpA [Fusobacterium mortiferum ATCC 9817]
>gi|161390585|gb|EDQ14935.1| phage terminase GpA [Phaeobacter gallaeciensis BS107]
>gi|225870208|ref|YP_002746155.1| phage terminase, small subunit [Streptococcus equi subsp. equi 4047]
>gi|194447939|ref|YP_002045034.1| phage terminase large subunit [Salmonella enterica subsp. enterica serovar Heidelberg str. SL476]
>gi|118477888|ref|YP_895039.1| phage terminase, large subunit [Bacillus thuringiensis str. Al Hakam]
>gi|229552334|ref|ZP_04441059.1| phage terminase, small subunit [Lactobacillus rhamnosus LMS2-1]
>gi|227454767|gb|ACP33520.1| Phage terminase large subunit [Corynebacterium aurimucosum ATCC 700975]
>gi|229314316|gb|EEN80289.1| phage terminase, small subunit [Lactobacillus rhamnosus LMS2-1]
>gi|229264091|gb|ACQ55124.1| phage terminase, small subunit, P27 family [Clostridium botulinum Ba4 str. 657]
>gi|209956879|gb|ACI97515.1| phage terminase large subunit (GpA) [Rhodospirillum centenum SW]
>gi|116512791|ref|YP_811698.1| Phage terminase, small subunit [Lactococcus lactis subsp. cremoris SK11]
>gi|116512790|ref|YP_811697.1| Phage terminase large subunit [Lactococcus lactis subsp. cremoris SK11]
>gi|50914488|ref|YP_060460.1| Phage terminase small subunit [Streptococcus pyogenes MGAS10394]
>gi|229193378|ref|ZP_04320327.1| Phage terminase, small subunit [Bacillus cereus ATCC 10876]
>gi|228590092|gb|EEK47962.1| Phage terminase, small subunit [Bacillus cereus ATCC 10876]
>gi|116629323|ref|YP_814495.1| Phage terminase, small subunit [Lactobacillus gasseri ATCC 33323]
>gi|224983831|ref|YP_002641150.1| phage terminase, large subunit, PBSX family [Borrelia burgdorferi WI91-23]
>gi|224593667|ref|YP_002641021.1| phage terminase, large subunit, pbsx family [Borrelia burgdorferi CA-11.2a]
>gi|224590701|ref|YP_002640718.1| phage terminase, large subunit, PBSX family [Borrelia burgdorferi CA-11.2a]
>gi|224590670|ref|YP_002640676.1| phage terminase, large subunit, PBSX family [Borrelia burgdorferi WI91-23]
>gi|224020497|ref|YP_002601287.1| phage terminase, large subunit, PBSX family [Borrelia burgdorferi 64b]
>gi|224020463|ref|YP_002601168.1| phage terminase, large subunit, PBSX family [Borrelia burgdorferi 64b]
>gi|223987696|ref|YP_002601254.1| phage terminase, large subunit, pbsx family [Borrelia burgdorferi 64b]
>gi|209400447|ref|YP_002269420.1| phage terminase large subunit [Escherichia coli O157:H7 str. EC4115]
>gi|209400368|ref|YP_002271491.1| phage terminase large subunit [Escherichia coli O157:H7 str. EC4115]
>gi|209398443|ref|YP_002270074.1| phage terminase large subunit [Escherichia coli O157:H7 str. EC4115]
>gi|209397875|ref|YP_002270220.1| phage terminase large subunit [Escherichia coli O157:H7 str. EC4115]
>gi|209396075|ref|YP_002271429.1| phage terminase large subunit [Escherichia coli O157:H7 str. EC4115]
>gi|198243287|ref|YP_002215241.1| phage terminase large subunit [Salmonella enterica subsp. enterica serovar Dublin str. CT_02021853]
>gi|158421572|ref|YP_001527799.1| Phage terminase large subunit (GpA) [Deinococcus geothermalis DSM 11300]
>gi|227957632|gb|EEJ93111.1| phage terminase P27 family small subunit protein [Lactobacillus reuteri SD2112]
>gi|209964593|ref|YP_002297508.1| phage terminase large subunit (GpA) [Rhodospirillum centenum SW]
>gi|209963413|ref|YP_002296328.1| phage terminase large subunit (GpA) [Rhodospirillum centenum SW]
>gi|194443150|ref|YP_002040232.1| phage terminase large subunit [Salmonella enterica subsp. enterica serovar Newport str. SL254]
>gi|190570757|ref|YP_001975115.1| Phage terminase large subunit GpA [Wolbachia endosymbiont of Culex quinquefasciatus Pel]
>gi|188590313|ref|YP_001921116.1| phage terminase GpA [Clostridium botulinum E3 str. Alaska E43]
>gi|187934257|ref|YP_001885142.1| phage terminase, small subunit, P27 family [Clostridium botulinum B str. Eklund 17B]
>gi|145593111|ref|YP_001157408.1| Phage terminase protein large subunit-like protein [Salinispora tropica CNB-440]
>gi|170017410|ref|YP_001728329.1| Phage terminase, small subunit [Leuconostoc citreum KM20]
>gi|116495401|ref|YP_807135.1| Phage terminase, small subunit [Lactobacillus casei ATCC 334]
>gi|15895170|ref|NP_348519.1| Phage terminase-like protein, small subunit [Clostridium acetobutylicum ATCC 824]
>gi|227543492|ref|ZP_03973541.1| phage terminase P27 family small subunit protein [Lactobacillus reuteri CF48-3A]
>gi|227499654|ref|ZP_03929757.1| PbsX family phage terminase, large subunit [Anaerococcus tetradius ATCC 35098]
>gi|227498315|ref|ZP_03928465.1| phage terminase small subunit [Acidaminococcus sp. D21]
>gi|227493625|ref|ZP_03923941.1| phage terminase protein [Mobiluncus curtisii ATCC 43063]
>gi|227432715|ref|ZP_03914686.1| possible phage terminase, small subunit [Leuconostoc mesenteroides subsp. cremoris ATCC 19254]
>gi|227431834|ref|ZP_03913858.1| possible phage terminase, small subunit [Leuconostoc mesenteroides subsp. cremoris ATCC 19254]
>gi|227431414|ref|ZP_03913463.1| phage terminase, small subunit [Leuconostoc mesenteroides subsp. cremoris ATCC 19254]
>gi|227365063|ref|ZP_03849098.1| P27 family phage terminase small subunit [Lactobacillus reuteri MM2-3]
>gi|227358315|ref|ZP_03842656.1| P27 family phage terminase small subunit [Proteus mirabilis ATCC 29906]
>gi|227352439|gb|EEJ42638.1| phage terminase small subunit [Leuconostoc mesenteroides subsp. cremoris ATCC 19254]
>gi|227351531|gb|EEJ41786.1| possible phage terminase, small subunit [Leuconostoc mesenteroides subsp. cremoris ATCC 19254]
>gi|227351158|gb|EEJ41449.1| phage terminase [Lactobacillus vaginalis ATCC 49540]
>gi|227236134|gb|EEI86149.1| phage terminase GpA [Anaerococcus lactolyticus ATCC 51172]
>gi|227218251|gb|EEI83510.1| PbsX family phage terminase, large subunit [Anaerococcus tetradius ATCC 35098]
>gi|227069913|gb|EEI08301.1| P27 family phage terminase small subunit [Lactobacillus reuteri MM2-3]
>gi|226949983|ref|YP_002805074.1| phage terminase, small subunit, P27 family [Clostridium botulinum A2 str. Kyoto]
>gi|226903777|gb|EEH89695.1| phage terminase small subunit [Acidaminococcus sp. D21]
>gi|226842747|gb|ACO85413.1| phage terminase, small subunit, P27 family [Clostridium botulinum A2 str. Kyoto]
>gi|226840830|gb|ACO83496.1| phage terminase, small subunit, P27 family [Clostridium botulinum A2 str. Kyoto]
>gi|226820319|ref|ZP_03809438.1| Phage terminase, small subunit [Lactobacillus gasseri MV-22]
>gi|226819767|ref|ZP_03808886.1| Phage terminase, small subunit [Lactobacillus gasseri MV-22]
>gi|226322231|ref|ZP_03797750.1| phage terminase, large subunit, pbsx family [Borrelia burgdorferi Bol26]
>gi|226315790|ref|YP_002776047.1| phage terminase, large subunit, PBSX family [Borrelia burgdorferi 29805]
>gi|226232480|gb|EEH31235.1| phage terminase, large subunit, PBSX family [Borrelia burgdorferi Bol26]
>gi|226202392|gb|ACO38050.1| phage terminase, large subunit, pbsx family [Borrelia burgdorferi Bol26]
>gi|226201931|gb|ACO38514.1| phage terminase, large subunit, PBSX family [Borrelia burgdorferi 29805]
>gi|226201663|gb|ACO38256.1| phage terminase, large subunit, PBSX family [Borrelia burgdorferi 29805]
[truncated: 28,176 more rows]
