# Supplementary material for: Artificial Neural Networks Trained to Detect Viral and Phage Structural Proteins
Source: PLoS Comput Biol. 2012 Aug 23;8(8):e1002657. doi: 10.1371/journal.pcbi.1002657 (PMC3426561; doi:10.1371/journal.pcbi.1002657)
Supplement: Dataset S5 — Phage tail and non-tail protein sequences used in training. (XLS) [file pcbi.1002657.s005.xls]

## Sheet: positive_tail_used_in_training
>gi|145708096|ref|YP_001165271.1| phage tail protein gpI [Ralstonia phage phiRSA1]
>gi|72537708|ref|YP_293738.1| phage tail completion protein [Burkholderia phage phi52237]
>gi|110804026|ref|YP_699936.1| phage major tail protein, phi13 family subfamily [Clostridium phage phiSM101]
>gi|72537702|ref|YP_293732.1| phage tail protein I [Burkholderia phage phi52237]
>gi|257136412|ref|YP_003169686.1| phage tail superfamily [Staphylococcus phage P954]
>gi|134288801|ref|YP_001111214.1| gp14, phage major tail tube protein [Burkholderia phage phiE255]
>gi|134288759|ref|YP_001111060.1| gp29, phage major tail tube protein [Burkholderia phage phiE202]
>gi|134288724|ref|YP_001111182.1| gp32, phage major tail tube protein [Burkholderia phage phiE12-2]
>gi|134288683|ref|YP_001111097.1| gp18, phage minor tail protein L [Burkholderia phage phi644-2]
>gi|94994271|ref|YP_602369.1| phage tail protein [Streptococcus phage 10750.2]
>gi|94990348|ref|YP_598448.1| phage tail protein [Streptococcus phage 10270.2]
>gi|90961271|ref|YP_535187.1| Phage major tail protein [Lactobacillus phage Sal2]
>gi|134288744|ref|YP_001111064.1| gp33, phage tail protein I [Burkholderia phage phiE202]
>gi|134288700|ref|YP_001111186.1| gp36, phage tail protein I [Burkholderia phage phiE12-2]
>gi|126010914|ref|YP_001039831.1| phage tail protein I [Vibrio phage VP882]
>gi|90961768|ref|YP_535684.1| Phage major tail protein [Lactobacillus phage Sal1]
>gi|16764276|ref|NP_459891.1| phage tail component [Salmonella phage Fels-1]
>gi|292899509|ref|YP_003538878.1| phage tail fiber protein [unidentified phage]
>gi|168822396|ref|ZP_02834396.1| phage tail fiber repeat-containing protein [Salmonella enterica subsp. enterica serovar Weltevreden str. HI_N05-537]
>gi|167991621|ref|ZP_02572720.1| phage tail fiber protein [Salmonella enterica subsp. enterica serovar 4,[5],12:i:- str. CVM23701]
>gi|301303643|ref|ZP_07209765.1| phage tail fiber repeat protein [Escherichia coli MS 124-1]
>gi|145708091|ref|YP_001165266.1| tail completion protein gpS [Ralstonia phage phiRSA1]
>gi|308172480|ref|YP_003919185.1| SPP1 Phage major tail protein [Bacillus amyloliquefaciens DSM7]
>gi|207856622|ref|YP_002243273.1| phage minor tail protein [Salmonella enterica subsp. enterica serovar Enteritidis str. P125109]
>gi|312966899|ref|ZP_07781117.1| phage tail fibre repeat family protein [Escherichia coli 2362-75]
>gi|300925182|ref|ZP_07141088.1| phage tail fiber repeat protein [Escherichia coli MS 182-1]
>gi|297572081|ref|YP_003697855.1| phage major tail protein, phi13 family [Arcanobacterium haemolyticum DSM 20595]
>gi|283787239|ref|YP_003367104.1| phage tail fibre protein [Citrobacter rodentium ICC168]
>gi|319761973|ref|YP_004125910.1| phage major tail tube protein [Alicycliphilus denitrificans BC]
>gi|251789423|ref|YP_003004144.1| phage major tail tube protein [Dickeya zeae Ech1591]
>gi|317049616|ref|YP_004117264.1| phage major tail tube protein [Pantoea sp. At-9b]
>gi|317048331|ref|YP_004115979.1| phage minor tail protein L [Pantoea sp. At-9b]
>gi|253689562|ref|YP_003018752.1| phage major tail tube protein [Pectobacterium carotovorum subsp. carotovorum PC1]
>gi|253689550|ref|YP_003018740.1| P2 phage tail completion R family protein [Pectobacterium carotovorum subsp. carotovorum PC1]
>gi|220926033|ref|YP_002501335.1| phage minor tail protein L [Methylobacterium nodulans ORS 2060]
>gi|220924897|ref|YP_002500199.1| phage minor tail protein L [Methylobacterium nodulans ORS 2060]
>gi|220923780|ref|YP_002499082.1| phage minor tail protein L [Methylobacterium nodulans ORS 2060]
>gi|170723092|ref|YP_001750780.1| phage minor tail protein L [Pseudomonas putida W619]
>gi|307315665|ref|ZP_07595195.1| phage major tail tube protein [Escherichia coli W]
>gi|307315443|ref|ZP_07595007.1| P2 phage tail completion R family protein [Escherichia coli W]
>gi|307315346|ref|ZP_07594918.1| P2 phage tail completion R family protein [Escherichia coli W]
>gi|307288056|ref|ZP_07568073.1| phage major tail tube protein [Escherichia coli KO11]
>gi|197248492|ref|YP_002147574.1| phage tail fiber repeat-containing protein [Salmonella enterica subsp. enterica serovar Agona str. SL483]
>gi|194449169|ref|YP_002047217.1| phage tail fiber repeat [Salmonella enterica subsp. enterica serovar Heidelberg str. SL476]
>gi|160898066|ref|YP_001563648.1| phage major tail tube protein [Delftia acidovorans SPH-1]
>gi|160898032|ref|YP_001563614.1| phage major tail tube protein [Delftia acidovorans SPH-1]
>gi|307311771|ref|ZP_07591411.1| phage major tail tube protein [Escherichia coli W]
>gi|307310902|ref|ZP_07590548.1| phage minor tail protein L [Escherichia coli W]
>gi|307283713|ref|ZP_07563892.1| phage major tail tube protein [Escherichia coli KO11]
>gi|148267332|ref|YP_001246275.1| TP901-1 family phage major tail protein [Staphylococcus aureus subsp. aureus JH9]
>gi|221065281|ref|ZP_03541386.1| P2 phage tail completion R family protein [Comamonas testosteroni KF-1]
>gi|171316521|ref|ZP_02905738.1| phage major tail tube protein [Burkholderia ambifaria MEX-5]
>gi|170695964|ref|ZP_02887103.1| phage minor tail protein L [Burkholderia graminis C4D1M]
>gi|311278443|ref|YP_003940674.1| phage major tail tube protein [Enterobacter cloacae SCF1]
>gi|310778818|ref|YP_003967151.1| phage tail protein [Ilyobacter polytropus DSM 2926]
>gi|254197087|ref|ZP_04903510.1| P2 phage tail completion protein R (GpR) [Burkholderia pseudomallei S13]
>gi|170717382|ref|YP_001784488.1| P2 phage tail completion R family protein [Haemophilus somnus 2336]
>gi|170717363|ref|YP_001784470.1| phage major tail tube protein [Haemophilus somnus 2336]
>gi|91209959|ref|YP_539945.1| tail completion phage protein [Escherichia coli UTI89]
>gi|242239528|ref|YP_002987709.1| phage major tail tube protein [Dickeya dadantii Ech703]
>gi|217973742|ref|YP_002358493.1| phage minor tail protein L [Shewanella baltica OS223]
>gi|186895199|ref|YP_001872311.1| P2 phage tail completion R family protein [Yersinia pseudotuberculosis PB1/+]
>gi|186472243|ref|YP_001859585.1| phage minor tail protein L [Burkholderia phymatum STM815]
>gi|170731539|ref|YP_001763486.1| phage major tail tube protein [Burkholderia cenocepacia MC0-3]
>gi|170025318|ref|YP_001721823.1| phage minor tail protein L [Yersinia pseudotuberculosis YPIII]
>gi|170024561|ref|YP_001721066.1| P2 phage tail completion R family protein [Yersinia pseudotuberculosis YPIII]
>gi|161520427|ref|YP_001583854.1| phage minor tail protein L [Burkholderia multivorans ATCC 17616]
>gi|157369115|ref|YP_001477104.1| P2 phage tail completion R family protein [Serratia proteamaculans 568]
>gi|153009624|ref|YP_001370839.1| phage major tail tube protein [Ochrobactrum anthropi ATCC 49188]
>gi|134299076|ref|YP_001112572.1| phage major tail tube protein [Desulfotomaculum reducens MI-1]
>gi|121606199|ref|YP_983528.1| phage major tail tube protein [Polaromonas naphthalenivorans CJ2]
>gi|261822147|ref|YP_003260253.1| phage major tail tube protein [Pectobacterium wasabiae WPP163]
>gi|242279586|ref|YP_002991715.1| phage major tail tube protein [Desulfovibrio salexigens DSM 2638]
>gi|283787244|ref|YP_003367109.1| phage tail completion protein S [Citrobacter rodentium ICC168]
>gi|271500335|ref|YP_003333360.1| P2 phage tail completion R family protein [Dickeya dadantii Ech586]
>gi|271500321|ref|YP_003333346.1| phage major tail tube protein [Dickeya dadantii Ech586]
>gi|281416538|ref|YP_003347339.1| major tail protein [Enterococcus phage phiFL2A]
>gi|281416373|ref|YP_003347507.1| major tail protein [Enterococcus phage phiFL1A]
>gi|282884242|ref|ZP_06292830.1| phage major tail tube protein [Burkholderia sp. CCGE1001]
>gi|12719438|ref|NP_075509.1| major tail protein [Staphylococcus phage phiSLT]
>gi|169936035|ref|YP_001718734.1| P2 gpS-like tail completion protein [Enterobacteria phage Fels-2]
>gi|169936020|ref|YP_001718719.1| P2 gpU-like tail protein [Enterobacteria phage Fels-2]
>gi|151266300|ref|YP_001333663.1| tail protein [Actinomyces phage Av-1]
>gi|31072020|ref|NP_852018.1| major tail protein [Streptococcus phage C1]
>gi|307560559|ref|ZP_07624326.1| phage tail protein [Escherichia coli H299]
>gi|300924626|ref|ZP_07140586.1| phage tail fiber repeat protein [Escherichia coli MS 182-1]
>gi|300915361|ref|ZP_07132675.1| phage major tail protein, phi13 family [Thermoanaerobacter sp. X561]
>gi|238913039|ref|ZP_04656876.1| phage major tail tube protein [Salmonella enterica subsp. enterica serovar Tennessee str. CDC07-0191]
>gi|238912029|ref|ZP_04655866.1| phage minor tail protein L [Salmonella enterica subsp. enterica serovar Tennessee str. CDC07-0191]
>gi|319767930|ref|YP_004133431.1| phage major tail protein, phi13 family [Geobacillus sp. Y412MC52]
>gi|229845287|ref|ZP_04465419.1| phage major tail tube protein [Haemophilus influenzae 6P18H1]
>gi|317132788|ref|YP_004092102.1| phage tail component [Ethanoligenens harbinense YUAN-3]
>gi|317129428|ref|YP_004095710.1| phage major tail protein, phi13 family [Bacillus cellulosilyticus DSM 2522]
>gi|255057362|ref|ZP_05309538.1| phage tail protein [Geobacter sp. M18]
>gi|115351910|ref|YP_773749.1| phage major tail tube protein [Burkholderia ambifaria AMMD]
>gi|253689039|ref|YP_003018229.1| phage major tail tube protein [Pectobacterium carotovorum subsp. carotovorum PC1]
>gi|253689026|ref|YP_003018216.1| P2 phage tail completion R family protein [Pectobacterium carotovorum subsp. carotovorum PC1]
>gi|281418273|ref|ZP_06249293.1| phage major tail protein, phi13 family [Clostridium thermocellum JW20]
>gi|257142377|ref|ZP_05590639.1| phage minor tail protein L [Burkholderia thailandensis E264]
>gi|219667518|ref|YP_002457953.1| phage major tail protein, phi13 family [Desulfitobacterium hafniense DCB-2]
>gi|125974130|ref|YP_001038040.1| phi13 family phage major tail protein [Clostridium thermocellum ATCC 27405]
>gi|17546636|ref|NP_520038.1| phage major tail tube-like protein [Ralstonia solanacearum GMI1000]
>gi|258652132|ref|YP_003201288.1| phage tail protein [Nakamurella multipartita DSM 44233]
>gi|120599267|ref|YP_963841.1| phage minor tail protein L [Shewanella sp. W3-18-1]
>gi|220926763|ref|YP_002502065.1| phage minor tail protein L [Methylobacterium nodulans ORS 2060]
>gi|220925583|ref|YP_002500885.1| phage minor tail protein L [Methylobacterium nodulans ORS 2060]
>gi|220923940|ref|YP_002499242.1| phage minor tail protein L [Methylobacterium nodulans ORS 2060]
>gi|220923441|ref|YP_002498743.1| phage minor tail protein L [Methylobacterium nodulans ORS 2060]
>gi|220920622|ref|YP_002495923.1| phage tail protein I [Methylobacterium nodulans ORS 2060]
>gi|193213989|ref|YP_001995188.1| phage major tail tube protein [Chloroherpeton thalassium ATCC 35110]
>gi|170742270|ref|YP_001770925.1| phage tail protein I [Methylobacterium sp. 4-46]
>gi|170723200|ref|YP_001750888.1| phage major tail tube protein [Pseudomonas putida W619]
>gi|167032226|ref|YP_001667457.1| phage major tail tube protein [Pseudomonas putida GB-1]
>gi|307315448|ref|ZP_07595012.1| phage tail protein I [Escherichia coli W]
>gi|307286552|ref|ZP_07566645.1| phage tail protein I [Escherichia coli KO11]
>gi|307286358|ref|ZP_07566471.1| phage tail protein I [Escherichia coli KO11]
>gi|307143249|ref|ZP_07501681.1| phage minor tail protein L [Escherichia coli M605]
>gi|300907216|ref|ZP_07124879.1| phage tail fiber repeat protein [Escherichia coli MS 84-1]
>gi|261257592|ref|ZP_05950125.1| Phage tail tube protein FII [Escherichia coli O157:H7 str. FRIK966]
>gi|261225062|ref|ZP_05939343.1| Phage tail tube protein FII [Escherichia coli O157:H7 str. FRIK2000]
>gi|213645942|ref|ZP_03375995.1| phage major tail tube protein FII [Salmonella enterica subsp. enterica serovar Typhi str. J185]
>gi|213416898|ref|ZP_03350042.1| phage major tail tube protein FII [Salmonella enterica subsp. enterica serovar Typhi str. E01-6750]
>gi|195938805|ref|ZP_03084187.1| phage minor tail protein L [Escherichia coli O157:H7 str. EC4024]
>gi|167914807|ref|ZP_02501898.1| phage major tail tube protein [Burkholderia pseudomallei 112]
>gi|167911606|ref|ZP_02498697.1| phage major tail tube protein [Burkholderia pseudomallei 112]
>gi|167906455|ref|ZP_02493660.1| phage major tail tube protein [Burkholderia pseudomallei NCTC 13177]
>gi|167893340|ref|ZP_02480742.1| phage major tail tube protein [Burkholderia pseudomallei 7894]
>gi|167839699|ref|ZP_02466383.1| phage major tail tube protein [Burkholderia thailandensis MSMB43]
>gi|167824872|ref|ZP_02456343.1| phage major tail tube protein [Burkholderia pseudomallei 9]
>gi|167814849|ref|ZP_02446529.1| phage major tail tube protein [Burkholderia pseudomallei 91]
>gi|167813664|ref|ZP_02445344.1| phage major tail tube protein [Burkholderia pseudomallei 91]
>gi|167744463|ref|ZP_02417237.1| phage major tail tube protein [Burkholderia pseudomallei 14]
>gi|167725619|ref|ZP_02408855.1| phage major tail tube protein [Burkholderia pseudomallei DM98]
>gi|167621053|ref|ZP_02389684.1| phage minor tail protein L [Burkholderia thailandensis Bt4]
>gi|167619969|ref|ZP_02388600.1| phage major tail tube protein [Burkholderia thailandensis Bt4]
>gi|167619489|ref|ZP_02388120.1| phage major tail tube protein [Burkholderia thailandensis Bt4]
>gi|167589028|ref|ZP_02381416.1| phage major tail tube protein [Burkholderia ubonensis Bu]
>gi|167584268|ref|ZP_02376656.1| phage major tail tube protein [Burkholderia ubonensis Bu]
>gi|167577655|ref|ZP_02370529.1| phage minor tail protein L [Burkholderia thailandensis TXDOH]
>gi|167574252|ref|ZP_02367126.1| phage minor tail protein L [Burkholderia oklahomensis C6786]
>gi|167566447|ref|ZP_02359363.1| phage minor tail protein L [Burkholderia oklahomensis EO147]
>gi|167561061|ref|ZP_02353977.1| phage major tail tube protein [Burkholderia oklahomensis EO147]
>gi|167466947|ref|ZP_02331651.1| phage minor tail protein L [Yersinia pestis FV-1]
>gi|213021639|ref|ZP_03336086.1| phage major tail tube protein FII [Salmonella enterica subsp. enterica serovar Typhi str. 404ty]
>gi|213052637|ref|ZP_03345515.1| phage major tail tube protein FII [Salmonella enterica subsp. enterica serovar Typhi str. E00-7866]
>gi|313122614|ref|YP_004044541.1| phage tail protein [Halogeometricum borinquense DSM 11551]
>gi|308188152|ref|YP_003932283.1| phage tail protein [Pantoea vagans C9-1]
>gi|306813961|ref|ZP_07448134.1| phage minor tail protein L [Escherichia coli NC101]
>gi|150393555|ref|YP_001316230.1| phi13 family phage major tail protein [Staphylococcus aureus subsp. aureus JH1]
>gi|148267501|ref|YP_001246444.1| phi13 family phage major tail protein [Staphylococcus aureus subsp. aureus JH9]
>gi|148544333|ref|YP_001271703.1| phage major tail protein [Lactobacillus reuteri DSM 20016]
>gi|22126082|ref|NP_669505.1| phage tail protein [Yersinia pestis KIM 10]
>gi|221065276|ref|ZP_03541381.1| phage tail protein I [Comamonas testosteroni KF-1]
>gi|171316527|ref|ZP_02905744.1| phage tail protein I [Burkholderia ambifaria MEX-5]
>gi|163736697|ref|ZP_02144116.1| phage major tail tube protein [Phaeobacter gallaeciensis BS107]
>gi|311279186|ref|YP_003941417.1| phage minor tail protein L [Enterobacter cloacae SCF1]
>gi|311278450|ref|YP_003940681.1| phage tail protein I [Enterobacter cloacae SCF1]
>gi|256372189|ref|YP_003110013.1| phage tail protein [Acidimicrobium ferrooxidans DSM 10331]
>gi|116751250|ref|YP_847937.1| phage tail protein [Syntrophobacter fumaroxidans MPOB]
>gi|254522705|ref|ZP_05134760.1| phage major tail tube protein [Stenotrophomonas sp. SKA14]
>gi|254511098|ref|ZP_05123165.1| phage tail tube protein FII [Rhodobacteraceae bacterium KLH11]
>gi|254486958|ref|ZP_05100163.1| phage major tail tube protein [Roseobacter sp. GAI101]
>gi|254475259|ref|ZP_05088645.1| phage tail tube protein FII [Ruegeria sp. R11]
>gi|254449339|ref|ZP_05062783.1| phage major tail tube protein [gamma proteobacterium HTCC5015]
>gi|150391714|ref|YP_001321763.1| phi13 family phage major tail protein [Alkaliphilus metalliredigens QYMF]
>gi|104783152|ref|YP_609650.1| phage tail protein [Pseudomonas entomophila L48]
>gi|91209960|ref|YP_539946.1| tail completion phage protein [Escherichia coli UTI89]
>gi|302130442|ref|ZP_07256432.1| Phage minor tail protein L [Pseudomonas syringae pv. tomato NCPPB 1108]
>gi|302058947|ref|ZP_07250488.1| Phage minor tail protein L [Pseudomonas syringae pv. tomato K40]
>gi|300923551|ref|ZP_07139584.1| phage tail fiber repeat protein [Escherichia coli MS 182-1]
>gi|300898672|ref|ZP_07116988.1| phage tail fiber repeat protein [Escherichia coli MS 198-1]
>gi|300825287|ref|ZP_07105370.1| phage tail fiber repeat protein [Escherichia coli MS 119-7]
>gi|253774230|ref|YP_003037061.1| phage minor tail protein L [Escherichia coli BL21-Gold(DE3)pLysS AG]
>gi|253774130|ref|YP_003036961.1| phage tail protein I [Escherichia coli BL21-Gold(DE3)pLysS AG]
>gi|242239517|ref|YP_002987698.1| P2 phage tail completion R family protein [Dickeya dadantii Ech703]
>gi|220930193|ref|YP_002507102.1| phage major tail protein, phi13 family [Clostridium cellulolyticum H10]
>gi|220930189|ref|YP_002507098.1| phage tail component [Clostridium cellulolyticum H10]
>gi|220928937|ref|YP_002505846.1| phage tail protein [Clostridium cellulolyticum H10]
>gi|194364668|ref|YP_002027278.1| phage tail protein I [Stenotrophomonas maltophilia R551-3]
>gi|187935010|ref|YP_001886904.1| phage tail fiber domain protein [Clostridium botulinum B str. Eklund 17B]
>gi|182681702|ref|YP_001829862.1| phage tail protein I [Xylella fastidiosa M23]
>gi|182681699|ref|YP_001829859.1| phage major tail tube protein [Xylella fastidiosa M23]
>gi|182680919|ref|YP_001829079.1| phage tail protein I [Xylella fastidiosa M23]
>gi|170731546|ref|YP_001763493.1| phage tail protein I [Burkholderia cenocepacia MC0-3]
>gi|170024573|ref|YP_001721078.1| phage major tail tube protein [Yersinia pseudotuberculosis YPIII]
>gi|170024526|ref|YP_001721031.1| phage major tail tube protein [Yersinia pseudotuberculosis YPIII]
>gi|161521388|ref|YP_001584815.1| phage tail protein I [Burkholderia multivorans ATCC 17616]
>gi|157362865|ref|YP_001471724.1| phage tail protein I [Serratia proteamaculans 568]
>gi|153009628|ref|YP_001370843.1| phage tail protein I [Ochrobactrum anthropi ATCC 49188]
>gi|146313117|ref|YP_001178191.1| phage major tail tube protein [Enterobacter sp. 638]
>gi|145597201|ref|YP_001154664.1| phage tail protein [Yersinia pestis Pestoides F]
>gi|134300439|ref|YP_001113935.1| phi13 family phage major tail protein [Desulfotomaculum reducens MI-1]
>gi|125624863|ref|YP_001033346.1| phage major tail protein [Lactococcus lactis subsp. cremoris MG1363]
>gi|121606193|ref|YP_983522.1| phage tail protein I [Polaromonas naphthalenivorans CJ2]
>gi|307825517|ref|ZP_07655735.1| phage tail protein I [Methylobacter tundripaludum SV96]
>gi|307825513|ref|ZP_07655731.1| phage major tail tube protein [Methylobacter tundripaludum SV96]
>gi|307724771|ref|YP_003904522.1| phage major tail protein, phi13 family [Thermoanaerobacter sp. X513]
>gi|307143781|ref|ZP_07502213.1| phage tail fiber protein [Escherichia coli M605]
>gi|301382070|ref|ZP_07230488.1| Phage minor tail protein L [Pseudomonas syringae pv. tomato Max13]
>gi|304443249|ref|YP_003857079.1| major tail protein [Staphylococcus phage SAP-26]
>gi|304316287|ref|YP_003851432.1| phage major tail protein, phi13 family [Thermoanaerobacterium thermosaccharolyticum DSM 571]
>gi|303239130|ref|ZP_07325660.1| phage major tail protein, phi13 family [Acetivibrio cellulolyticus CD2]
>gi|302876764|ref|YP_003845397.1| phage major tail protein, phi13 family [Clostridium cellulovorans 743B]
>gi|302875275|ref|YP_003843908.1| phage major tail protein, phi13 family [Clostridium cellulovorans 743B]
>gi|302873690|ref|YP_003842323.1| phage major tail protein, phi13 family [Clostridium cellulovorans 743B]
>gi|302186571|ref|ZP_07263244.1| Phage minor tail protein L [Pseudomonas syringae pv. syringae 642]
>gi|300088716|ref|YP_003759238.1| phage tail protein [Dehalogenimonas lykanthroporepellens BL-DC-9]
>gi|281416315|ref|YP_003347555.1| tail fiber protein [Klebsiella phage KP32]
>gi|296446052|ref|ZP_06888001.1| phage tail protein I [Methylosinus trichosporium OB3b]
>gi|261822137|ref|YP_003260243.1| phage tail protein I [Pectobacterium wasabiae WPP163]
>gi|295399606|ref|ZP_06809588.1| phage major tail protein, phi13 family [Geobacillus thermoglucosidasius C56-YS93]
>gi|242279590|ref|YP_002991719.1| phage tail protein I [Desulfovibrio salexigens DSM 2638]
>gi|294102093|ref|YP_003553951.1| phage tail protein I [Aminobacterium colombiense DSM 12261]
>gi|152976300|ref|YP_001375817.1| phi13 family phage major tail protein [Bacillus cereus subsp. cytotoxis NVH 391-98]
>gi|109290197|ref|YP_656446.1| gp36 small distal tail fiber subunit [Aeromonas phage 25]
>gi|271500331|ref|YP_003333356.1| phage tail protein I [Dickeya dadantii Ech586]
>gi|289661945|ref|ZP_06483526.1| phage major tail tube protein [Xanthomonas campestris pv. vasculorum NCPPB702]
>gi|288917759|ref|ZP_06412121.1| phage tail protein [Frankia sp. EUN1f]
>gi|281416400|ref|YP_003347424.1| tail component protein [Streptococcus phage Abc2]
>gi|281416396|ref|YP_003347420.1| major tail protein [Streptococcus phage Abc2]
>gi|273809744|ref|YP_003344863.1| tail protein [Streptococcus phage ALQ13.2]
>gi|273809740|ref|YP_003344859.1| tail protein [Streptococcus phage ALQ13.2]
>gi|282884238|ref|ZP_06292826.1| phage tail protein I [Burkholderia sp. CCGE1001]
>gi|282874367|ref|ZP_06283294.1| phage tail protein [Streptomyces sp. ACT-1]
>gi|282861631|ref|ZP_06270695.1| phage tail protein [Streptomyces sp. ACTE]
>gi|119953790|ref|YP_950595.1| major tail protein [Streptococcus phage SMP]
>gi|261226524|ref|ZP_05940805.1| phage minor tail protein L [Escherichia coli O157:H7 str. FRIK2000]
>gi|257142654|ref|ZP_05590916.1| phage major tail tube protein [Burkholderia thailandensis E264]
>gi|77020214|ref|YP_338146.1| tail component protein [Bacillus phage Cherry]
>gi|227330022|ref|ZP_03834046.1| phage major tail tube protein [Pectobacterium carotovorum subsp. carotovorum WPP14]
>gi|227330001|ref|ZP_03834025.1| phage major tail tube protein [Pectobacterium carotovorum subsp. carotovorum WPP14]
>gi|227329995|ref|ZP_03834019.1| phage major tail tube protein [Pectobacterium carotovorum subsp. carotovorum WPP14]
>gi|12719439|ref|NP_075510.1| major tail protein [Staphylococcus phage phiSLT]
>gi|9626266|ref|NP_040602.1| Tail fiber protein [Enterobacteria phage lambda]
>gi|118430773|ref|YP_873998.1| major tail protein [Staphylococcus phage phiNM]
>gi|77020161|ref|YP_338197.1| tail component protein [Bacillus phage Gamma]
>gi|213852903|ref|ZP_03382435.1| phage major tail tube protein FII [Salmonella enterica subsp. enterica serovar Typhi str. M223]
>gi|213649702|ref|ZP_03379755.1| phage major tail tube protein FII [Salmonella enterica subsp. enterica serovar Typhi str. J185]
>gi|213425665|ref|ZP_03358415.1| phage major tail tube protein FII [Salmonella enterica subsp. enterica serovar Typhi str. E02-1180]
>gi|213417162|ref|ZP_03350306.1| phage major tail tube protein FII [Salmonella enterica subsp. enterica serovar Typhi str. E01-6750]
>gi|309798025|ref|ZP_07692402.1| phage minor tail protein L [Escherichia coli MS 145-7]
>gi|309795367|ref|ZP_07689785.1| phage major tail tube protein [Escherichia coli MS 145-7]
>gi|300924620|ref|ZP_07140580.1| P2 phage tail completion protein R [Escherichia coli MS 182-1]
>gi|300825540|ref|ZP_07105600.1| phage minor tail protein L [Escherichia coli MS 119-7]
>gi|261227813|ref|ZP_05942094.1| phage tail completion protein [Escherichia coli O157:H7 str. FRIK2000]
>gi|168802250|ref|ZP_02827257.1| phage major tail tube protein [Escherichia coli O157:H7 str. EC508]
>gi|168801764|ref|ZP_02826771.1| phage minor tail protein L [Escherichia coli O157:H7 str. EC508]
>gi|168801634|ref|ZP_02826641.1| phage minor tail protein L [Escherichia coli O157:H7 str. EC508]
>gi|168764908|ref|ZP_02789915.1| phage minor tail protein L [Escherichia coli O157:H7 str. EC4501]
>gi|168764558|ref|ZP_02789565.1| phage minor tail protein L [Escherichia coli O157:H7 str. EC4501]
>gi|168763609|ref|ZP_02788616.1| phage minor tail protein L [Escherichia coli O157:H7 str. EC4501]
>gi|168763131|ref|ZP_02788138.1| phage minor tail protein L [Escherichia coli O157:H7 str. EC4501]
>gi|168758698|ref|ZP_02783705.1| phage minor tail protein L [Escherichia coli O157:H7 str. EC4401]
>gi|168757618|ref|ZP_02782625.1| phage minor tail protein L [Escherichia coli O157:H7 str. EC4401]
>gi|168822402|ref|ZP_02834402.1| P2 phage tail completion protein R [Salmonella enterica subsp. enterica serovar Weltevreden str. HI_N05-537]
>gi|168822393|ref|ZP_02834393.1| phage major tail tube protein [Salmonella enterica subsp. enterica serovar Weltevreden str. HI_N05-537]
>gi|168821829|ref|ZP_02833829.1| phage minor tail protein L [Salmonella enterica subsp. enterica serovar Weltevreden str. HI_N05-537]
>gi|168468088|ref|ZP_02701925.1| phage minor tail protein L [Salmonella enterica subsp. enterica serovar Newport str. SL317]
>gi|168467961|ref|ZP_02701798.1| phage minor tail protein L [Salmonella enterica subsp. enterica serovar Newport str. SL317]
>gi|168467886|ref|ZP_02701723.1| phage minor tail protein L [Salmonella enterica subsp. enterica serovar Newport str. SL317]
>gi|168466890|ref|ZP_02700738.1| phage major tail tube protein [Salmonella enterica subsp. enterica serovar Newport str. SL317]
>gi|168264527|ref|ZP_02686500.1| phage minor tail protein L [Salmonella enterica subsp. enterica serovar Hadar str. RI_05P066]
>gi|168263470|ref|ZP_02685443.1| phage major tail tube protein [Salmonella enterica subsp. enterica serovar Hadar str. RI_05P066]
>gi|168243831|ref|ZP_02668763.1| phage minor tail protein L [Salmonella enterica subsp. enterica serovar Heidelberg str. SL486]
>gi|168243605|ref|ZP_02668537.1| phage major tail tube protein [Salmonella enterica subsp. enterica serovar Heidelberg str. SL486]
>gi|168236526|ref|ZP_02661584.1| phage minor tail protein L [Salmonella enterica subsp. enterica serovar Schwarzengrund str. SL480]
>gi|168236480|ref|ZP_02661538.1| phage minor tail protein L [Salmonella enterica subsp. enterica serovar Schwarzengrund str. SL480]
>gi|168231204|ref|ZP_02656262.1| phage major tail tube protein [Salmonella enterica subsp. enterica serovar Kentucky str. CDC 191]
>gi|167991398|ref|ZP_02572497.1| phage major tail tube protein [Salmonella enterica subsp. enterica serovar 4,[5],12:i:- str. CVM23701]
>gi|167554271|ref|ZP_02348012.1| phage major tail tube protein [Salmonella enterica subsp. enterica serovar Saintpaul str. SARA29]
>gi|167554214|ref|ZP_02347955.1| P2 phage tail completion protein R [Salmonella enterica subsp. enterica serovar Saintpaul str. SARA29]
>gi|167551865|ref|ZP_02345618.1| phage major tail tube protein [Salmonella enterica subsp. enterica serovar Saintpaul str. SARA29]
>gi|167549377|ref|ZP_02343136.1| phage minor tail protein L [Salmonella enterica subsp. enterica serovar Saintpaul str. SARA29]
>gi|167426599|ref|ZP_02318352.1| phage minor tail protein L [Yersinia pestis biovar Mediaevalis str. K1973002]
>gi|167426596|ref|ZP_02318349.1| phage tail protein [Yersinia pestis biovar Mediaevalis str. K1973002]
>gi|165928431|ref|ZP_02224263.1| phage minor tail protein L [Yersinia pestis biovar Orientalis str. F1991016]
>gi|165927748|ref|ZP_02223580.1| phage tail protein [Yersinia pestis biovar Orientalis str. F1991016]
>gi|165927715|ref|ZP_02223547.1| phage minor tail protein L [Yersinia pestis biovar Orientalis str. F1991016]
>gi|319891877|ref|YP_004148752.1| Phage tail protein [Staphylococcus pseudintermedius HKU10-03]
>gi|213019832|ref|ZP_03335634.1| Phage tail tube protein [Wolbachia endosymbiont of Culex quinquefasciatus JHB]
>gi|213019791|ref|ZP_03335594.1| Phage tail tube protein [Wolbachia endosymbiont of Culex quinquefasciatus JHB]
>gi|213019384|ref|ZP_03335190.1| Phage tail tube protein [Wolbachia endosymbiont of Culex quinquefasciatus JHB]
>gi|213019322|ref|ZP_03335129.1| Phage tail tube protein [Wolbachia endosymbiont of Culex quinquefasciatus JHB]
>gi|58698948|ref|ZP_00373807.1| phage major tail tube protein [Wolbachia endosymbiont of Drosophila ananassae]
>gi|296314795|ref|ZP_06864736.1| phage major tail tube protein [Neisseria polysaccharea ATCC 43768]
>gi|240851066|ref|YP_002972466.1| phage tail tube protein FII [Bartonella grahamii as4aup]
>gi|240851063|ref|YP_002972463.1| phage tail protein U5 [Bartonella grahamii as4aup]
>gi|240850936|ref|YP_002972336.1| phage tail protein U4 [Bartonella grahamii as4aup]
>gi|240850532|ref|YP_002971931.1| phage tail protein U3 [Bartonella grahamii as4aup]
>gi|240850451|ref|YP_002971847.1| phage tail tube protein FII [Bartonella grahamii as4aup]
>gi|240849971|ref|YP_002971361.1| phage tail tube protein FII [Bartonella grahamii as4aup]
>gi|167402247|ref|ZP_02307718.1| phage minor tail protein L [Yersinia pestis biovar Antiqua str. UG05-0454]
>gi|166012162|ref|ZP_02233060.1| phage minor tail protein L [Yersinia pestis biovar Antiqua str. E1979001]
>gi|317498235|ref|ZP_07956534.1| phage major tail tube protein [Lachnospiraceae bacterium 5_1_63FAA]
>gi|317492987|ref|ZP_07951411.1| phage tail protein [Enterobacteriaceae bacterium 9_2_54FAA]
>gi|317492979|ref|ZP_07951403.1| phage minor tail protein L [Enterobacteriaceae bacterium 9_2_54FAA]
>gi|317485342|ref|ZP_07944222.1| phage major tail tube protein [Bilophila wadsworthia 3_1_6]
>gi|311107201|ref|YP_003980054.1| phage tail family protein 1 [Achromobacter xylosoxidans A8]
>gi|317153351|ref|YP_004121399.1| phage tail protein [Desulfovibrio aespoeensis Aspo-2]
>gi|260582906|ref|ZP_05850690.1| P2 phage tail completion protein R (GpR) [Haemophilus influenzae NT127]
>gi|260582522|ref|ZP_05850313.1| phage tail tube protein FII [Haemophilus influenzae NT127]
>gi|238920996|ref|YP_002934511.1| P2 phage tail completion protein R (GpR) [Edwardsiella ictaluri 93-146]
>gi|168800587|ref|ZP_02825594.1| phage minor tail protein L [Escherichia coli O157:H7 str. EC508]
>gi|317132784|ref|YP_004092098.1| phage major tail protein, phi13 family [Ethanoligenens harbinense YUAN-3]
>gi|256003565|ref|ZP_05428555.1| phage tail component [Clostridium thermocellum DSM 2360]
>gi|256003562|ref|ZP_05428552.1| phage major tail protein, phi13 family [Clostridium thermocellum DSM 2360]
>gi|197285834|ref|YP_002151706.1| phage tail completion protein R [Proteus mirabilis HI4320]
>gi|197285833|ref|YP_002151705.1| phage tail completion protein S [Proteus mirabilis HI4320]
>gi|197284423|ref|YP_002150295.1| phage minor tail protein [Proteus mirabilis HI4320]
>gi|190571701|ref|YP_001976059.1| phage tail tube protein [Wolbachia endosymbiont of Culex quinquefasciatus Pel]
>gi|190570870|ref|YP_001975228.1| Phage tail tube protein [Wolbachia endosymbiont of Culex quinquefasciatus Pel]
>gi|187733869|ref|YP_001879745.1| phage minor tail protein L [Shigella boydii CDC 3083-94]
>gi|187733471|ref|YP_001880488.1| P2 phage tail completion protein R (GpR) [Shigella boydii CDC 3083-94]
>gi|187732097|ref|YP_001880076.1| phage minor tail protein L [Shigella boydii CDC 3083-94]
>gi|187730640|ref|YP_001879572.1| phage minor tail protein L [Shigella boydii CDC 3083-94]
>gi|187730574|ref|YP_001879567.1| phage tail fiber repeat protein [Shigella boydii CDC 3083-94]
>gi|187730405|ref|YP_001880963.1| phage major tail tube protein FII [Shigella boydii CDC 3083-94]
>gi|42523988|ref|NP_969368.1| phage related tail fibre protein [Bdellovibrio bacteriovorus HD100]
>gi|315637240|ref|ZP_07892459.1| phage major tail tube protein [Arcobacter butzleri JV22]
>gi|315611957|ref|ZP_07886875.1| phage tail protein [Streptococcus sanguinis ATCC 49296]
>gi|309793285|ref|ZP_07687712.1| phage minor tail protein L [Escherichia coli MS 145-7]
>gi|237510138|ref|ZP_04522853.1| phage minor tail protein L [Burkholderia pseudomallei MSHR346]
>gi|206558500|ref|YP_002229260.1| phage major tail tube protein [Burkholderia cenocepacia J2315]
>gi|196048439|ref|ZP_03115614.1| phage major tail protein, -1 family [Bacillus cereus 03BB108]
>gi|186681868|ref|YP_001865064.1| phage tail protein [Nostoc punctiforme PCC 73102]
>gi|168822010|ref|ZP_02834010.1| phage minor tail protein L [Salmonella enterica subsp. enterica serovar Weltevreden str. HI_N05-537]
>gi|168821412|ref|ZP_02833412.1| phage minor tail protein L [Salmonella enterica subsp. enterica serovar Weltevreden str. HI_N05-537]
>gi|168771640|ref|ZP_02796647.1| phage minor tail protein L [Escherichia coli O157:H7 str. EC4486]
>gi|168466642|ref|ZP_02700496.1| phage minor tail protein L [Salmonella enterica subsp. enterica serovar Newport str. SL317]
>gi|85058824|ref|YP_454526.1| phage tail core protein [Sodalis glossinidius str. 'morsitans']
>gi|168801591|ref|ZP_02826598.1| phage minor tail protein L [Escherichia coli O157:H7 str. EC508]
>gi|168790044|ref|ZP_02815051.1| phage minor tail protein L [Escherichia coli O157:H7 str. EC869]
>gi|157737889|ref|YP_001490573.1| phage major tail tube protein [Arcobacter butzleri RM4018]
>gi|16767462|ref|NP_463077.1| phage tail core protein [Salmonella enterica subsp. enterica serovar Typhimurium str. LT2]
>gi|312794934|ref|YP_004027856.1| phage major tail protein [Burkholderia rhizoxinica HKI 454]
>gi|312794930|ref|YP_004027852.1| phage tail protein [Burkholderia rhizoxinica HKI 454]
>gi|300704540|ref|YP_003746143.1| phage tail protein [Ralstonia solanacearum CFBP2957]
>gi|300704533|ref|YP_003746136.1| phage tail protein [Ralstonia solanacearum CFBP2957]
>gi|300704028|ref|YP_003745630.1| phage tail core protein [Ralstonia solanacearum CFBP2957]
>gi|300173883|ref|YP_003773049.1| phage major tail protein [Leuconostoc gasicomitatum LMG 18811]
>gi|281491942|ref|YP_003353922.1| phage tail component [Lactococcus lactis subsp. lactis KF147]
>gi|281491938|ref|YP_003353918.1| phage tail component [Lactococcus lactis subsp. lactis KF147]
>gi|281491554|ref|YP_003353534.1| phage tail component [Lactococcus lactis subsp. lactis KF147]
>gi|315302094|ref|ZP_07873053.1| phage major tail protein, -1 family [Listeria ivanovii FSL F6-596]
>gi|301046467|ref|ZP_07193622.1| phage minor tail protein L [Escherichia coli MS 185-1]
>gi|301025091|ref|ZP_07188685.1| phage minor tail protein L [Escherichia coli MS 69-1]
>gi|300992387|ref|ZP_07179885.1| phage minor tail protein L [Escherichia coli MS 200-1]
>gi|300990364|ref|ZP_07179189.1| phage minor tail protein L [Escherichia coli MS 45-1]
>gi|300972108|ref|ZP_07171828.1| phage minor tail protein L [Escherichia coli MS 45-1]
>gi|300948773|ref|ZP_07162847.1| phage minor tail protein L [Escherichia coli MS 116-1]
>gi|300905236|ref|ZP_07123018.1| phage minor tail protein L [Escherichia coli MS 84-1]
>gi|300902373|ref|ZP_07120356.1| phage major tail tube protein [Escherichia coli MS 84-1]
>gi|300896494|ref|ZP_07115018.1| phage major tail tube protein [Escherichia coli MS 198-1]
>gi|300825104|ref|ZP_07105198.1| phage minor tail protein L [Escherichia coli MS 119-7]
>gi|198245888|ref|YP_002216706.1| phage major tail tube protein FII [Salmonella enterica subsp. enterica serovar Dublin str. CT_02021853]
>gi|198245742|ref|YP_002215256.1| phage minor tail protein L [Salmonella enterica subsp. enterica serovar Dublin str. CT_02021853]
>gi|194736718|ref|YP_002113627.1| phage minor tail protein L [Salmonella enterica subsp. enterica serovar Schwarzengrund str. CVM19633]
>gi|194734736|ref|YP_002113669.1| phage minor tail protein L [Salmonella enterica subsp. enterica serovar Schwarzengrund str. CVM19633]
>gi|194429885|ref|ZP_03062396.1| phage minor tail protein L [Escherichia coli B171]
>gi|168802160|ref|ZP_02827167.1| phage minor tail protein L [Escherichia coli O157:H7 str. EC508]
>gi|168802043|ref|ZP_02827050.1| phage minor tail protein L [Escherichia coli O157:H7 str. EC508]
>gi|168800754|ref|ZP_02825761.1| phage minor tail protein L [Escherichia coli O157:H7 str. EC508]
>gi|168790283|ref|ZP_02815290.1| phage minor tail protein L [Escherichia coli O157:H7 str. EC869]
>gi|168789349|ref|ZP_02814356.1| phage minor tail protein L [Escherichia coli O157:H7 str. EC869]
>gi|168786973|ref|ZP_02811980.1| phage minor tail protein L [Escherichia coli O157:H7 str. EC869]
>gi|168767455|ref|ZP_02792462.1| phage minor tail protein L [Escherichia coli O157:H7 str. EC4486]
>gi|168763897|ref|ZP_02788904.1| phage minor tail protein L [Escherichia coli O157:H7 str. EC4501]
>gi|168763403|ref|ZP_02788410.1| phage minor tail protein L [Escherichia coli O157:H7 str. EC4501]
>gi|168763191|ref|ZP_02788198.1| phage minor tail protein L [Escherichia coli O157:H7 str. EC4501]
>gi|168761885|ref|ZP_02786892.1| phage minor tail protein L [Escherichia coli O157:H7 str. EC4501]
>gi|168757102|ref|ZP_02782109.1| phage minor tail protein L [Escherichia coli O157:H7 str. EC4401]
>gi|300925236|ref|ZP_07141134.1| phage tail fiber repeat protein [Escherichia coli MS 182-1]
>gi|300917763|ref|ZP_07134409.1| phage minor tail protein L [Escherichia coli MS 115-1]
>gi|297246894|ref|ZP_06930676.1| phage major tail protein 2 [Staphylococcus aureus A8796]
>gi|293387081|ref|ZP_06631646.1| phage major tail protein, TP901-1 family [Enterococcus faecalis S613]
>gi|293383702|ref|ZP_06629610.1| phage major tail protein, TP901-1 family [Enterococcus faecalis R712]
>gi|293383147|ref|ZP_06629064.1| phage major tail protein, TP901-1 family [Enterococcus faecalis R712]
>gi|269795945|ref|YP_003315400.1| phage tail protein [Sanguibacter keddieii DSM 10542]
>gi|258440742|ref|ZP_05690684.1| phage major tail protein [Staphylococcus aureus A8115]
>gi|258428989|ref|ZP_05688246.1| phage major tail protein [Staphylococcus aureus A9299]
>gi|258421707|ref|ZP_05684630.1| phage major tail protein 2 [Staphylococcus aureus A9719]
>gi|257793407|ref|ZP_05642386.1| phage major tail protein 2 [Staphylococcus aureus A9781]
>gi|226941521|ref|YP_002796595.1| Phage major tail tube protein [Laribacter hongkongensis HLHK9]
>gi|226940685|ref|YP_002795759.1| phage tail protein [Laribacter hongkongensis HLHK9]
>gi|226939326|ref|YP_002794399.1| Phage major tail tube protein [Laribacter hongkongensis HLHK9]
>gi|168790232|ref|ZP_02815239.1| phage minor tail protein L [Escherichia coli O157:H7 str. EC869]
>gi|308180857|ref|YP_003924985.1| phage major tail protein [Lactobacillus plantarum subsp. plantarum ST-III]
>gi|218551328|ref|YP_002385120.1| phage tail core protein [Escherichia fergusonii ATCC 35469]
>gi|170723204|ref|YP_001750892.1| phage tail protein I [Pseudomonas putida W619]
>gi|169829208|ref|YP_001699366.1| Phage tail tube protein FII-like protein [Lysinibacillus sphaericus C3-41]
>gi|307277590|ref|ZP_07558682.1| phage major tail protein, TP901-1 family [Enterococcus faecalis TX2134]
>gi|307273426|ref|ZP_07554671.1| phage major tail protein, TP901-1 family [Enterococcus faecalis TX0855]
>gi|307270325|ref|ZP_07551633.1| phage major tail protein, TP901-1 family [Enterococcus faecalis TX4248]
>gi|307269968|ref|ZP_07551294.1| phage major tail protein, TP901-1 family [Enterococcus faecalis TX4248]
>gi|307268553|ref|ZP_07549926.1| phage major tail protein, TP901-1 family [Enterococcus faecalis TX4248]
>gi|301328264|ref|ZP_07221384.1| phage major tail tube protein [Escherichia coli MS 78-1]
>gi|301325502|ref|ZP_07218979.1| phage tail fiber repeat protein [Escherichia coli MS 78-1]
>gi|301048682|ref|ZP_07195692.1| phage major tail tube protein [Escherichia coli MS 185-1]
>gi|301022983|ref|ZP_07186798.1| phage major tail tube protein [Escherichia coli MS 69-1]
>gi|301022971|ref|ZP_07186786.1| P2 phage tail completion protein R [Escherichia coli MS 69-1]
>gi|300948318|ref|ZP_07162429.1| phage major tail tube protein [Escherichia coli MS 116-1]
>gi|300947261|ref|ZP_07161466.1| P2 phage tail completion protein R [Escherichia coli MS 116-1]
>gi|300929048|ref|ZP_07144542.1| phage minor tail protein L [Escherichia coli MS 187-1]
>gi|300922896|ref|ZP_07138976.1| phage major tail tube protein [Escherichia coli MS 182-1]
>gi|300898958|ref|ZP_07117253.1| phage major tail tube protein [Escherichia coli MS 198-1]
>gi|300861107|ref|ZP_07107194.1| phage major tail protein, TP901-1 family [Enterococcus faecalis TUSoD Ef11]
>gi|300860097|ref|ZP_07106185.1| phage major tail protein, TP901-1 family [Enterococcus faecalis TUSoD Ef11]
>gi|294780134|ref|ZP_06745507.1| phage major tail protein, TP901-1 family [Enterococcus faecalis PC1.1]
>gi|205352463|ref|YP_002226264.1| phage minor tail protein [Salmonella enterica subsp. enterica serovar Gallinarum str. 287/91]
>gi|197250833|ref|YP_002147633.1| phage major tail tube protein FII [Salmonella enterica subsp. enterica serovar Agona str. SL483]
>gi|197248505|ref|YP_002149125.1| phage major tail tube protein [Salmonella enterica subsp. enterica serovar Agona str. SL483]
>gi|194447617|ref|YP_002048201.1| phage major tail tube protein [Salmonella enterica subsp. enterica serovar Heidelberg str. SL476]
>gi|194447514|ref|YP_002045049.1| phage minor tail protein L [Salmonella enterica subsp. enterica serovar Heidelberg str. SL476]
>gi|194446635|ref|YP_002041856.1| phage minor tail protein L [Salmonella enterica subsp. enterica serovar Newport str. SL254]
>gi|194446547|ref|YP_002043461.1| phage major tail tube protein [Salmonella enterica subsp. enterica serovar Newport str. SL254]
>gi|194446170|ref|YP_002040246.1| phage minor tail protein L [Salmonella enterica subsp. enterica serovar Newport str. SL254]
>gi|194445483|ref|YP_002043320.1| phage major tail tube protein [Salmonella enterica subsp. enterica serovar Newport str. SL254]
>gi|194442731|ref|YP_002043310.1| P2 phage tail completion protein R [Salmonella enterica subsp. enterica serovar Newport str. SL254]
>gi|194429980|ref|ZP_03062488.1| phage minor tail protein L [Escherichia coli B171]
>gi|194428640|ref|ZP_03061178.1| phage major tail tube protein [Escherichia coli B171]
>gi|194427974|ref|ZP_03060519.1| phage minor tail protein L [Escherichia coli B171]
>gi|193063411|ref|ZP_03044501.1| phage minor tail protein L [Escherichia coli E22]
>gi|191169487|ref|ZP_03031220.1| phage major tail tube protein FII [Escherichia coli B7A]
>gi|191166615|ref|ZP_03028444.1| phage minor tail protein L [Escherichia coli B7A]
>gi|189405953|ref|ZP_03007999.1| phage minor tail protein L [Escherichia coli O157:H7 str. EC508]
>gi|189405009|ref|ZP_03007659.1| phage minor tail protein L [Escherichia coli O157:H7 str. EC869]
>gi|189404174|ref|ZP_03007356.1| phage minor tail protein L [Escherichia coli O157:H7 str. EC4501]
>gi|189403536|ref|ZP_03007127.1| phage minor tail protein L [Escherichia coli O157:H7 str. EC4486]
>gi|189402319|ref|ZP_03006673.1| phage minor tail protein L [Escherichia coli O157:H7 str. EC4401]
>gi|168801805|ref|ZP_02826812.1| phage minor tail protein L [Escherichia coli O157:H7 str. EC508]
>gi|168799025|ref|ZP_02824032.1| phage major tail tube protein FII [Escherichia coli O157:H7 str. EC508]
>gi|168799013|ref|ZP_02824020.1| phage tail completion protein GpR [Escherichia coli O157:H7 str. EC508]
>gi|168789879|ref|ZP_02814886.1| P2 phage tail completion protein R [Escherichia coli O157:H7 str. EC869]
>gi|168789806|ref|ZP_02814813.1| phage major tail tube protein [Escherichia coli O157:H7 str. EC869]
>gi|168789116|ref|ZP_02814123.1| phage minor tail protein L [Escherichia coli O157:H7 str. EC869]
>gi|168789021|ref|ZP_02814028.1| phage tail completion protein GpR [Escherichia coli O157:H7 str. EC869]
>gi|168788762|ref|ZP_02813769.1| phage major tail tube protein FII [Escherichia coli O157:H7 str. EC869]
>gi|168788102|ref|ZP_02813109.1| phage major tail tube protein [Escherichia coli O157:H7 str. EC869]
>gi|168787560|ref|ZP_02812567.1| phage minor tail protein L [Escherichia coli O157:H7 str. EC869]
>gi|168787462|ref|ZP_02812469.1| phage minor tail protein L [Escherichia coli O157:H7 str. EC869]
>gi|168771772|ref|ZP_02796779.1| phage tail completion protein GpR [Escherichia coli O157:H7 str. EC4486]
>gi|168771226|ref|ZP_02796233.1| phage minor tail protein L [Escherichia coli O157:H7 str. EC4486]
>gi|168770119|ref|ZP_02795126.1| phage minor tail protein L [Escherichia coli O157:H7 str. EC4486]
>gi|168769846|ref|ZP_02794853.1| phage major tail tube protein FII [Escherichia coli O157:H7 str. EC4486]
>gi|168768905|ref|ZP_02793912.1| phage minor tail protein L [Escherichia coli O157:H7 str. EC4486]
>gi|168767259|ref|ZP_02792266.1| phage minor tail protein L [Escherichia coli O157:H7 str. EC4486]
>gi|168764772|ref|ZP_02789779.1| phage minor tail protein L [Escherichia coli O157:H7 str. EC4501]
>gi|168762499|ref|ZP_02787506.1| phage minor tail protein L [Escherichia coli O157:H7 str. EC4501]
>gi|168762267|ref|ZP_02787274.1| phage major tail tube protein [Escherichia coli O157:H7 str. EC4501]
>gi|168758752|ref|ZP_02783759.1| phage minor tail protein L [Escherichia coli O157:H7 str. EC4401]
>gi|168757991|ref|ZP_02782998.1| phage major tail tube protein FII [Escherichia coli O157:H7 str. EC4401]
>gi|168756447|ref|ZP_02781454.1| phage minor tail protein L [Escherichia coli O157:H7 str. EC4401]
>gi|168756403|ref|ZP_02781410.1| phage minor tail protein L [Escherichia coli O157:H7 str. EC4401]
>gi|168756319|ref|ZP_02781326.1| phage tail completion protein GpR [Escherichia coli O157:H7 str. EC4401]
>gi|168754276|ref|ZP_02779283.1| phage minor tail protein L [Escherichia coli O157:H7 str. EC4401]
>gi|167991624|ref|ZP_02572723.1| phage major tail tube protein [Salmonella enterica subsp. enterica serovar 4,[5],12:i:- str. CVM23701]
>gi|167991615|ref|ZP_02572714.1| P2 phage tail completion protein R [Salmonella enterica subsp. enterica serovar 4,[5],12:i:- str. CVM23701]
>gi|76811737|ref|YP_333094.1| phage minor tail protein L [Burkholderia pseudomallei 1710b]
>gi|314997229|ref|ZP_07862209.1| phage major tail protein, TP901-1 family [Enterococcus faecium TX0133a01]
>gi|314994580|ref|ZP_07859842.1| phage major tail protein, TP901-1 family [Enterococcus faecium TX0133B]
>gi|314953792|ref|ZP_07856657.1| phage major tail protein, TP901-1 family [Enterococcus faecium TX0133A]
>gi|314940860|ref|ZP_07847770.1| phage major tail protein, TP901-1 family [Enterococcus faecium TX0133C]
>gi|314938426|ref|ZP_07845716.1| phage major tail protein, TP901-1 family [Enterococcus faecium TX0133a04]
>gi|313891717|ref|ZP_07825322.1| phage major tail protein, TP901-1 family [Dialister microaerophilus UPII 345-E]
>gi|189010483|ref|ZP_03006342.1| phage minor tail protein L [Escherichia coli O157:H7 str. EC4076]
>gi|188024910|ref|ZP_02997291.1| phage minor tail protein L [Escherichia coli O157:H7 str. EC4113]
>gi|187776187|ref|ZP_02992873.1| phage minor tail protein L [Escherichia coli O157:H7 str. EC4196]
>gi|168784490|ref|ZP_02809497.1| phage minor tail protein L [Escherichia coli O157:H7 str. EC4076]
>gi|168784127|ref|ZP_02809134.1| phage minor tail protein L [Escherichia coli O157:H7 str. EC4076]
>gi|168783746|ref|ZP_02808753.1| phage minor tail protein L [Escherichia coli O157:H7 str. EC4076]
>gi|168783631|ref|ZP_02808638.1| phage minor tail protein L [Escherichia coli O157:H7 str. EC4076]
>gi|168783546|ref|ZP_02808553.1| phage minor tail protein L [Escherichia coli O157:H7 str. EC4076]
>gi|168783386|ref|ZP_02808393.1| phage minor tail protein L [Escherichia coli O157:H7 str. EC4076]
>gi|168782388|ref|ZP_02807395.1| phage tail completion protein GpR [Escherichia coli O157:H7 str. EC4076]
>gi|168782376|ref|ZP_02807383.1| phage major tail tube protein FII [Escherichia coli O157:H7 str. EC4076]
>gi|168781536|ref|ZP_02806543.1| phage minor tail protein L [Escherichia coli O157:H7 str. EC4076]
>gi|168780974|ref|ZP_02805981.1| phage minor tail protein L [Escherichia coli O157:H7 str. EC4076]
>gi|168779302|ref|ZP_02804309.1| phage minor tail protein L [Escherichia coli O157:H7 str. EC4076]
>gi|168778246|ref|ZP_02803253.1| phage minor tail protein L [Escherichia coli O157:H7 str. EC4196]
>gi|168777939|ref|ZP_02802946.1| phage minor tail protein L [Escherichia coli O157:H7 str. EC4196]
>gi|168777500|ref|ZP_02802507.1| phage minor tail protein L [Escherichia coli O157:H7 str. EC4196]
>gi|168777057|ref|ZP_02802064.1| phage minor tail protein L [Escherichia coli O157:H7 str. EC4196]
>gi|168776513|ref|ZP_02801520.1| phage major tail tube protein [Escherichia coli O157:H7 str. EC4196]
>gi|168776441|ref|ZP_02801448.1| phage minor tail protein L [Escherichia coli O157:H7 str. EC4196]
>gi|168775987|ref|ZP_02800994.1| phage tail completion protein GpR [Escherichia coli O157:H7 str. EC4196]
>gi|168775899|ref|ZP_02800906.1| phage minor tail protein L [Escherichia coli O157:H7 str. EC4196]
>gi|168775459|ref|ZP_02800466.1| phage major tail tube protein FII [Escherichia coli O157:H7 str. EC4196]
>gi|168775051|ref|ZP_02800058.1| phage minor tail protein L [Escherichia coli O157:H7 str. EC4196]
>gi|168774208|ref|ZP_02799215.1| phage minor tail protein L [Escherichia coli O157:H7 str. EC4196]
>gi|168752380|ref|ZP_02777402.1| phage tail completion protein GpR [Escherichia coli O157:H7 str. EC4113]
>gi|168751965|ref|ZP_02776987.1| phage minor tail protein L [Escherichia coli O157:H7 str. EC4113]
>gi|168751959|ref|ZP_02776981.1| phage minor tail protein L [Escherichia coli O157:H7 str. EC4113]
>gi|168751782|ref|ZP_02776804.1| phage minor tail protein L [Escherichia coli O157:H7 str. EC4113]
>gi|168751131|ref|ZP_02776153.1| phage minor tail protein L [Escherichia coli O157:H7 str. EC4113]
>gi|168750398|ref|ZP_02775420.1| phage major tail tube protein FII [Escherichia coli O157:H7 str. EC4113]
>gi|168750306|ref|ZP_02775328.1| phage minor tail protein L [Escherichia coli O157:H7 str. EC4113]
>gi|168750083|ref|ZP_02775105.1| phage minor tail protein L [Escherichia coli O157:H7 str. EC4113]
>gi|168749690|ref|ZP_02774712.1| phage minor tail protein L [Escherichia coli O157:H7 str. EC4113]
>gi|168747968|ref|ZP_02772990.1| phage major tail tube protein [Escherichia coli O157:H7 str. EC4113]
>gi|168747428|ref|ZP_02772450.1| phage minor tail protein L [Escherichia coli O157:H7 str. EC4113]
>gi|167900258|ref|ZP_02487659.1| phage tail completion protein [Burkholderia pseudomallei 7894]
>gi|167584276|ref|ZP_02376664.1| phage tail completion protein [Burkholderia ubonensis Bu]
>gi|167466940|ref|ZP_02331644.1| phage tail protein [Yersinia pestis FV-1]
>gi|293369714|ref|ZP_06616290.1| phage major tail protein, TP901-1 family [Bacteroides ovatus SD CMC 3f]
>gi|300922074|ref|ZP_07138216.1| phage major tail tube protein [Escherichia coli MS 182-1]
>gi|293553752|ref|ZP_06674371.1| phage major tail protein, -1 family [Enterococcus faecium E1039]
>gi|191166946|ref|ZP_03028770.1| phage minor tail protein L [Escherichia coli B7A]
>gi|313472117|ref|ZP_07812609.1| phage major tail protein [Lactobacillus jensenii 1153]
>gi|301048695|ref|ZP_07195704.1| P2 phage tail completion protein R [Escherichia coli MS 185-1]
>gi|282933793|ref|ZP_06339146.1| phage major tail protein [Lactobacillus jensenii 208-1]
>gi|238855000|ref|ZP_04645329.1| phage major tail protein [Lactobacillus jensenii 269-3]
>gi|204930002|ref|ZP_03221023.1| phage minor tail protein L [Salmonella enterica subsp. enterica serovar Javiana str. GA_MM04042433]
>gi|197264559|ref|ZP_03164633.1| phage major tail tube protein [Salmonella enterica subsp. enterica serovar Saintpaul str. SARA23]
>gi|197262631|ref|ZP_03162705.1| phage minor tail protein L [Salmonella enterica subsp. enterica serovar Saintpaul str. SARA23]
>gi|194437259|ref|ZP_03069357.1| phage minor tail protein L [Escherichia coli 101-1]
>gi|193064589|ref|ZP_03045669.1| phage minor tail protein L [Escherichia coli E22]
>gi|167993413|ref|ZP_02574507.1| phage minor tail protein L [Salmonella enterica subsp. enterica serovar 4,[5],12:i:- str. CVM23701]
>gi|167993405|ref|ZP_02574499.1| phage minor tail protein U [Salmonella enterica subsp. enterica serovar 4,[5],12:i:- str. CVM23701]
>gi|167992738|ref|ZP_02573834.1| phage Head-Tail Attachment [Salmonella enterica subsp. enterica serovar 4,[5],12:i:- str. CVM23701]
>gi|167992735|ref|ZP_02573831.1| phage minor tail protein U [Salmonella enterica subsp. enterica serovar 4,[5],12:i:- str. CVM23701]
>gi|167992729|ref|ZP_02573825.1| phage minor tail protein L [Salmonella enterica subsp. enterica serovar 4,[5],12:i:- str. CVM23701]
>gi|313113737|ref|ZP_07799312.1| phage tail tube protein FII [Faecalibacterium cf. prausnitzii KLE1255]
>gi|313105697|ref|ZP_07791961.1| phage minor tail protein L [Pseudomonas aeruginosa 39016]
>gi|312984205|ref|ZP_07791551.1| phage major tail protein [Lactobacillus crispatus CTV-05]
>gi|312978857|ref|ZP_07790583.1| phage major tail protein, TP901-1 family [Enterococcus faecalis DAPTO 516]
>gi|312971316|ref|ZP_07785494.1| phage minor tail protein L [Escherichia coli 1827-70]
>gi|312970964|ref|ZP_07785143.1| phage major tail tube protein [Escherichia coli 1827-70]
>gi|312969544|ref|ZP_07783727.1| phage minor tail protein L [Escherichia coli 1827-70]
>gi|312969094|ref|ZP_07783301.1| phage major tail tube protein [Escherichia coli 2362-75]
>gi|312967373|ref|ZP_07781588.1| phage minor tail protein L [Escherichia coli 2362-75]
>gi|312966909|ref|ZP_07781127.1| phage major tail tube protein [Escherichia coli 2362-75]
>gi|312966893|ref|ZP_07781111.1| P2 phage tail completion R (GpR) family protein [Escherichia coli 2362-75]
>gi|312966554|ref|ZP_07780775.1| phage minor tail protein L [Escherichia coli 2362-75]
>gi|312966369|ref|ZP_07780592.1| phage minor tail protein L [Escherichia coli 2362-75]
>gi|312965530|ref|ZP_07779761.1| phage major tail tube protein [Escherichia coli 2362-75]
>gi|312961982|ref|ZP_07776479.1| phage tail protein [Pseudomonas fluorescens WH6]
>gi|312952282|ref|ZP_07771157.1| phage major tail protein, TP901-1 family [Enterococcus faecalis TX0102]
>gi|312951256|ref|ZP_07770158.1| phage major tail protein, TP901-1 family [Enterococcus faecalis TX0102]
>gi|312909883|ref|ZP_07768731.1| phage major tail protein, TP901-1 family [Enterococcus faecalis DAPTO 516]
>gi|312909598|ref|ZP_07768453.1| phage major tail protein, TP901-1 family [Enterococcus faecalis DAPTO 516]
>gi|312907265|ref|ZP_07766256.1| phage major tail protein, TP901-1 family [Enterococcus faecalis DAPTO 512]
>gi|312906888|ref|ZP_07765885.1| phage major tail protein, TP901-1 family [Enterococcus faecalis DAPTO 512]
>gi|312906252|ref|ZP_07765264.1| phage major tail protein, TP901-1 family [Enterococcus faecalis DAPTO 512]
>gi|312904034|ref|ZP_07763202.1| phage major tail protein, TP901-1 family [Enterococcus faecalis TX0635]
>gi|312903222|ref|ZP_07762402.1| phage tail fiber repeat protein [Enterococcus faecalis TX0635]
>gi|312900418|ref|ZP_07759727.1| phage major tail protein, TP901-1 family [Enterococcus faecalis TX0470]
>gi|312899432|ref|ZP_07758763.1| phage major tail protein, TP901-1 family [Enterococcus faecalis TX0470]
>gi|312897840|ref|ZP_07757255.1| phage major tail protein, TP901-1 family [Megasphaera micronuciformis F0359]
>gi|312870636|ref|ZP_07730748.1| phage major tail protein 2 [Lactobacillus oris PB013-T2-3]
>gi|307292402|ref|ZP_07572258.1| phage major tail protein, TP901-1 family [Enterococcus faecalis TX0411]
>gi|307291469|ref|ZP_07571353.1| phage tail fiber repeat protein [Enterococcus faecalis TX0411]
>gi|307291267|ref|ZP_07571151.1| phage major tail protein, TP901-1 family [Enterococcus faecalis TX0411]
>gi|307288278|ref|ZP_07568276.1| phage major tail protein, TP901-1 family [Enterococcus faecalis TX0109]
>gi|307286576|ref|ZP_07566668.1| phage major tail protein, TP901-1 family [Enterococcus faecalis TX0109]
>gi|307279101|ref|ZP_07560159.1| phage major tail protein, TP901-1 family [Enterococcus faecalis TX0860]
>gi|301307425|ref|ZP_07213423.1| phage minor tail protein L [Escherichia coli MS 124-1]
>gi|301307377|ref|ZP_07213381.1| phage minor tail protein L [Escherichia coli MS 124-1]
>gi|301306964|ref|ZP_07213006.1| phage minor tail protein L [Escherichia coli MS 124-1]
>gi|301306462|ref|ZP_07212528.1| phage minor tail protein L [Escherichia coli MS 124-1]
>gi|301303646|ref|ZP_07209768.1| phage major tail tube protein [Escherichia coli MS 124-1]
>gi|301301745|ref|ZP_07207880.1| phage minor tail protein L [Escherichia coli MS 124-1]
>gi|300955519|ref|ZP_07167884.1| phage minor tail protein L [Escherichia coli MS 175-1]
>gi|300766690|ref|ZP_07076607.1| phage major tail protein [Lactobacillus plantarum subsp. plantarum ATCC 14917]
>gi|300361383|ref|ZP_07057560.1| phage major tail protein 2 [Lactobacillus gasseri JV-V03]
>gi|204929590|ref|ZP_03220664.1| phage major tail tube protein FII [Salmonella enterica subsp. enterica serovar Javiana str. GA_MM04042433]
>gi|300992771|ref|ZP_07180048.1| phage minor tail protein L [Escherichia coli MS 200-1]
>gi|300901719|ref|ZP_07119775.1| P2 phage tail completion protein R [Escherichia coli MS 198-1]
>gi|300899639|ref|ZP_07117870.1| phage minor tail protein L [Escherichia coli MS 198-1]
>gi|300817060|ref|ZP_07097279.1| phage major tail tube protein [Escherichia coli MS 107-1]
>gi|295406602|ref|ZP_06816408.1| phage major tail protein 2 [Staphylococcus aureus A8819]
>gi|282929096|ref|ZP_06336677.1| phage major tail protein 2 [Staphylococcus aureus A10102]
>gi|282919890|ref|ZP_06327619.1| phage major tail protein 2 [Staphylococcus aureus A9765]
>gi|282894701|ref|ZP_06302928.1| phage major tail protein 2 [Staphylococcus aureus A8117]
>gi|258453877|ref|ZP_05701849.1| phage major tail protein 2 [Staphylococcus aureus A5937]
>gi|258448890|ref|ZP_05696999.1| phage major tail protein [Staphylococcus aureus A6224]
>gi|258418122|ref|ZP_05682387.1| phage major tail protein [Staphylococcus aureus A9763]
>gi|253729736|ref|ZP_04863901.1| phi77 ORF004 family protein, phage tail component [Staphylococcus aureus subsp. aureus USA300_TCH959]
>gi|237812942|ref|YP_002897393.1| phage major tail tube protein [Burkholderia pseudomallei MSHR346]
>gi|227888045|ref|ZP_04005850.1| phage tail protein [Escherichia coli 83972]
>gi|227886447|ref|ZP_04004252.1| phage tail protein [Escherichia coli 83972]
>gi|227885994|ref|ZP_04003799.1| phage tail core protein [Escherichia coli 83972]
>gi|208822780|ref|ZP_03263099.1| phage minor tail protein L [Escherichia coli O157:H7 str. EC4042]
>gi|208822604|ref|ZP_03262923.1| phage minor tail protein L [Escherichia coli O157:H7 str. EC4042]
>gi|208822508|ref|ZP_03262827.1| phage minor tail protein L [Escherichia coli O157:H7 str. EC4042]
>gi|208822186|ref|ZP_03262505.1| phage minor tail protein L [Escherichia coli O157:H7 str. EC4042]
>gi|208821353|ref|ZP_03261673.1| phage minor tail protein L [Escherichia coli O157:H7 str. EC4042]
>gi|208820637|ref|ZP_03260957.1| phage tail completion protein GpR [Escherichia coli O157:H7 str. EC4042]
>gi|208819896|ref|ZP_03260216.1| phage minor tail protein L [Escherichia coli O157:H7 str. EC4042]
>gi|208819848|ref|ZP_03260168.1| phage major tail tube protein [Escherichia coli O157:H7 str. EC4042]
>gi|208819285|ref|ZP_03259605.1| phage major tail tube protein FII [Escherichia coli O157:H7 str. EC4042]
>gi|208818974|ref|ZP_03259294.1| phage minor tail protein L [Escherichia coli O157:H7 str. EC4042]
>gi|208818816|ref|ZP_03259136.1| phage minor tail protein L [Escherichia coli O157:H7 str. EC4042]
>gi|208818696|ref|ZP_03259016.1| phage minor tail protein L [Escherichia coli O157:H7 str. EC4042]
>gi|208810971|ref|ZP_03252804.1| phage minor tail protein L [Escherichia coli O157:H7 str. EC4206]
>gi|208810962|ref|ZP_03252795.1| phage minor tail protein L [Escherichia coli O157:H7 str. EC4206]
>gi|208810860|ref|ZP_03252693.1| phage minor tail protein L [Escherichia coli O157:H7 str. EC4206]
>gi|208810751|ref|ZP_03252627.1| phage minor tail protein L [Escherichia coli O157:H7 str. EC4206]
>gi|208810496|ref|ZP_03252372.1| phage major tail tube protein [Escherichia coli O157:H7 str. EC4206]
>gi|208809120|ref|ZP_03251457.1| phage minor tail protein L [Escherichia coli O157:H7 str. EC4206]
>gi|208808656|ref|ZP_03250993.1| phage minor tail protein L [Escherichia coli O157:H7 str. EC4206]
>gi|208808349|ref|ZP_03250686.1| phage minor tail protein L [Escherichia coli O157:H7 str. EC4206]
>gi|208808215|ref|ZP_03250552.1| phage minor tail protein L [Escherichia coli O157:H7 str. EC4206]
>gi|208808213|ref|ZP_03250550.1| phage major tail tube protein FII [Escherichia coli O157:H7 str. EC4206]
>gi|208806361|ref|ZP_03248698.1| phage minor tail protein L [Escherichia coli O157:H7 str. EC4206]
>gi|208806210|ref|ZP_03248547.1| phage tail completion protein GpR [Escherichia coli O157:H7 str. EC4206]
>gi|194439338|ref|ZP_03071416.1| phage major tail tube protein [Escherichia coli 101-1]
>gi|194439332|ref|ZP_03071410.1| P2 phage tail completion protein R [Escherichia coli 101-1]
>gi|194433946|ref|ZP_03066218.1| phage minor tail protein L [Shigella dysenteriae 1012]
>gi|194432913|ref|ZP_03065197.1| P2 phage tail completion protein R [Shigella dysenteriae 1012]
>gi|194430034|ref|ZP_03062540.1| phage minor tail protein L [Escherichia coli B171]
>gi|194428510|ref|ZP_03061049.1| phage major tail tube protein [Escherichia coli B171]
>gi|194426718|ref|ZP_03059271.1| phage minor tail protein L [Escherichia coli B171]
>gi|193068213|ref|ZP_03049177.1| P2 phage tail completion protein R [Escherichia coli E110019]
>gi|193067688|ref|ZP_03048655.1| phage minor tail protein L [Escherichia coli E110019]
>gi|193067108|ref|ZP_03048077.1| phage minor tail protein L [Escherichia coli E110019]
>gi|193065289|ref|ZP_03046361.1| P2 phage tail completion protein R [Escherichia coli E22]
>gi|193065282|ref|ZP_03046354.1| phage major tail tube protein [Escherichia coli E22]
>gi|193062695|ref|ZP_03043789.1| phage minor tail protein L [Escherichia coli E22]
>gi|193062577|ref|ZP_03043671.1| phage tail tube protein FII [Escherichia coli E22]
>gi|191173152|ref|ZP_03034684.1| phage minor tail protein L [Escherichia coli F11]
>gi|191173129|ref|ZP_03034662.1| phage minor tail protein L [Escherichia coli F11]
>gi|191169468|ref|ZP_03031203.1| phage minor tail protein L [Escherichia coli B7A]
>gi|191168739|ref|ZP_03030517.1| P2 phage tail completion protein R [Escherichia coli B7A]
>gi|191165492|ref|ZP_03027333.1| phage major tail tube protein [Escherichia coli B7A]
>gi|148268431|ref|YP_001247374.1| phi13 family phage major tail protein [Staphylococcus aureus subsp. aureus JH9]
>gi|208817135|ref|ZP_03258227.1| phage major tail tube protein FII [Escherichia coli O157:H7 str. EC4045]
>gi|208817000|ref|ZP_03258120.1| phage major tail tube protein [Escherichia coli O157:H7 str. EC4045]
>gi|208816615|ref|ZP_03257735.1| phage minor tail protein L [Escherichia coli O157:H7 str. EC4045]
>gi|208816217|ref|ZP_03257396.1| phage minor tail protein L [Escherichia coli O157:H7 str. EC4045]
>gi|208816005|ref|ZP_03257184.1| phage minor tail protein L [Escherichia coli O157:H7 str. EC4045]
>gi|208815931|ref|ZP_03257110.1| phage minor tail protein L [Escherichia coli O157:H7 str. EC4045]
>gi|208815860|ref|ZP_03257039.1| phage minor tail protein L [Escherichia coli O157:H7 str. EC4045]
>gi|208815459|ref|ZP_03256638.1| phage minor tail protein L [Escherichia coli O157:H7 str. EC4045]
>gi|208815337|ref|ZP_03256516.1| phage minor tail protein L [Escherichia coli O157:H7 str. EC4045]
>gi|208815214|ref|ZP_03256393.1| phage minor tail protein L [Escherichia coli O157:H7 str. EC4045]
>gi|208813706|ref|ZP_03255035.1| phage minor tail protein L [Escherichia coli O157:H7 str. EC4045]
>gi|208812780|ref|ZP_03254109.1| phage tail completion protein GpR [Escherichia coli O157:H7 str. EC4045]
>gi|222148716|ref|YP_002549673.1| phage major tail tube protein [Agrobacterium vitis S4]
>gi|270490986|ref|ZP_06208059.1| phage minor tail protein L [Yersinia pestis KIM D27]
>gi|270490780|ref|ZP_06207854.1| phage tail protein [Yersinia pestis KIM D27]
>gi|270490776|ref|ZP_06207850.1| phage minor tail protein L [Yersinia pestis KIM D27]
>gi|193062768|ref|ZP_03043861.1| phage minor tail protein L [Escherichia coli E22]
>gi|167426915|ref|ZP_02318668.1| phage minor tail protein L [Yersinia pestis biovar Mediaevalis str. K1973002]
>gi|167422820|ref|ZP_02314573.1| phage minor tail protein L [Yersinia pestis biovar Orientalis str. MG05-1020]
>gi|167420450|ref|ZP_02312203.1| phage tail protein [Yersinia pestis biovar Orientalis str. MG05-1020]
>gi|167420295|ref|ZP_02312048.1| phage minor tail protein L [Yersinia pestis biovar Orientalis str. MG05-1020]
>gi|167401467|ref|ZP_02306964.1| phage minor tail protein L [Yersinia pestis biovar Antiqua str. UG05-0454]
>gi|167401366|ref|ZP_02306863.1| phage tail protein [Yersinia pestis biovar Antiqua str. UG05-0454]
>gi|166214375|ref|ZP_02240410.1| phage minor tail protein L [Yersinia pestis biovar Antiqua str. B42003004]
>gi|166211207|ref|ZP_02237242.1| phage minor tail protein L [Yersinia pestis biovar Antiqua str. B42003004]
>gi|166210430|ref|ZP_02236465.1| phage tail protein [Yersinia pestis biovar Antiqua str. B42003004]
>gi|166009397|ref|ZP_02230295.1| phage tail protein [Yersinia pestis biovar Antiqua str. E1979001]
>gi|166009123|ref|ZP_02230021.1| phage minor tail protein L [Yersinia pestis biovar Antiqua str. E1979001]
>gi|165939416|ref|ZP_02227963.1| phage minor tail protein L [Yersinia pestis biovar Orientalis str. IP275]
>gi|165939397|ref|ZP_02227945.1| phage minor tail protein L [Yersinia pestis biovar Orientalis str. IP275]
>gi|165939394|ref|ZP_02227942.1| phage tail protein [Yersinia pestis biovar Orientalis str. IP275]
>gi|162421326|ref|YP_001606809.1| phage minor tail protein L [Yersinia pestis Angola]
>gi|162420464|ref|YP_001606647.1| phage tail protein [Yersinia pestis Angola]
>gi|162417880|ref|YP_001604603.1| phage minor tail protein L [Yersinia pestis Angola]
>gi|108793541|ref|YP_636691.1| phage tail protein [Yersinia pestis Antiqua]
>gi|194471691|ref|ZP_03077675.1| phage major tail tube protein [Salmonella enterica subsp. enterica serovar Kentucky str. CVM29188]
>gi|221214629|ref|ZP_03587599.1| phage major tail tube protein [Burkholderia multivorans CGD1]
>gi|221195505|ref|ZP_03568560.1| phage major tail protein, -1 family [Atopobium rimae ATCC 49626]
>gi|217329510|ref|ZP_03445589.1| phage minor tail protein L [Escherichia coli O157:H7 str. TW14588]
>gi|217329388|ref|ZP_03445468.1| phage minor tail protein L [Escherichia coli O157:H7 str. TW14588]
>gi|217329210|ref|ZP_03445290.1| phage minor tail protein L [Escherichia coli O157:H7 str. TW14588]
>gi|217329202|ref|ZP_03445282.1| phage minor tail protein L [Escherichia coli O157:H7 str. TW14588]
>gi|217328934|ref|ZP_03445015.1| phage minor tail protein L [Escherichia coli O157:H7 str. TW14588]
>gi|217328913|ref|ZP_03444994.1| phage major tail tube protein [Escherichia coli O157:H7 str. TW14588]
>gi|217328504|ref|ZP_03444586.1| phage minor tail protein L [Escherichia coli O157:H7 str. TW14588]
>gi|217328156|ref|ZP_03444238.1| phage minor tail protein L [Escherichia coli O157:H7 str. TW14588]
>gi|217326190|ref|ZP_03442274.1| phage minor tail protein L [Escherichia coli O157:H7 str. TW14588]
>gi|217325991|ref|ZP_03442075.1| phage minor tail protein L [Escherichia coli O157:H7 str. TW14588]
>gi|200390773|ref|ZP_03217384.1| phage minor tail protein L [Salmonella enterica subsp. enterica serovar Virchow str. SL491]
>gi|200389656|ref|ZP_03216267.1| phage minor tail protein L [Salmonella enterica subsp. enterica serovar Virchow str. SL491]
>gi|200387966|ref|ZP_03214578.1| phage major tail tube protein [Salmonella enterica subsp. enterica serovar Virchow str. SL491]
>gi|200386654|ref|ZP_03213266.1| phage major tail tube protein FII [Salmonella enterica subsp. enterica serovar Virchow str. SL491]
>gi|170770162|ref|ZP_02904615.1| phage minor tail protein L [Escherichia albertii TW07627]
>gi|170770046|ref|ZP_02904499.1| phage minor tail protein L [Escherichia albertii TW07627]
>gi|170769196|ref|ZP_02903649.1| phage major tail tube protein FII [Escherichia albertii TW07627]
>gi|170769189|ref|ZP_02903642.1| phage tail completion protein GpR [Escherichia albertii TW07627]
>gi|193071452|ref|ZP_03052365.1| phage minor tail protein L [Escherichia coli E110019]
>gi|193071318|ref|ZP_03052236.1| phage minor tail protein L [Escherichia coli E110019]
>gi|193071271|ref|ZP_03052191.1| phage minor tail protein L [Escherichia coli E110019]
>gi|193070496|ref|ZP_03051436.1| phage minor tail protein L [Escherichia coli E110019]
>gi|193070056|ref|ZP_03051003.1| phage minor tail protein L [Escherichia coli E110019]
>gi|193069736|ref|ZP_03050687.1| phage major tail tube protein [Escherichia coli E110019]
>gi|193069601|ref|ZP_03050554.1| phage minor tail protein L [Escherichia coli E110019]
>gi|193068917|ref|ZP_03049876.1| phage major tail tube protein [Escherichia coli E110019]
>gi|188495623|ref|ZP_03002893.1| phage minor tail protein L [Escherichia coli 53638]
>gi|188495058|ref|ZP_03002328.1| phage minor tail protein L [Escherichia coli 53638]
>gi|188494324|ref|ZP_03001594.1| phage major tail tube protein [Escherichia coli 53638]
>gi|188494100|ref|ZP_03001370.1| phage tail completion protein GpR [Escherichia coli 53638]
>gi|188493900|ref|ZP_03001170.1| phage major tail tube protein FII [Escherichia coli 53638]
>gi|134278043|ref|ZP_01764758.1| phage major tail tube protein [Burkholderia pseudomallei 305]
>gi|134277317|ref|ZP_01764032.1| phage minor tail protein L [Burkholderia pseudomallei 305]
>gi|71902315|ref|ZP_00684301.1| Phage major tail tube protein [Xylella fastidiosa Ann-1]
>gi|71901665|ref|ZP_00683742.1| Phage major tail tube protein [Xylella fastidiosa Ann-1]
>gi|71900768|ref|ZP_00682888.1| Phage major tail tube protein [Xylella fastidiosa Ann-1]
>gi|71897653|ref|ZP_00679898.1| Phage major tail tube protein [Xylella fastidiosa Ann-1]
>gi|71276761|ref|ZP_00653026.1| Phage major tail tube protein [Xylella fastidiosa Dixon]
>gi|71275586|ref|ZP_00651871.1| Phage major tail tube protein [Xylella fastidiosa Dixon]
>gi|158315617|ref|YP_001508125.1| phage tail protein [Frankia sp. EAN1pec]
>gi|311110099|ref|ZP_07711496.1| phage major tail protein [Lactobacillus gasseri MV-22]
>gi|159184656|ref|NP_354205.2| phage tail fiber protein [Agrobacterium tumefaciens str. C58]
>gi|126433531|ref|YP_001069222.1| phage tail protein [Mycobacterium sp. JLS]
>gi|307945827|ref|ZP_07661163.1| phage tail tube protein FII [Roseibium sp. TrichSKD4]
>gi|307944679|ref|ZP_07660018.1| phage tail tube protein FII [Roseibium sp. TrichSKD4]
>gi|307943895|ref|ZP_07659238.1| phage tail tube protein FII [Roseibium sp. TrichSKD4]
>gi|298487035|ref|ZP_07005087.1| phage tail protein [Pseudomonas savastanoi pv. savastanoi NCPPB 3335]
>gi|298383385|ref|ZP_06992973.1| phage minor tail protein L [Escherichia coli FVEC1302]
>gi|298380683|ref|ZP_06990282.1| phage minor tail protein L [Escherichia coli FVEC1302]
>gi|298380323|ref|ZP_06989922.1| phage minor tail protein L [Escherichia coli FVEC1302]
>gi|298380245|ref|ZP_06989850.1| phage minor tail protein L [Escherichia coli FVEC1302]
>gi|298376108|ref|ZP_06986064.1| TP901-1 family phage major tail protein [Bacteroides sp. 3_1_19]
>gi|298369837|ref|ZP_06981153.1| phage tail protein [Neisseria sp. oral taxon 014 str. F0314]
>gi|298369832|ref|ZP_06981148.1| phage minor tail protein L [Neisseria sp. oral taxon 014 str. F0314]
>gi|294788371|ref|ZP_06753614.1| phage tail protein [Simonsiella muelleri ATCC 29453]
>gi|294788366|ref|ZP_06753609.1| phage minor tail protein L [Simonsiella muelleri ATCC 29453]
>gi|293433611|ref|ZP_06662039.1| phage minor tail protein L [Escherichia coli B088]
>gi|293418649|ref|ZP_06661084.1| phage minor tail protein L [Escherichia coli B088]
>gi|293417413|ref|ZP_06660037.1| phage tail tube protein FII [Escherichia coli B185]
>gi|293417404|ref|ZP_06660028.1| P2 phage tail completion protein R [Escherichia coli B185]
>gi|293413839|ref|ZP_06656488.1| phage minor tail protein L [Escherichia coli B185]
>gi|293411900|ref|ZP_06654625.1| phage minor tail protein L [Escherichia coli B354]
>gi|293410265|ref|ZP_06653841.1| phage tail tube protein FII [Escherichia coli B354]
>gi|293410249|ref|ZP_06653825.1| P2 phage tail completion protein R [Escherichia coli B354]
>gi|293407654|ref|ZP_06651563.1| phage minor tail protein L [Escherichia coli FVEC1412]
>gi|293407650|ref|ZP_06651560.1| phage minor tail protein L [Escherichia coli FVEC1412]
>gi|293405037|ref|ZP_06649029.1| phage minor tail protein L [Escherichia coli FVEC1412]
>gi|293404469|ref|ZP_06648463.1| phage minor tail protein L [Escherichia coli FVEC1412]
>gi|282919660|ref|ZP_06327392.1| phage major tail protein 2 [Staphylococcus aureus subsp. aureus C427]
>gi|282917169|ref|ZP_06324924.1| phage major tail protein 2 [Staphylococcus aureus subsp. aureus D139]
>gi|282911580|ref|ZP_06319380.1| phage tail fiber protein [Staphylococcus aureus subsp. aureus WBG10049]
>gi|282909273|ref|ZP_06317089.1| phage tail fiber protein [Staphylococcus aureus subsp. aureus WW2703/97]
>gi|270291365|ref|ZP_06197587.1| phage major tail protein [Pediococcus acidilactici 7_4]
>gi|262047945|ref|ZP_06020888.1| phage major tail protein [Lactobacillus crispatus MV-3A-US]
>gi|262046758|ref|ZP_06019718.1| phage major tail protein [Lactobacillus crispatus MV-3A-US]
>gi|260665417|ref|ZP_05866264.1| phage major tail protein [Lactobacillus jensenii SJ-7A-US]
>gi|260664690|ref|ZP_05865542.1| phage major tail protein 2 [Lactobacillus jensenii SJ-7A-US]
>gi|257893893|ref|ZP_05673546.1| phage major tail protein [Enterococcus faecium 1,231,408]
>gi|257891084|ref|ZP_05670737.1| phage major tail protein [Enterococcus faecium 1,231,410]
>gi|257885134|ref|ZP_05664787.1| phage major tail protein [Enterococcus faecium 1,231,501]
>gi|256849994|ref|ZP_05555425.1| phage major tail protein [Lactobacillus crispatus MV-1A-US]
>gi|256843136|ref|ZP_05548624.1| phage major tail protein [Lactobacillus crispatus 125-2-CHN]
>gi|254298367|ref|ZP_04965819.1| phage major tail tube protein [Burkholderia pseudomallei 406e]
>gi|254284949|ref|ZP_04959915.1| phage tail tube protein FII [Vibrio cholerae AM-19226]
>gi|254260091|ref|ZP_04951145.1| phage minor tail protein L [Burkholderia pseudomallei 1710a]
>gi|254224911|ref|ZP_04918526.1| phage minor tail protein L [Vibrio cholerae V51]
>gi|254197129|ref|ZP_04903552.1| phage major tail tube protein [Burkholderia pseudomallei S13]
>gi|254195780|ref|ZP_04902206.1| phage major tail tube protein [Burkholderia pseudomallei S13]
>gi|254193583|ref|ZP_04900016.1| phage tail completion protein [Burkholderia pseudomallei S13]
>gi|254193282|ref|ZP_04899716.1| phage major tail tube protein [Burkholderia pseudomallei S13]
>gi|254188194|ref|ZP_04894706.1| phage major tail tube protein [Burkholderia pseudomallei Pasteur 52237]
>gi|254183957|ref|ZP_04890548.1| phage major tail tube protein [Burkholderia pseudomallei 1655]
>gi|254039166|ref|ZP_04873216.1| phage major tail tube protein FII [Escherichia sp. 1_1_43]
>gi|254039156|ref|ZP_04873206.1| phage tail completion protein GpR [Escherichia sp. 1_1_43]
>gi|239631329|ref|ZP_04674360.1| phage major tail protein [Lactobacillus paracasei subsp. paracasei 8700:2]
>gi|226945796|ref|YP_002800869.1| Phage P2 essential tail completion gpS-like protein [Azotobacter vinelandii DJ]
>gi|218695502|ref|YP_002403169.1| Phage tail completion protein R [Escherichia coli 55989]
>gi|167039905|ref|YP_001662890.1| phi13 family phage major tail protein [Thermoanaerobacter sp. X514]
>gi|158425203|ref|YP_001526495.1| phage tail fiber protein [Azorhizobium caulinodans ORS 571]
>gi|157160362|ref|YP_001457680.1| phage major tail tube protein [Escherichia coli HS]
>gi|83716619|ref|YP_439526.1| phage major tail tube protein [Burkholderia thailandensis E264]
>gi|83716138|ref|YP_439256.1| phage minor tail protein L [Burkholderia thailandensis E264]
>gi|66046014|ref|YP_235855.1| Phage minor tail protein L [Pseudomonas syringae pv. syringae B728a]
>gi|254793884|ref|YP_003078721.1| P2 phage tail completion protein R, GpR [Escherichia coli O157:H7 str. TW14359]
>gi|254793883|ref|YP_003078720.1| phage tail protein [Escherichia coli O157:H7 str. TW14359]
>gi|254793872|ref|YP_003078709.1| Phage tail tube protein FII [Escherichia coli O157:H7 str. TW14359]
>gi|254793101|ref|YP_003077938.1| phage minor tail protein L [Escherichia coli O157:H7 str. TW14359]
>gi|254792630|ref|YP_003077467.1| phage minor tail protein L [Escherichia coli O157:H7 str. TW14359]
>gi|218702680|ref|YP_002410309.1| phage tail core protein [Escherichia coli IAI39]
>gi|218688696|ref|YP_002396908.1| phage tail completion protein R [Escherichia coli ED1a]
>gi|309809442|ref|ZP_07703300.1| phage major tail protein 2 [Lactobacillus iners SPIN 2503V10-D]
>gi|309808635|ref|ZP_07702527.1| phage major tail protein 2 [Lactobacillus iners LactinV 01V1-a]
>gi|309806838|ref|ZP_07700827.1| phage major tail protein 2 [Lactobacillus iners LactinV 03V1-b]
>gi|309805010|ref|ZP_07699067.1| phage major tail protein 2 [Lactobacillus iners LactinV 09V1-c]
>gi|309804250|ref|ZP_07698327.1| phage major tail protein 2 [Lactobacillus iners LactinV 11V1-d]
>gi|309797368|ref|ZP_07691761.1| phage minor tail protein L [Escherichia coli MS 145-7]
>gi|301024664|ref|ZP_07188312.1| phage minor tail protein L [Escherichia coli MS 69-1]
>gi|301024606|ref|ZP_07188275.1| phage minor tail protein L [Escherichia coli MS 69-1]
>gi|301020582|ref|ZP_07184661.1| phage minor tail protein L [Escherichia coli MS 196-1]
>gi|301020335|ref|ZP_07184443.1| phage minor tail protein L [Escherichia coli MS 196-1]
>gi|300939692|ref|ZP_07154339.1| phage major tail tube protein [Escherichia coli MS 21-1]
>gi|300935539|ref|ZP_07150532.1| phage minor tail protein L [Escherichia coli MS 21-1]
>gi|300917278|ref|ZP_07133953.1| phage minor tail protein L [Escherichia coli MS 115-1]
>gi|300897156|ref|ZP_07115611.1| P2 phage tail completion protein R [Escherichia coli MS 198-1]
>gi|300895918|ref|ZP_07114490.1| phage minor tail protein L [Escherichia coli MS 198-1]
>gi|300825632|ref|ZP_07105671.1| phage tail fiber repeat protein [Escherichia coli MS 119-7]
>gi|300825291|ref|ZP_07105374.1| phage minor tail protein L [Escherichia coli MS 119-7]
>gi|256393534|ref|YP_003115098.1| phage tail protein [Catenulispora acidiphila DSM 44928]
>gi|256379385|ref|YP_003103045.1| phage tail protein [Actinosynnema mirum DSM 43827]
>gi|225871319|ref|YP_002747266.1| phage major tail protein [Streptococcus equi subsp. equi 4047]
>gi|221232281|ref|YP_002511434.1| phage tail protein [Streptococcus pneumoniae ATCC 700669]
>gi|218898909|ref|YP_002447320.1| phage tail fiber protein [Bacillus cereus G9842]
>gi|218897911|ref|YP_002446322.1| phage major tail protein, -1 family [Bacillus cereus G9842]
>gi|218897620|ref|YP_002446031.1| phage tail fiber protein [Bacillus cereus G9842]
>gi|218231887|ref|YP_002367342.1| phage tail fiber protein [Bacillus cereus B4264]
>gi|217959650|ref|YP_002338202.1| phage tail fiber protein [Bacillus cereus AH187]
>gi|217958131|ref|YP_002336675.1| phage tail fiber protein [Bacillus cereus AH187]
>gi|209919760|ref|YP_002293844.1| phage tail fiber protein [Escherichia coli SE11]
>gi|209919052|ref|YP_002293136.1| phage tail completion protein [Escherichia coli SE11]
>gi|209399311|ref|YP_002271017.1| phage major tail tube protein [Escherichia coli O157:H7 str. EC4115]
>gi|209399173|ref|YP_002271478.1| phage minor tail protein L [Escherichia coli O157:H7 str. EC4115]
>gi|209398895|ref|YP_002269690.1| phage minor tail protein L [Escherichia coli O157:H7 str. EC4115]
>gi|209398837|ref|YP_002270013.1| phage minor tail protein L [Escherichia coli O157:H7 str. EC4115]
>gi|209398799|ref|YP_002271100.1| phage minor tail protein L [Escherichia coli O157:H7 str. EC4115]
>gi|209398072|ref|YP_002271418.1| phage minor tail protein L [Escherichia coli O157:H7 str. EC4115]
>gi|209397581|ref|YP_002270299.1| phage minor tail protein L [Escherichia coli O157:H7 str. EC4115]
>gi|209397287|ref|YP_002270234.1| phage minor tail protein L [Escherichia coli O157:H7 str. EC4115]
>gi|209397113|ref|YP_002269432.1| phage minor tail protein L [Escherichia coli O157:H7 str. EC4115]
>gi|209397072|ref|YP_002271341.1| phage tail completion protein GpR [Escherichia coli O157:H7 str. EC4115]
>gi|209396866|ref|YP_002270555.1| phage minor tail protein L [Escherichia coli O157:H7 str. EC4115]
>gi|209396398|ref|YP_002271329.1| phage major tail tube protein FII [Escherichia coli O157:H7 str. EC4115]
>gi|209395820|ref|YP_002270089.1| phage minor tail protein L [Escherichia coli O157:H7 str. EC4115]
>gi|206581121|ref|YP_002239184.1| phage minor tail protein L [Klebsiella pneumoniae 342]
>gi|188577639|ref|YP_001914568.1| phage major tail tube protein [Xanthomonas oryzae pv. oryzae PXO99A]
>gi|184153711|ref|YP_001842052.1| phage major tail protein [Lactobacillus reuteri JCM 1112]
>gi|170684060|ref|YP_001746279.1| phage tail completion protein GpR [Escherichia coli SMS-3-5]
>gi|170682811|ref|YP_001743261.1| phage minor tail protein L [Escherichia coli SMS-3-5]
>gi|170679796|ref|YP_001746291.1| phage major tail tube protein FII [Escherichia coli SMS-3-5]
>gi|152988516|ref|YP_001346177.1| phage minor tail protein L [Pseudomonas aeruginosa PA7]
>gi|152987512|ref|YP_001347786.1| phage minor tail protein L [Pseudomonas aeruginosa PA7]
>gi|152985020|ref|YP_001347781.1| phage tail protein [Pseudomonas aeruginosa PA7]
>gi|152983741|ref|YP_001346161.1| phage major tail tube protein [Pseudomonas aeruginosa PA7]
>gi|151222099|ref|YP_001332921.1| phage tail fiber protein [Staphylococcus aureus subsp. aureus str. Newman]
>gi|151221995|ref|YP_001332817.1| phage major tail protein [Staphylococcus aureus subsp. aureus str. Newman]
>gi|151221237|ref|YP_001332059.1| phage major tail protein [Staphylococcus aureus subsp. aureus str. Newman]
>gi|108793741|ref|YP_636578.1| phage tail protein [Yersinia pestis Nepal516]
>gi|92118788|ref|YP_578517.1| phage major tail tube protein [Nitrobacter hamburgensis X14]
>gi|92117899|ref|YP_577628.1| phage major tail tube protein [Nitrobacter hamburgensis X14]
>gi|56750792|ref|YP_171493.1| phage tail tube protein FII [Synechococcus elongatus PCC 6301]
>gi|307688700|ref|ZP_07631146.1| phage tail component [Clostridium cellulovorans 743B]
>gi|307687441|ref|ZP_07629887.1| phage tail component [Clostridium cellulovorans 743B]
>gi|300935206|ref|ZP_07150230.1| phage major tail tube protein [Escherichia coli MS 21-1]
>gi|307143780|ref|ZP_07502212.1| phage tail fiber protein [Escherichia coli M605]
>gi|307142217|ref|ZP_07500649.1| phage tail fiber protein [Escherichia coli M605]
>gi|300921131|ref|ZP_07137514.1| phage major tail tube protein [Escherichia coli MS 115-1]
>gi|297585266|ref|YP_003701046.1| phi13 family phage major tail protein [Bacillus selenitireducens MLS10]
>gi|297585262|ref|YP_003701042.1| phage tail component [Bacillus selenitireducens MLS10]
>gi|297583117|ref|YP_003698897.1| phage tail component [Bacillus selenitireducens MLS10]
>gi|297583113|ref|YP_003698893.1| phi13 family phage major tail protein [Bacillus selenitireducens MLS10]
>gi|306844479|ref|ZP_07477068.1| phage tail tube protein FII [Brucella sp. BO1]
>gi|306843036|ref|ZP_07475662.1| phage tail tube protein FII [Brucella sp. BO2]
>gi|306830679|ref|ZP_07463844.1| TP901-1 family phage major tail protein [Streptococcus gallolyticus subsp. gallolyticus TX20005]
>gi|306827230|ref|ZP_07460518.1| TP901-1 family phage major tail protein [Streptococcus pyogenes ATCC 10782]
>gi|306826849|ref|ZP_07460149.1| TP901-1 family phage major tail protein [Streptococcus pyogenes ATCC 10782]
>gi|301299541|ref|ZP_07205807.1| phage major tail protein [Lactobacillus salivarius ACS-116-V-Col5a]
>gi|269139821|ref|YP_003296522.1| phage tail component L-like protein [Edwardsiella tarda EIB202]
>gi|304436842|ref|ZP_07396807.1| phage tail tube protein FII [Selenomonas sp. oral taxon 149 str. 67H29BP]
>gi|81299559|ref|YP_399767.1| Phage major tail tube protein [Synechococcus elongatus PCC 7942]
>gi|303233880|ref|ZP_07320529.1| phage major tail protein, TP901-1 family [Finegoldia magna BVS033A4]
>gi|300715694|ref|YP_003740497.1| phage tail protein [Erwinia billingiae Eb661]
>gi|300715681|ref|YP_003740484.1| phage tail protein [Erwinia billingiae Eb661]
>gi|302385175|ref|YP_003820997.1| phage major tail protein, phi13 family [Clostridium saccharolyticum WM1]
>gi|296113184|ref|YP_003627122.1| phage minor tail protein L [Moraxella catarrhalis RH4]
>gi|294792309|ref|ZP_06757457.1| phage major tail protein, TP901-1 family [Veillonella sp. 6_1_27]
>gi|99081131|ref|YP_613285.1| Phage tail protein I [Ruegeria sp. TM1040]
>gi|71065016|ref|YP_263743.1| phage minor tail protein [Psychrobacter arcticus 273-4]
>gi|27363574|ref|NP_759102.1| Phage tail tube protein FII [Vibrio vulnificus CMCP6]
>gi|238028260|ref|YP_002912491.1| Phage major tail tube protein [Burkholderia glumae BGR1]
>gi|238027354|ref|YP_002911585.1| Phage major tail tube protein [Burkholderia glumae BGR1]
>gi|238025802|ref|YP_002910033.1| Phage major tail tube protein [Burkholderia glumae BGR1]
>gi|294634603|ref|ZP_06713138.1| phage major tail tube protein [Edwardsiella tarda ATCC 23685]
>gi|294634593|ref|ZP_06713128.1| P2 phage tail completion protein R [Edwardsiella tarda ATCC 23685]
>gi|294636173|ref|ZP_06714593.1| phage minor tail protein L [Edwardsiella tarda ATCC 23685]
>gi|294624474|ref|ZP_06703158.1| phage major tail tube protein [Xanthomonas fuscans subsp. aurantifolii str. ICPB 11122]
>gi|293393555|ref|ZP_06637865.1| P2 phage tail completion protein R [Serratia odorifera DSM 4582]
>gi|293393554|ref|ZP_06637864.1| phage tail protein S [Serratia odorifera DSM 4582]
>gi|293393547|ref|ZP_06637857.1| phage tail protein [Serratia odorifera DSM 4582]
>gi|293387891|ref|ZP_06632430.1| phage major tail protein 2 [Enterococcus faecalis S613]
>gi|293387700|ref|ZP_06632245.1| phage major tail protein, TP901-1 family [Enterococcus faecalis S613]
>gi|293382508|ref|ZP_06628442.1| phage major tail protein 2 [Enterococcus faecalis R712]
>gi|163941499|ref|YP_001646383.1| phi13 family phage major tail protein [Bacillus weihenstephanensis KBAB4]
>gi|92113504|ref|YP_573432.1| phage major tail tube protein [Chromohalobacter salexigens DSM 3043]
>gi|92113503|ref|YP_573431.1| phage tail E [Chromohalobacter salexigens DSM 3043]
>gi|283787245|ref|YP_003367110.1| phage tail completion protein R [Citrobacter rodentium ICC168]
>gi|283787235|ref|YP_003367100.1| phage tail protein [Citrobacter rodentium ICC168]
>gi|283787231|ref|YP_003367096.1| phage tail tube protein [Citrobacter rodentium ICC168]
>gi|283785680|ref|YP_003365545.1| phage tail protein [Citrobacter rodentium ICC168]
>gi|283785676|ref|YP_003365541.1| phage tail tube protein [Citrobacter rodentium ICC168]
>gi|268589635|ref|ZP_06123856.1| P2 phage tail completion protein R [Providencia rettgeri DSM 1131]
>gi|268589621|ref|ZP_06123842.1| phage major tail tube protein [Providencia rettgeri DSM 1131]
>gi|283796819|ref|ZP_06345972.1| phage tail tube protein FII [Clostridium sp. M62/1]
>gi|52788059|ref|YP_093887.1| phage lambda-related tail protein L [Yersinia pestis]
>gi|289567080|ref|ZP_06447476.1| phage major tail protein 2 [Enterococcus faecium D344SRF]
>gi|289551557|ref|YP_003472461.1| Phage tail protein [Staphylococcus lugdunensis HKU09-01]
>gi|281416545|ref|YP_003347346.1| tail protein [Enterococcus phage phiFL2A]
>gi|281416483|ref|YP_003347403.1| tail protein [Enterococcus phage phiFL4A]
>gi|281416378|ref|YP_003347512.1| tail protein [Enterococcus phage phiFL1A]
>gi|261342511|ref|ZP_05970369.1| P2 phage tail completion protein R [Enterobacter cancerogenus ATCC 35316]
>gi|261342503|ref|ZP_05970361.1| phage major tail tube protein [Enterobacter cancerogenus ATCC 35316]
>gi|261341567|ref|ZP_05969425.1| phage major tail tube protein [Enterobacter cancerogenus ATCC 35316]
>gi|261340089|ref|ZP_05967947.1| P2 phage tail completion protein R [Enterobacter cancerogenus ATCC 35316]
>gi|261340079|ref|ZP_05967937.1| phage major tail tube protein [Enterobacter cancerogenus ATCC 35316]
>gi|282932689|ref|ZP_06338102.1| phage major tail protein [Lactobacillus jensenii 208-1]
>gi|282599813|ref|ZP_05971973.2| phage minor tail protein L [Providencia rustigianii DSM 4541]
>gi|261347042|ref|ZP_05974686.1| phage major tail tube protein [Providencia rustigianii DSM 4541]
>gi|261343768|ref|ZP_05971413.1| P2 phage tail completion protein R [Providencia rustigianii DSM 4541]
>gi|261343756|ref|ZP_05971401.1| phage major tail tube protein [Providencia rustigianii DSM 4541]
>gi|78000030|ref|YP_358769.1| major tail protein [Lactobacillus phage Lc-Nu]
>gi|262042518|ref|ZP_06015676.1| phage major tail tube protein [Klebsiella pneumoniae subsp. rhinoscleromatis ATCC 13884]
>gi|260654772|ref|ZP_05860260.1| phage minor tail protein L [Jonquetella anthropi E3_33 E1]
>gi|260889406|ref|ZP_05900669.1| phage tail tube protein FII [Leptotrichia hofstadii F0254]
>gi|258646440|ref|ZP_05733909.1| phage major tail protein, TP901-1 family [Dialister invisus DSM 15470]
>gi|257460881|ref|ZP_05625982.1| phage tail tube protein FII [Campylobacter gracilis RM3268]
>gi|227528934|ref|ZP_03958983.1| phage major tail protein [Lactobacillus vaginalis ATCC 49540]
>gi|227365052|ref|ZP_03849087.1| phage major tail protein [Lactobacillus reuteri MM2-3]
>gi|227532370|ref|ZP_03962419.1| phage major tail protein [Lactobacillus reuteri MM4-1A]
>gi|255282196|ref|ZP_05346751.1| phage tail tube protein FII [Bryantella formatexigens DSM 14469]
>gi|255066402|ref|ZP_05318257.1| phage minor tail protein L [Neisseria sicca ATCC 29256]
>gi|255066397|ref|ZP_05318252.1| phage tail protein [Neisseria sicca ATCC 29256]
>gi|255020350|ref|ZP_05292418.1| phage tail tube protein [Acidithiobacillus caldus ATCC 51756]
>gi|34762164|ref|ZP_00143171.1| Phage major tail protein [Fusobacterium nucleatum subsp. vincentii ATCC 49256]
>gi|239638113|ref|ZP_04679072.1| phage tail fiber protein [Staphylococcus warneri L37603]
>gi|237815055|ref|ZP_04594053.1| phage major tail protein, TP901-1 family [Brucella abortus str. 2308 A]
>gi|229521971|ref|ZP_04411388.1| phage major tail tube protein [Vibrio cholerae TM 11079-80]
>gi|156564120|ref|YP_001429630.1| tail sheath subunit [Bacillus phage 0305phi8-36]
>gi|148717895|ref|YP_001285367.1| major tail protein [Staphylococcus phage 80alpha]
>gi|77020241|ref|YP_338142.1| major tail protein, phi13 family [Bacillus phage Cherry]
>gi|29028654|ref|NP_803343.1| major tail protein [Staphylococcus phage phi 12]
>gi|227878721|ref|ZP_03996633.1| phage major tail protein [Lactobacillus crispatus JV-V01]
>gi|227522333|ref|ZP_03952382.1| phage major tail protein [Lactobacillus hilgardii ATCC 8290]
>gi|227485889|ref|ZP_03916205.1| phage major tail tube protein [Anaerococcus lactolyticus ATCC 51172]
>gi|227358434|ref|ZP_03842763.1| phage tail protein [Proteus mirabilis ATCC 29906]
>gi|9633048|ref|NP_050156.1| major tail protein [Lactobacillus phage phiadh]
>gi|9632948|ref|NP_049976.1| major tail protein [Streptococcus phage Sfi21]
>gi|9626261|ref|NP_040597.1| tail component [Enterobacteria phage lambda]
>gi|21716118|ref|NP_663681.1| major tail protein [Lactococcus phage ul36]
>gi|226198986|ref|ZP_03794549.1| phage major tail tube protein [Burkholderia pseudomallei Pakistan 9]
>gi|225627101|ref|ZP_03785139.1| phage major tail protein, TP901-1 family protein [Brucella ceti str. Cudo]
>gi|209363595|ref|YP_002268013.1| major tail protein 1 [Staphylococcus phage phi2958PVL]
>gi|77020189|ref|YP_338193.1| major tail protein, phi13 family [Bacillus phage Gamma]
>gi|213852908|ref|ZP_03382440.1| phage tail fiber protein [Salmonella enterica subsp. enterica serovar Typhi str. M223]
>gi|213649707|ref|ZP_03379760.1| phage tail fiber protein [Salmonella enterica subsp. enterica serovar Typhi str. J185]
>gi|206971689|ref|ZP_03232639.1| phage tail fiber protein [Bacillus cereus AH1134]
>gi|196047589|ref|ZP_03114797.1| phage major tail protein, -1 family [Bacillus cereus 03BB108]
>gi|196037184|ref|ZP_03104499.1| phage major tail protein, -1 family [Bacillus cereus W]
>gi|195661214|ref|YP_002117682.1| tail component [Lactobacillus phage Lrm1]
>gi|194466416|ref|ZP_03072403.1| phage major tail protein, phi13 family [Lactobacillus reuteri 100-23]
>gi|193066178|ref|ZP_03047232.1| phage major tail tube protein [Escherichia coli E22]
>gi|191169766|ref|ZP_03031417.1| phage major tail tube protein [Escherichia coli B7A]
>gi|168772005|ref|ZP_02797012.1| phage minor tail protein L [Escherichia coli O157:H7 str. EC4486]
>gi|313895674|ref|ZP_07829230.1| phage major tail protein, phi13 family [Selenomonas sp. oral taxon 137 str. F0430]
>gi|313895643|ref|ZP_07829199.1| phage major tail protein, phi13 family [Selenomonas sp. oral taxon 137 str. F0430]
>gi|309795371|ref|ZP_07689789.1| phage tail protein I [Escherichia coli MS 145-7]
>gi|300924625|ref|ZP_07140585.1| phage tail protein I [Escherichia coli MS 182-1]
>gi|310819889|ref|YP_003952247.1| phage tail region protein [Stigmatella aurantiaca DW4/3-1]
>gi|310819873|ref|YP_003952231.1| phage tail protein [Stigmatella aurantiaca DW4/3-1]
>gi|310819784|ref|YP_003952142.1| phage tail region protein [Stigmatella aurantiaca DW4/3-1]
>gi|310819764|ref|YP_003952122.1| phage tail protein [Stigmatella aurantiaca DW4/3-1]
>gi|310818819|ref|YP_003951177.1| phage tail region protein [Stigmatella aurantiaca DW4/3-1]
>gi|310818818|ref|YP_003951176.1| phage tail region protein [Stigmatella aurantiaca DW4/3-1]
>gi|168822397|ref|ZP_02834397.1| phage tail protein I [Salmonella enterica subsp. enterica serovar Weltevreden str. HI_N05-537]
>gi|167554209|ref|ZP_02347950.1| phage tail protein I [Salmonella enterica subsp. enterica serovar Saintpaul str. SARA29]
>gi|319892551|ref|YP_004149426.1| Phage major tail protein [Staphylococcus pseudintermedius HKU10-03]
>gi|319892546|ref|YP_004149421.1| Phage tail fiber [Staphylococcus pseudintermedius HKU10-03]
>gi|314933957|ref|ZP_07841322.1| phage major tail protein, Phi13 family [Staphylococcus caprae C87]
>gi|317501070|ref|ZP_07959276.1| phage tail component [Lachnospiraceae bacterium 8_1_57FAA]
>gi|317485351|ref|ZP_07944231.1| phage tail protein [Bilophila wadsworthia 3_1_6]
>gi|260582897|ref|ZP_05850681.1| phage tail protein I [Haemophilus influenzae NT127]
>gi|317131488|ref|YP_004090802.1| phage tail component [Ethanoligenens harbinense YUAN-3]
>gi|257470324|ref|ZP_05634415.1| phage tail protein I [Fusobacterium ulcerans ATCC 49185]
>gi|221316480|ref|ZP_03598285.1| Phage major tail protein [Bacillus subtilis subsp. subtilis str. NCIB 3610]
>gi|197285829|ref|YP_002151701.1| phage tail protein [Proteus mirabilis HI4320]
>gi|197285828|ref|YP_002151700.1| phage variable tail fiber protein [Proteus mirabilis HI4320]
>gi|187733046|ref|YP_001880492.1| phage tail protein I [Shigella boydii CDC 3083-94]
>gi|163858742|ref|YP_001633040.1| phage tail protein [Bordetella petrii DSM 12804]
>gi|148379703|ref|YP_001254244.1| phage tail fiber protein [Clostridium botulinum A str. ATCC 3502]
>gi|87159942|ref|YP_494585.1| phi77 ORF020-like protein, phage major tail protein [Staphylococcus aureus subsp. aureus USA300_FPR3757]
>gi|78356916|ref|YP_388365.1| Phage tail protein [Desulfovibrio desulfuricans subsp. desulfuricans str. G20]
>gi|78355995|ref|YP_387444.1| Phage tail protein [Desulfovibrio desulfuricans subsp. desulfuricans str. G20]
>gi|315656909|ref|ZP_07909796.1| phage major tail protein [Mobiluncus curtisii subsp. holmesii ATCC 35242]
>gi|315654937|ref|ZP_07907842.1| phage major tail protein [Mobiluncus curtisii ATCC 51333]
>gi|315650337|ref|ZP_07903409.1| phage tail protein [Eubacterium saburreum DSM 3986]
>gi|315637244|ref|ZP_07892463.1| phage tail protein [Arcobacter butzleri JV22]
>gi|237669059|ref|ZP_04529043.1| phage tail domain protein [Clostridium butyricum E4 str. BoNT E BL5262]
>gi|237667088|ref|ZP_04527072.1| phage major tail protein, Phi13 family [Clostridium butyricum E4 str. BoNT E BL5262]
>gi|163800619|ref|ZP_02194520.1| Phage tail protein I [Vibrio sp. AND4]
>gi|71909225|ref|YP_286812.1| phage tail region protein [Dechloromonas aromatica RCB]
>gi|71909224|ref|YP_286811.1| phage tail region protein [Dechloromonas aromatica RCB]
>gi|42779487|ref|NP_976734.1| phi13 family phage major tail protein [Bacillus cereus ATCC 10987]
>gi|34495875|ref|NP_900090.1| phage tail protein [Chromobacterium violaceum ATCC 12472]
>gi|16767451|ref|NP_463066.1| phage tail protein [Salmonella enterica subsp. enterica serovar Typhimurium str. LT2]
>gi|312797251|ref|YP_004030173.1| phage tail protein [Burkholderia rhizoxinica HKI 454]
>gi|300704040|ref|YP_003745642.1| phage tail protein [Ralstonia solanacearum CFBP2957]
>gi|198243193|ref|YP_002216710.1| phage tail protein I [Salmonella enterica subsp. enterica serovar Dublin str. CT_02021853]
>gi|168483704|ref|ZP_02708656.1| phage major tail protein, Phi13 family [Streptococcus pneumoniae CDC1873-00]
>gi|269102629|ref|ZP_06155326.1| phage tail protein I [Photobacterium damselae subsp. damselae CIP 102761]
>gi|226941515|ref|YP_002796589.1| phage tail fiber protein [Laribacter hongkongensis HLHK9]
>gi|226940554|ref|YP_002795628.1| Phage tail protein I [Laribacter hongkongensis HLHK9]
>gi|226939332|ref|YP_002794405.1| phage tail fiber protein [Laribacter hongkongensis HLHK9]
>gi|218551318|ref|YP_002385110.1| phage tail protein [Escherichia fergusonii ATCC 35469]
>gi|169829198|ref|YP_001699356.1| phage tail protein [Lysinibacillus sphaericus C3-41]
>gi|307337812|ref|ZP_07613924.1| phage P2-related tail formation protein [Escherichia coli H591]
>gi|307275943|ref|ZP_07557076.1| phage major tail protein, Phi13 family [Enterococcus faecalis TX2134]
>gi|307272803|ref|ZP_07554050.1| phage major tail protein, Phi13 family [Enterococcus faecalis TX0855]
>gi|307271311|ref|ZP_07552590.1| phage major tail protein, Phi13 family [Enterococcus faecalis TX0855]
>gi|307270073|ref|ZP_07551393.1| phage major tail protein, Phi13 family [Enterococcus faecalis TX4248]
>gi|301022977|ref|ZP_07186792.1| phage tail protein I [Escherichia coli MS 69-1]
>gi|300947266|ref|ZP_07161471.1| phage tail protein I [Escherichia coli MS 116-1]
>gi|300907215|ref|ZP_07124878.1| phage tail protein I [Escherichia coli MS 84-1]
>gi|300860876|ref|ZP_07106963.1| phage tail component, N-terminal domain protein [Enterococcus faecalis TUSoD Ef11]
>gi|300860445|ref|ZP_07106532.1| phage major tail protein, Phi13 family [Enterococcus faecalis TUSoD Ef11]
>gi|300859763|ref|ZP_07105851.1| phage tail component, N-terminal domain protein [Enterococcus faecalis TUSoD Ef11]
>gi|294780285|ref|ZP_06745654.1| phage major tail protein, Phi13 family [Enterococcus faecalis PC1.1]
>gi|261257596|ref|ZP_05950129.1| phage P2-related tail formation protein [Escherichia coli O157:H7 str. FRIK966]
>gi|261225058|ref|ZP_05939339.1| phage P2-related tail formation protein [Escherichia coli O157:H7 str. FRIK2000]
>gi|256021043|ref|ZP_05434908.1| phage tail protein I [Shigella sp. D9]
>gi|197249634|ref|YP_002147637.1| phage tail protein I [Salmonella enterica subsp. enterica serovar Agona str. SL483]
>gi|194445466|ref|YP_002043316.1| phage tail protein I [Salmonella enterica subsp. enterica serovar Newport str. SL254]
>gi|191169485|ref|ZP_03031218.1| phage tail protein GpI [Escherichia coli B7A]
>gi|167991620|ref|ZP_02572719.1| phage tail protein I [Salmonella enterica subsp. enterica serovar 4,[5],12:i:- str. CVM23701]
>gi|29144559|ref|NP_807901.1| phage tail fiber protein [Salmonella enterica subsp. enterica serovar Typhi str. Ty2]
>gi|314995390|ref|ZP_07860493.1| phage major tail protein, Phi13 family [Enterococcus faecium TX0133a01]
>gi|314993071|ref|ZP_07858461.1| phage major tail protein, Phi13 family [Enterococcus faecium TX0133B]
>gi|314951960|ref|ZP_07854986.1| phage major tail protein, Phi13 family [Enterococcus faecium TX0133A]
>gi|314949160|ref|ZP_07852515.1| phage major tail protein, Phi13 family [Enterococcus faecium TX0082]
>gi|314943199|ref|ZP_07849990.1| phage major tail protein, Phi13 family [Enterococcus faecium TX0133C]
>gi|314940382|ref|ZP_07847544.1| phage major tail protein, Phi13 family [Enterococcus faecium TX0133a04]
>gi|313898120|ref|ZP_07831659.1| phage major tail protein, phi13 family [Clostridium sp. HGF2]
>gi|313897154|ref|ZP_07830699.1| phage major tail protein, phi13 family [Clostridium sp. HGF2]
>gi|168214689|ref|ZP_02640314.1| phage major tail protein, Phi13 family [Clostridium perfringens CPE str. F4969]
>gi|168211345|ref|ZP_02636970.1| phage major tail protein, Phi13 family [Clostridium perfringens B str. ATCC 3626]
>gi|167911610|ref|ZP_02498701.1| phage tail protein I [Burkholderia pseudomallei 112]
>gi|167893336|ref|ZP_02480738.1| phage tail protein I [Burkholderia pseudomallei 7894]
>gi|167824876|ref|ZP_02456347.1| phage tail protein I [Burkholderia pseudomallei 9]
>gi|167814845|ref|ZP_02446525.1| phage tail protein I [Burkholderia pseudomallei 91]
>gi|167744562|ref|ZP_02417336.1| phage tail protein I [Burkholderia pseudomallei 14]
>gi|167725623|ref|ZP_02408859.1| phage tail protein I [Burkholderia pseudomallei DM98]
>gi|167619484|ref|ZP_02388115.1| phage tail protein I [Burkholderia thailandensis Bt4]
>gi|167589018|ref|ZP_02381406.1| phage tail protein I [Burkholderia ubonensis Bu]
>gi|167584272|ref|ZP_02376660.1| phage tail protein I [Burkholderia ubonensis Bu]
>gi|257467103|ref|ZP_05631414.1| phage tail protein [Fusobacterium gonidiaformans ATCC 25563]
>gi|300916269|ref|ZP_07133016.1| phage tail protein I [Escherichia coli MS 115-1]
>gi|300764721|ref|ZP_07074712.1| phage major tail protein [Listeria monocytogenes FSL N1-017]
>gi|301048690|ref|ZP_07195699.1| phage tail protein I [Escherichia coli MS 185-1]
>gi|167993407|ref|ZP_02574501.1| phage minor tail protein G [Salmonella enterica subsp. enterica serovar 4,[5],12:i:- str. CVM23701]
>gi|167992733|ref|ZP_02573829.1| phage minor tail protein G [Salmonella enterica subsp. enterica serovar 4,[5],12:i:- str. CVM23701]
>gi|313113747|ref|ZP_07799321.1| phage tail protein I-like protein [Faecalibacterium cf. prausnitzii KLE1255]
>gi|312970955|ref|ZP_07785134.1| phage tail protein I [Escherichia coli 1827-70]
>gi|312966898|ref|ZP_07781116.1| phage tail protein I [Escherichia coli 2362-75]
>gi|312902783|ref|ZP_07761987.1| phage major tail protein, Phi13 family [Enterococcus faecalis TX0635]
>gi|312900146|ref|ZP_07759461.1| phage major tail protein, Phi13 family [Enterococcus faecalis TX0470]
>gi|312873808|ref|ZP_07733852.1| phage major tail protein, phi13 family [Lactobacillus iners LEAF 2052A-d]
>gi|307295879|ref|ZP_07575711.1| phage major tail protein, Phi13 family [Enterococcus faecalis TX0411]
>gi|307290800|ref|ZP_07570694.1| phage major tail protein, Phi13 family [Enterococcus faecalis TX0411]
>gi|307286476|ref|ZP_07566576.1| phage major tail protein, Phi13 family [Enterococcus faecalis TX0109]
>gi|307280641|ref|ZP_07561689.1| phage major tail protein, Phi13 family [Enterococcus faecalis TX0860]
>gi|301303642|ref|ZP_07209764.1| phage tail protein I [Escherichia coli MS 124-1]
>gi|204929576|ref|ZP_03220650.1| phage tail protein I [Salmonella enterica subsp. enterica serovar Javiana str. GA_MM04042433]
>gi|304379150|ref|ZP_07361895.1| Phi13 family phage major tail protein [Staphylococcus aureus subsp. aureus ATCC BAA-39]
>gi|300911921|ref|ZP_07129364.1| phage major tail protein [Staphylococcus aureus subsp. aureus TCH70]
>gi|300901724|ref|ZP_07119780.1| phage tail protein I [Escherichia coli MS 198-1]
>gi|297591017|ref|ZP_06949655.1| phage major tail protein [Staphylococcus aureus subsp. aureus MN8]
>gi|297589986|ref|ZP_06948626.1| Phi13 family phage major tail protein [Staphylococcus aureus subsp. aureus MN8]
>gi|297246582|ref|ZP_06930415.1| phage major tail protein [Staphylococcus aureus A8796]
>gi|297246306|ref|ZP_06930153.1| phi13 family phage major tail protein [Staphylococcus aureus A8796]
>gi|297207835|ref|ZP_06924269.1| phage major tail protein [Staphylococcus aureus subsp. aureus ATCC 51811]
>gi|295407552|ref|ZP_06817345.1| phage major tail protein [Staphylococcus aureus A8819]
>gi|295407466|ref|ZP_06817261.1| phi13 family phage major tail protein [Staphylococcus aureus A8819]
>gi|294848471|ref|ZP_06789217.1| phage major tail protein [Staphylococcus aureus A9754]
>gi|282927355|ref|ZP_06334973.1| phage major tail protein [Staphylococcus aureus A10102]
>gi|282921753|ref|ZP_06329470.1| phage major tail protein [Staphylococcus aureus A9765]
>gi|258455556|ref|ZP_05703513.1| phage major tail protein [Staphylococcus aureus A5937]
>gi|258454510|ref|ZP_05702477.1| phage major tail protein [Staphylococcus aureus A5937]
>gi|258448831|ref|ZP_05696941.1| phage major tail protein [Staphylococcus aureus A6224]
>gi|258429962|ref|ZP_05688332.1| phage major tail protein [Staphylococcus aureus A9299]
>gi|258421070|ref|ZP_05684001.1| phi13 family phage major tail protein [Staphylococcus aureus A9719]
>gi|258420292|ref|ZP_05683239.1| phage major tail protein [Staphylococcus aureus A9719]
>gi|253734919|ref|ZP_04869084.1| phi13 family phage major tail protein [Staphylococcus aureus subsp. aureus TCH130]
>gi|237812946|ref|YP_002897397.1| phage tail protein I [Burkholderia pseudomallei MSHR346]
>gi|227885982|ref|ZP_04003787.1| phage tail protein [Escherichia coli 83972]
>gi|194439320|ref|ZP_03071398.1| phage tail protein I [Escherichia coli 101-1]
>gi|194432910|ref|ZP_03065194.1| phage tail protein I [Shigella dysenteriae 1012]
>gi|193068141|ref|ZP_03049105.1| phage tail protein I [Escherichia coli E110019]
>gi|193062500|ref|ZP_03043594.1| phage tail protein I [Escherichia coli E22]
>gi|61806436|ref|YP_214213.1| T7-like tail fiber [Prochlorococcus phage P-SSP7]
>gi|294661658|ref|YP_003580111.1| gp38 distal long tail fiber assembly catalyst [Klebsiella phage KP15]
>gi|22126073|ref|NP_669496.1| phage tail protein [Yersinia pestis KIM 10]
>gi|299779192|ref|YP_003734386.1| gp38 distal long tail fiber adhesin [Enterobacteria phage IME08]
>gi|304373814|ref|YP_003858559.1| gp37 large distal tail fiber subunit [Enterobacteria phage RB16]
>gi|221214635|ref|ZP_03587605.1| phage tail protein I [Burkholderia multivorans CGD1]
>gi|200387714|ref|ZP_03214326.1| phage tail protein I [Salmonella enterica subsp. enterica serovar Virchow str. SL491]
>gi|182625330|ref|ZP_02953104.1| phage major tail protein, Phi13 family [Clostridium perfringens D str. JGS1721]
>gi|170769328|ref|ZP_02903781.1| phage tail protein GpI [Escherichia albertii TW07627]
>gi|193068911|ref|ZP_03049870.1| phage tail protein I [Escherichia coli E110019]
>gi|188494126|ref|ZP_03001396.1| phage tail protein GpI [Escherichia coli 53638]
>gi|163795320|ref|ZP_02189287.1| phage tail protein I [alpha proteobacterium BAL199]
>gi|163736703|ref|ZP_02144122.1| Phage tail protein I [Phaeobacter gallaeciensis BS107]
>gi|153820517|ref|ZP_01973184.1| phage tail protein I [Vibrio cholerae NCTC 8457]
>gi|153820244|ref|ZP_01972911.1| phage tail protein I [Vibrio cholerae NCTC 8457]
>gi|134277680|ref|ZP_01764395.1| phage tail protein I [Burkholderia pseudomallei 305]
>gi|115378499|ref|ZP_01465657.1| phage tail protein domain [Stigmatella aurantiaca DW4/3-1]
>gi|115377369|ref|ZP_01464575.1| phage tail protein domain [Stigmatella aurantiaca DW4/3-1]
>gi|114707468|ref|ZP_01440364.1| Phage tail protein I [Fulvimarina pelagi HTCC2506]
>gi|84391282|ref|ZP_00991613.1| Phage tail protein I [Vibrio splendidus 12B01]
>gi|71902318|ref|ZP_00684304.1| Phage tail protein I [Xylella fastidiosa Ann-1]
>gi|71901668|ref|ZP_00683745.1| Phage tail protein I [Xylella fastidiosa Ann-1]
>gi|71900793|ref|ZP_00682913.1| Phage tail protein I [Xylella fastidiosa Ann-1]
>gi|71897699|ref|ZP_00679944.1| Phage tail protein I [Xylella fastidiosa Ann-1]
>gi|71276764|ref|ZP_00653029.1| Phage tail protein I [Xylella fastidiosa Dixon]
>gi|71276756|ref|ZP_00653022.1| Phage tail protein I [Xylella fastidiosa Dixon]
>gi|71275720|ref|ZP_00652005.1| Phage tail protein I [Xylella fastidiosa Dixon]
>gi|289770173|ref|ZP_06529551.1| phage tail protein [Streptomyces lividans TK24]
>gi|212638516|ref|YP_002315036.1| phage major tail protein [Anoxybacillus flavithermus WK1]
>gi|119962953|ref|YP_949305.1| phage tail domain-containing protein [Arthrobacter aurescens TC1]
>gi|108758744|ref|YP_630097.1| phage tail region protein [Myxococcus xanthus DK 1622]
>gi|77165344|ref|YP_343869.1| phage tail region protein [Nitrosococcus oceani ATCC 19707]
>gi|307943665|ref|ZP_07659009.1| phage tail protein I [Roseibium sp. TrichSKD4]
>gi|302554473|ref|ZP_07306815.1| phage tail protein [Streptomyces viridochromogenes DSM 40736]
>gi|302524505|ref|ZP_07276847.1| phage tail protein [Streptomyces sp. AA4]
>gi|297196163|ref|ZP_06913561.1| phage tail protein [Streptomyces pristinaespiralis ATCC 25486]
>gi|295428012|ref|ZP_06820644.1| phage major tail protein [Staphylococcus aureus subsp. aureus EMRSA16]
>gi|294631697|ref|ZP_06710257.1| phage tail protein [Streptomyces sp. e14]
>gi|293510332|ref|ZP_06669038.1| phage tail fiber protein [Staphylococcus aureus subsp. aureus M809]
>gi|293417410|ref|ZP_06660034.1| phage tail fiber protein [Escherichia coli B185]
>gi|293417409|ref|ZP_06660033.1| phage P2 tail formation protein [Escherichia coli B185]
>gi|291447870|ref|ZP_06587260.1| phage tail protein [Streptomyces roseosporus NRRL 15998]
>gi|283958719|ref|ZP_06376165.1| phage major tail protein, Phi13 family [Staphylococcus aureus subsp. aureus A017934/97]
>gi|282919217|ref|ZP_06326952.1| phage major tail protein [Staphylococcus aureus subsp. aureus C427]
>gi|282911081|ref|ZP_06318883.1| phage major tail protein [Staphylococcus aureus subsp. aureus WBG10049]
>gi|282905852|ref|ZP_06313707.1| phage major tail protein [Staphylococcus aureus subsp. aureus Btn1260]
>gi|282904624|ref|ZP_06312499.1| phage major tail protein, Phi13 family [Staphylococcus aureus subsp. aureus C160]
>gi|262383947|ref|ZP_06077083.1| phage tail protein [Bacteroides sp. 2_1_33B]
>gi|257893415|ref|ZP_05673068.1| phi13 family phage major tail protein [Enterococcus faecium 1,231,408]
>gi|257891539|ref|ZP_05671192.1| phi13 family phage major tail protein [Enterococcus faecium 1,231,410]
>gi|257883505|ref|ZP_05663158.1| phi13 family phage major tail protein [Enterococcus faecium 1,231,502]
>gi|257881700|ref|ZP_05661353.1| phi13 family phage major tail protein [Enterococcus faecium 1,231,502]
>gi|257879571|ref|ZP_05659224.1| phi13 family phage major tail protein [Enterococcus faecium 1,230,933]
>gi|257879503|ref|ZP_05659156.1| phi13 family phage major tail protein [Enterococcus faecium 1,230,933]
>gi|257434090|ref|ZP_05610441.1| phage major tail protein [Staphylococcus aureus subsp. aureus E1410]
>gi|257431377|ref|ZP_05607751.1| phi13 family phage major tail protein [Staphylococcus aureus subsp. aureus 68-397]
>gi|257428226|ref|ZP_05604624.1| phage major tail protein [Staphylococcus aureus subsp. aureus 65-1322]
>gi|257088332|ref|ZP_05582693.1| phage major tail protein [Enterococcus faecalis D6]
>gi|257079380|ref|ZP_05573741.1| phi13 family phage major tail protein [Enterococcus faecalis JH1]
>gi|256964724|ref|ZP_05568895.1| phage major tail protein [Enterococcus faecalis HIP11704]
>gi|256956788|ref|ZP_05560959.1| phage major tail protein [Enterococcus faecalis DS5]
>gi|256841608|ref|ZP_05547114.1| phage tail protein [Parabacteroides sp. D13]
>gi|256619480|ref|ZP_05476326.1| phage major tail protein [Enterococcus faecalis ATCC 4200]
>gi|256617106|ref|ZP_05473952.1| phage major tail protein [Enterococcus faecalis ATCC 4200]
>gi|254505172|ref|ZP_05117323.1| phage tail protein I [Labrenzia alexandrii DFL-11]
>gi|254449229|ref|ZP_05062677.1| phage tail protein I [gamma proteobacterium HTCC5015]
>gi|254425832|ref|ZP_05039549.1| phage tail protein domain [Synechococcus sp. PCC 7335]
>gi|254416236|ref|ZP_05029990.1| phage tail protein domain [Microcoleus chthonoplastes PCC 7420]
>gi|254197106|ref|ZP_04903529.1| phage tail protein I [Burkholderia pseudomallei S13]
>gi|254193587|ref|ZP_04900020.1| phage tail protein I [Burkholderia pseudomallei S13]
>gi|254193342|ref|ZP_04899776.1| phage tail protein I [Burkholderia pseudomallei S13]
>gi|254183953|ref|ZP_04890544.1| phage tail protein I [Burkholderia pseudomallei 1655]
>gi|237745777|ref|ZP_04576257.1| phage tail protein I [Oxalobacter formigenes HOxBLS]
>gi|226945791|ref|YP_002800864.1| Phage P2 tail fiber gpH-like protein [Azotobacter vinelandii DJ]
>gi|157160358|ref|YP_001457676.1| phage tail protein I [Escherichia coli HS]
>gi|110800688|ref|YP_696022.1| phi13 family phage major tail protein [Clostridium perfringens ATCC 13124]
>gi|104783157|ref|YP_609655.1| phage major tail protein [Pseudomonas entomophila L48]
>gi|104783110|ref|YP_609608.1| Mu-like phage tail fiber protein [Pseudomonas entomophila L48]
>gi|77457369|ref|YP_346874.1| Phage tail protein I [Pseudomonas fluorescens Pf0-1]
>gi|254793879|ref|YP_003078716.1| phage P2-related tail formation protein [Escherichia coli O157:H7 str. TW14359]
>gi|157157340|ref|YP_001463283.1| phage tail protein I [Escherichia coli E24377A]
>gi|309777835|ref|ZP_07672781.1| phage tail protein [Erysipelotrichaceae bacterium 3_1_53]
>gi|300939702|ref|ZP_07154348.1| phage tail protein I-like protein [Escherichia coli MS 21-1]
>gi|300933985|ref|ZP_07149241.1| phi13 family phage major tail protein [Corynebacterium resistens DSM 45100]
>gi|300927032|ref|ZP_07142785.1| phage tail protein I [Escherichia coli MS 182-1]
>gi|300923552|ref|ZP_07139585.1| phage tail protein I [Escherichia coli MS 182-1]
>gi|300898673|ref|ZP_07116989.1| phage tail protein I [Escherichia coli MS 198-1]
>gi|300898171|ref|ZP_07116531.1| phage tail protein I [Escherichia coli MS 198-1]
>gi|258541928|ref|YP_003187361.1| phage related tail protein [Acetobacter pasteurianus IFO 3283-01]
>gi|225871027|ref|YP_002746974.1| phage tail protein [Streptococcus equi subsp. equi 4047]
>gi|225863822|ref|YP_002749200.1| phage major tail protein, Phi13 family [Bacillus cereus 03BB102]
>gi|218905492|ref|YP_002453326.1| phage major tail protein, Phi13 family [Bacillus cereus AH820]
>gi|218234270|ref|YP_002367338.1| phage major tail protein, Phi13 family [Bacillus cereus B4264]
>gi|217961366|ref|YP_002339934.1| phage major tail protein, Phi13 family [Bacillus cereus AH187]
>gi|209884726|ref|YP_002288583.1| phage tail protein I [Oligotropha carboxidovorans OM5]
>gi|197118924|ref|YP_002139351.1| phage tail tube protein gp19 [Geobacter bemidjiensis Bem]
>gi|197118923|ref|YP_002139350.1| phage tail tube protein gp19 [Geobacter bemidjiensis Bem]
>gi|188587621|ref|YP_001921095.1| phage tail protein [Clostridium botulinum E3 str. Alaska E43]
>gi|188577633|ref|YP_001914562.1| phage tail protein I [Xanthomonas oryzae pv. oryzae PXO99A]
>gi|170759813|ref|YP_001786839.1| phi13 family phage major tail protein [Clostridium botulinum A3 str. Loch Maree]
>gi|170757653|ref|YP_001782114.1| phi13 family phage major tail protein [Clostridium botulinum B1 str. Okra]
>gi|170684063|ref|YP_001746285.1| phage tail protein GpI [Escherichia coli SMS-3-5]
>gi|169833513|ref|YP_001693481.1| phi13 family phage major tail protein [Streptococcus pneumoniae Hungary19A-6]
>gi|167630987|ref|YP_001681486.1| phage major tail protein, phi13 family [Heliobacterium modesticaldum Ice1]
>gi|167630896|ref|YP_001681395.1| phage major tail protein, phi13 family [Heliobacterium modesticaldum Ice1]
>gi|153954551|ref|YP_001395316.1| phage tail fibre protein [Clostridium kluyveri DSM 555]
>gi|153941002|ref|YP_001392474.1| phi13 family phage major tail protein [Clostridium botulinum F str. Langeland]
>gi|153939577|ref|YP_001391150.1| phi13 family phage major tail protein [Clostridium botulinum F str. Langeland]
>gi|153933999|ref|YP_001384744.1| phi13 family phage major tail protein [Clostridium botulinum A str. ATCC 19397]
>gi|153932209|ref|YP_001385261.1| phi13 family phage major tail protein [Clostridium botulinum A str. ATCC 19397]
>gi|151222102|ref|YP_001332924.1| phage major tail protein [Staphylococcus aureus subsp. aureus str. Newman]
>gi|146311879|ref|YP_001176953.1| phage major tail subunit [Enterobacter sp. 638]
>gi|145300700|ref|YP_001143541.1| phage tail length determinator [Aeromonas salmonicida subsp. salmonicida A449]
>gi|145298567|ref|YP_001141408.1| phage tail length determinator [Aeromonas salmonicida subsp. salmonicida A449]
>gi|92118793|ref|YP_578522.1| Phage tail protein I [Nitrobacter hamburgensis X14]
>gi|92117903|ref|YP_577632.1| Phage tail protein I [Nitrobacter hamburgensis X14]
>gi|307692892|ref|ZP_07635129.1| phage tail protein [Ruminococcaceae bacterium D16]
>gi|307687445|ref|ZP_07629891.1| phage major tail protein, phi13 family [Clostridium cellulovorans 743B]
>gi|307686586|ref|ZP_07629032.1| phage major tail protein, phi13 family [Clostridium cellulovorans 743B]
>gi|307243577|ref|ZP_07525724.1| phage tail component, N-terminal domain protein [Peptostreptococcus stomatis DSM 17678]
>gi|307243558|ref|ZP_07525705.1| phage major tail protein, Phi13 family [Peptostreptococcus stomatis DSM 17678]
>gi|300935325|ref|ZP_07150334.1| phage tail protein I-like protein [Escherichia coli MS 21-1]
>gi|293604609|ref|ZP_06687012.1| phage tail tape-measure protein [Achromobacter piechaudii ATCC 43553]
>gi|85374685|ref|YP_458747.1| phage tail region protein [Erythrobacter litoralis HTCC2594]
>gi|306817325|ref|ZP_07451070.1| phage major tail protein [Mobiluncus mulieris ATCC 35239]
>gi|301300743|ref|ZP_07206928.1| phage major tail protein, Phi13 family [Lactobacillus salivarius ACS-116-V-Col5a]
>gi|300766153|ref|ZP_07076118.1| phage major tail protein [Listeria monocytogenes FSL N1-017]
>gi|298346357|ref|YP_003719044.1| phi13 family phage major tail protein [Mobiluncus curtisii ATCC 43063]
>gi|304436832|ref|ZP_07396797.1| phage tail protein [Selenomonas sp. oral taxon 149 str. 67H29BP]
>gi|81299552|ref|YP_399760.1| Phage tail protein I [Synechococcus elongatus PCC 7942]
>gi|303234028|ref|ZP_07320677.1| phage tail component, N-terminal domain protein [Finegoldia magna BVS033A4]
>gi|300715687|ref|YP_003740490.1| phage tail protein [Erwinia billingiae Eb661]
>gi|300714707|ref|YP_003739510.1| Phage tail protein I [Erwinia billingiae Eb661]
>gi|300786718|ref|YP_003767009.1| phage tail protein [Amycolatopsis mediterranei U32]
>gi|300786714|ref|YP_003767005.1| phage tail protein [Amycolatopsis mediterranei U32]
>gi|294817733|ref|ZP_06776375.1| phage tail protein [Streptomyces clavuligerus ATCC 27064]
>gi|294817729|ref|ZP_06776371.1| phage tail protein [Streptomyces clavuligerus ATCC 27064]
>gi|294810882|ref|ZP_06769525.1| Phage tail protein [Streptomyces clavuligerus ATCC 27064]
>gi|294810874|ref|ZP_06769517.1| phage tail region protein [Streptomyces clavuligerus ATCC 27064]
>gi|294810872|ref|ZP_06769515.1| phage tail region protein [Streptomyces clavuligerus ATCC 27064]
>gi|296105514|ref|YP_003617214.1| Phage minor tail protein [Legionella pneumophila 2300/99 Alcoy]
>gi|238028264|ref|YP_002912495.1| Phage tail protein I [Burkholderia glumae BGR1]
>gi|226949973|ref|YP_002805064.1| phage major tail protein, Phi13 family [Clostridium botulinum A2 str. Kyoto]
>gi|226949131|ref|YP_002804222.1| phage major tail protein, Phi13 family [Clostridium botulinum A2 str. Kyoto]
>gi|294636169|ref|ZP_06714589.1| phage minor tail protein G [Edwardsiella tarda ATCC 23685]
>gi|293397421|ref|ZP_06641674.1| phage tail protein [Serratia odorifera DSM 4582]
>gi|293397417|ref|ZP_06641670.1| phage tail protein [Serratia odorifera DSM 4582]
>gi|293393550|ref|ZP_06637860.1| phage tail protein I [Serratia odorifera DSM 4582]
>gi|92113511|ref|YP_573439.1| Phage tail protein I [Chromohalobacter salexigens DSM 3043]
>gi|78485035|ref|YP_390960.1| Phage tail protein I [Thiomicrospira crunogena XCL-2]
>gi|238694959|ref|YP_002922153.1| distal long tail fiber assembly catalyst [Enterobacteria phage JSE]
>gi|197935887|ref|YP_002213723.1| tail tuber protein B [Ralstonia phage RSB1]
>gi|197935886|ref|YP_002213722.1| tail tuber protein A [Ralstonia phage RSB1]
>gi|118197621|ref|YP_874014.1| distal tail fiber protein [Thermus phage phiYS40]
>gi|109289964|ref|YP_655496.1| tail protein U [Mannheimia phage phiMHaA1]
>gi|109289949|ref|YP_655481.1| tail synthesis protein S [Mannheimia phage phiMHaA1]
>gi|109289948|ref|YP_655480.1| tail completion protein R [Mannheimia phage phiMHaA1]
>gi|66391732|ref|YP_239257.1| gp37 large distal tail fiber subunit [Enterobacteria phage RB43]
>gi|66391731|ref|YP_239256.1| gp36 small distal tail fiber subunit [Enterobacteria phage RB43]
>gi|30387495|ref|NP_848304.1| tail fiber protein [Yersinia pestis phage phiA1122]
>gi|9634043|ref|NP_052117.1| tail fiber protein [Yersinia phage phiYeO3-12]
>gi|9627477|ref|NP_042005.1| tail fiber protein [Enterobacteria phage T7]
>gi|283787240|ref|YP_003367105.1| phage tail protein [Citrobacter rodentium ICC168]
>gi|269203611|ref|YP_003282880.1| phage major tail protein [Staphylococcus aureus subsp. aureus ED98]
>gi|291282875|ref|YP_003499693.1| phage tail protein I [Escherichia coli O55:H7 str. CB9615]
>gi|283796810|ref|ZP_06345963.1| phage tail protein [Clostridium sp. M62/1]
>gi|281416543|ref|YP_003347344.1| PblA-like tail protein [Enterococcus phage phiFL2A]
>gi|281416542|ref|YP_003347343.1| tail protein [Enterococcus phage phiFL2A]
>gi|281416271|ref|YP_003347620.1| PblB-like tail protein [Enterococcus phage phiFL3A]
>gi|281416266|ref|YP_003347615.1| tail protein [Enterococcus phage phiFL3A]
>gi|261342507|ref|ZP_05970365.1| phage tail protein I [Enterobacter cancerogenus ATCC 35316]
>gi|261340083|ref|ZP_05967941.1| phage tail protein I [Enterobacter cancerogenus ATCC 35316]
>gi|284053258|ref|ZP_06383468.1| phage tail protein [Arthrospira platensis str. Paraca]
>gi|284052780|ref|ZP_06382990.1| phage tail protein [Arthrospira platensis str. Paraca]
>gi|282855878|ref|ZP_06265177.1| phage tail protein [Pyramidobacter piscolens W5455]
>gi|282851318|ref|ZP_06260683.1| phage tail component, N-terminal domain protein [Lactobacillus gasseri 224-1]
>gi|215401217|ref|YP_002332522.1| major tail protein [Staphylococcus phage phiSauS-IPLA88]
>gi|168184190|ref|ZP_02618854.1| phage major tail protein, Phi13 family [Clostridium botulinum Bf]
>gi|168183967|ref|ZP_02618631.1| phage major tail protein, Phi13 family subfamily [Clostridium botulinum Bf]
>gi|168182339|ref|ZP_02617003.1| phage major tail protein, Phi13 family [Clostridium botulinum Bf]
>gi|260579088|ref|ZP_05846986.1| phage major tail protein, Phi13 family subfamily [Corynebacterium jeikeium ATCC 43734]
>gi|260590073|ref|ZP_05855986.1| phage major tail protein, Phi13 family subfamily [Blautia hansenii DSM 20583]
>gi|258545870|ref|ZP_05706104.1| phage tail protein I [Cardiobacterium hominis ATCC 15826]
>gi|258544075|ref|ZP_05704309.1| phage tail protein I [Cardiobacterium hominis ATCC 15826]
>gi|168484823|ref|ZP_02709768.1| phage major tail protein, Phi13 family [Streptococcus pneumoniae CDC1873-00]
>gi|168484656|ref|ZP_02709608.1| phage major tail protein, Phi13 family [Streptococcus pneumoniae CDC1873-00]
>gi|241894893|ref|ZP_04782189.1| phage tail component [Weissella paramesenteroides ATCC 33313]
>gi|239638109|ref|ZP_04679068.1| phage major tail protein, Phi13 family [Staphylococcus warneri L37603]
>gi|238801904|ref|YP_002925107.1| tail protein [Streptococcus phage 5093]
>gi|115304293|ref|YP_762592.1| major tail shaft protein [Lactococcus phage Q54]
>gi|89152492|ref|YP_512323.1| tail protein [Bacillus phage Fah]
>gi|66391778|ref|YP_238502.1| tail protein [Streptococcus phage 2972]
>gi|66391774|ref|YP_238498.1| tail protein [Streptococcus phage 2972]
>gi|29028655|ref|NP_803344.1| major tail protein [Staphylococcus phage phi 12]
>gi|22296532|ref|NP_680492.1| major tail protein [Lactobacillus phage A2]
>gi|227875038|ref|ZP_03993183.1| phi13 family phage major tail protein [Mobiluncus mulieris ATCC 35243]
>gi|227543503|ref|ZP_03973552.1| phi13 family phage major tail protein [Lactobacillus reuteri CF48-3A]
>gi|33770533|ref|NP_892070.1| tail fiber protein [Yersinia phage PY54]
>gi|9632904|ref|NP_049933.1| major tail protein [Streptococcus phage Sfi19]
>gi|9632429|ref|NP_049401.1| major tail protein [Streptococcus phage DT1]
>gi|227115485|ref|ZP_03829141.1| phage tail fiber protein [Pectobacterium carotovorum subsp. brasiliensis PBR1692]
>gi|157738599|ref|YP_001491537.1| tail protein [Staphylococcus phage SAP-2]
>gi|149882931|ref|YP_001294868.1| tail fiber protein [Burkholderia phage BcepNY3]
>gi|119637783|ref|YP_919019.1| Tail fiber protein [Yersinia phage Berlin]
>gi|84662618|ref|YP_453583.1| deduced tail fiber protein [Xanthomonas phage OP1]
>gi|83571763|ref|YP_425015.1| tail protein/adaptor protein [Enterobacteria phage K1E]
>gi|62327107|ref|YP_223895.1| major tail protein [Lactobacillus phage phiJL-1]
>gi|46402098|ref|YP_006592.1| major tail shaft subunit [Klebsiella phage phiKO2]
>gi|33300849|ref|NP_877477.1| tail fiber protein [Pseudomonas phage phiKMV]
>gi|31711680|ref|NP_853598.1| tail fiber fragment [Enterobacteria phage SP6]
>gi|29565757|ref|NP_817330.1| minor tail protein [Staphylococcus aureus phage P68]
>gi|29565756|ref|NP_817329.1| tail protein [Staphylococcus aureus phage P68]
>gi|17570833|ref|NP_523342.1| tail fiber protein [Enterobacteria phage T3]
>gi|12248116|ref|NP_073692.1| tail protein [Bacillus phage GA-1]
>gi|226199000|ref|ZP_03794563.1| phage tail protein I [Burkholderia pseudomallei Pakistan 9]
>gi|225626387|ref|YP_002727882.1| major tail protein [Enterococcus phage EFAP-1]
>gi|225626384|ref|YP_002727879.1| tail component [Enterococcus phage EFAP-1]
>gi|209363596|ref|YP_002268014.1| major tail protein 2 [Staphylococcus phage phi2958PVL]
>gi|115315639|ref|YP_764325.1| major tail structural protein [Lactococcus phage jj50]
>gi|46401886|ref|YP_006985.1| receptor-binding tail protein [Enterobacteria phage T5]
>gi|213586300|ref|ZP_03368126.1| phage tail fiber protein [Salmonella enterica subsp. enterica serovar Typhi str. E98-0664]
>gi|170676305|ref|YP_001742066.1| major tail subunit [Salmonella phage E1]
>gi|196033422|ref|ZP_03100834.1| phage major tail protein, Phi13 family [Bacillus cereus W]
>gi|194430629|ref|ZP_03063081.1| phage tail protein I [Escherichia coli B171]
>gi|307350347|ref|ZP_07619952.1| phage major tail subunit [Escherichia coli TA280]
>gi|319896810|ref|YP_004135004.1| phage tail protein [Haemophilus influenzae F3031]
>gi|310818167|ref|YP_003950525.1| phage tail-like protein [Stigmatella aurantiaca DW4/3-1]
>gi|319892550|ref|YP_004149425.1| Phage major tail protein [Staphylococcus pseudintermedius HKU10-03]
>gi|319891873|ref|YP_004148748.1| Phage major tail protein [Staphylococcus pseudintermedius HKU10-03]
>gi|317487977|ref|ZP_07946560.1| phage tail protein I [Eggerthella sp. 1_3_56FAA]
>gi|311107803|ref|YP_003980656.1| phage tail family protein 2 [Achromobacter xylosoxidans A8]
>gi|309788331|ref|ZP_07682935.1| part of phage tail fiber [Shigella dysenteriae 1617]
>gi|221316530|ref|ZP_03598335.1| Phage tail tape mesure protein [Bacillus subtilis subsp. subtilis str. NCIB 3610]
>gi|148379701|ref|YP_001254242.1| phage tail protein [Clostridium botulinum A str. ATCC 3502]
>gi|85058835|ref|YP_454537.1| phage tail fiber protein [Sodalis glossinidius str. 'morsitans']
>gi|85058694|ref|YP_454396.1| phage tail/DNA circulation protein [Sodalis glossinidius str. 'morsitans']
>gi|16764283|ref|NP_459898.1| minor tail protein [Salmonella phage Fels-1]
>gi|16764278|ref|NP_459893.1| major tail protein [Salmonella phage Fels-1]
>gi|312795694|ref|YP_004028616.1| PHAGE TAIL PROTEIN [Burkholderia rhizoxinica HKI 454]
>gi|312794931|ref|YP_004027853.1| phage tail protein [Burkholderia rhizoxinica HKI 454]
>gi|281491937|ref|YP_003353917.1| phage tail-host specificity [Lactococcus lactis subsp. lactis KF147]
>gi|281491549|ref|YP_003353529.1| phage major tail protein [Lactococcus lactis subsp. lactis KF147]
>gi|307560694|ref|ZP_07624461.1| phage major tail subunit [Escherichia coli H299]
>gi|307221213|ref|ZP_07507637.1| phage major tail subunit [Escherichia coli M718]
>gi|307269686|ref|ZP_07551017.1| phage major tail protein, Phi13 family [Enterococcus faecalis TX4248]
>gi|226940905|ref|YP_002795979.1| phage tail protein [Laribacter hongkongensis HLHK9]
>gi|226940093|ref|YP_002795166.1| phage tail-like protein [Laribacter hongkongensis HLHK9]
>gi|226940069|ref|YP_002795142.1| phage tail fiber protein [Laribacter hongkongensis HLHK9]
>gi|189440011|ref|YP_001955092.1| phage major tail protein [Bifidobacterium longum DJO10A]
>gi|283456329|ref|YP_003360893.1| phage major tail protein [Bifidobacterium dentium Bd1]
>gi|167915200|ref|ZP_02502291.1| phage tail protein I [Burkholderia pseudomallei 112]
>gi|312902321|ref|ZP_07761528.1| phage major tail protein, Phi13 family [Enterococcus faecalis TX0635]
>gi|312901352|ref|ZP_07760632.1| phage major tail protein, Phi13 family [Enterococcus faecalis TX0470]
>gi|297246581|ref|ZP_06930414.1| phage major tail protein [Staphylococcus aureus A8796]
>gi|295407551|ref|ZP_06817344.1| phage major tail protein [Staphylococcus aureus A8819]
>gi|294848469|ref|ZP_06789215.1| phage major tail protein [Staphylococcus aureus A9754]
>gi|282927357|ref|ZP_06334975.1| phage major tail protein [Staphylococcus aureus A10102]
>gi|282921752|ref|ZP_06329469.1| phage major tail protein [Staphylococcus aureus A9765]
>gi|293374845|ref|ZP_06621147.1| phage tail component, N-terminal domain protein [Turicibacter sanguinis PC909]
>gi|293374832|ref|ZP_06621135.1| phage tail component, N-terminal domain protein [Turicibacter sanguinis PC909]
>gi|293374342|ref|ZP_06620669.1| phage tail component, N-terminal domain protein [Turicibacter sanguinis PC909]
>gi|222148471|ref|YP_002549428.1| phage tail fiber protein [Agrobacterium vitis S4]
>gi|108793540|ref|YP_636690.1| phage tail protein [Yersinia pestis Antiqua]
>gi|299779191|ref|YP_003734385.1| gp37 long tail fiber distal subunit [Enterobacteria phage IME08]
>gi|311993250|ref|YP_004010116.1| gp38 distal long tail fiber assembly catalyst [Enterobacteria phage CC31]
>gi|304373815|ref|YP_003858560.1| gp38 distal long tail fiber assembly catalyst [Enterobacteria phage RB16]
>gi|94988468|ref|YP_596569.1| major tail protein [Streptococcus phage 9429.2]
>gi|307943203|ref|ZP_07658548.1| phage tail protein I [Roseibium sp. TrichSKD4]
>gi|302520365|ref|ZP_07272707.1| phage major tail protein [Streptomyces sp. SPB78]
>gi|298372569|ref|ZP_06982559.1| phage major tail protein, Phi13 family [Bacteroidetes oral taxon 274 str. F0058]
>gi|298372542|ref|ZP_06982532.1| phage major tail protein, Phi13 family [Bacteroidetes oral taxon 274 str. F0058]
>gi|295428011|ref|ZP_06820643.1| phage major tail protein [Staphylococcus aureus subsp. aureus EMRSA16]
>gi|293418644|ref|ZP_06661079.1| phage tail component [Escherichia coli B088]
>gi|291435902|ref|ZP_06575292.1| phage major tail protein [Streptomyces ghanaensis ATCC 14672]
>gi|282919216|ref|ZP_06326951.1| phage major tail protein [Staphylococcus aureus subsp. aureus C427]
>gi|262046325|ref|ZP_06019287.1| phage fiber tail protein [Lactobacillus crispatus MV-3A-US]
>gi|257891956|ref|ZP_05671609.1| phage major tail protein a [Enterococcus faecium 1,231,410]
>gi|257881807|ref|ZP_05661460.1| phage major tail protein a [Enterococcus faecium 1,231,502]
>gi|258543076|ref|YP_003188509.1| phage minor tail protein [Acetobacter pasteurianus IFO 3283-01]
>gi|225871316|ref|YP_002747263.1| phage minor tail protein [Streptococcus equi subsp. equi 4047]
>gi|145597200|ref|YP_001154663.1| phage tail protein [Yersinia pestis Pestoides F]
>gi|117624123|ref|YP_853036.1| phage major tail subunit [Escherichia coli APEC O1]
>gi|108793740|ref|YP_636577.1| phage tail protein [Yersinia pestis Nepal516]
>gi|149279316|ref|ZP_01885447.1| phage related tail fiber protein [Pedobacter sp. BAL39]
>gi|259908689|ref|YP_002649045.1| Phage tail/DNA circulation protein [Erwinia pyrifoliae Ep1/96]
>gi|304436831|ref|ZP_07396796.1| phage tail fibre protein [Selenomonas sp. oral taxon 149 str. 67H29BP]
>gi|118575481|ref|YP_875224.1| phage related minor tail protein [Cenarchaeum symbiosum A]
>gi|182682955|ref|YP_001837079.1| major tail protein [Enterobacteria phage EPS7]
>gi|182682954|ref|YP_001837078.1| minor tail protein [Enterobacteria phage EPS7]
>gi|182682951|ref|YP_001837075.1| pore-forming tail tip protein pb2 [Enterobacteria phage EPS7]
>gi|182682950|ref|YP_001837074.1| pore-forming tail tip protein [Enterobacteria phage EPS7]
>gi|182682948|ref|YP_001837072.1| tail protein Pb3 [Enterobacteria phage EPS7]
>gi|182682947|ref|YP_001837071.1| tail protein Pb4 [Enterobacteria phage EPS7]
>gi|134288819|ref|YP_001111225.1| gp25, tail fiber [Burkholderia phage phiE255]
>gi|293397318|ref|ZP_06641590.1| phage tail fiber protein [Serratia odorifera DSM 4582]
>gi|238695398|ref|YP_002922591.1| gp38 distal long tail fiber assembly catalyst [Enterobacteria phage JS10]
>gi|157311379|ref|YP_001469422.1| gp38 distal long tail fiber adhesin [Enterobacteria phage Phi1]
>gi|109289958|ref|YP_655490.1| variable tail fiber protein H [Mannheimia phage phiMHaA1]
>gi|109289957|ref|YP_655489.1| tail formation protein I [Mannheimia phage phiMHaA1]
>gi|283788275|ref|YP_003368140.1| phage tail fibre protein [Citrobacter rodentium ICC168]
>gi|269203610|ref|YP_003282879.1| phage major tail protein [Staphylococcus aureus subsp. aureus ED98]
>gi|148750845|ref|YP_001285888.1| main tail protein gp19 [Lactobacillus phage LL-H]
>gi|215401154|ref|YP_002332409.1| tail protein [Staphylococcus phage phiSauS-IPLA35]
>gi|257460885|ref|ZP_05625986.1| phage tail fiber protein [Campylobacter gracilis RM3268]
>gi|257455581|ref|ZP_05620811.1| phage tail tape meausure protein, lambda family [Enhydrobacter aerosaccus SK60]
>gi|115334636|ref|YP_764482.1| major tail protein [Geobacillus phage GBSV1]
>gi|251780146|ref|ZP_04823066.1| phage major tail protein, Phi13 family [Clostridium botulinum E1 str. 'BoNT E Beluga']
>gi|239927559|ref|ZP_04684512.1| phage major tail protein [Streptomyces ghanaensis ATCC 14672]
>gi|118381238|ref|XP_001023780.1| Phage tail fiber repeat family protein [Tetrahymena thermophila]
>gi|16271817|ref|NP_438154.1| tail protein [Temperate phage phiNIH1.1]
>gi|16271814|ref|NP_438151.1| tail protein [Temperate phage phiNIH1.1]
>gi|156604002|ref|YP_001429948.1| major tail protein [Staphylococcus phage tp310-2]
>gi|89152489|ref|YP_512320.1| major tail protein [Bacillus phage Fah]
>gi|20065974|ref|NP_612840.1| major tail protein [Clostridium phage phi3626]
>gi|227505841|ref|ZP_03935890.1| phage tail [Corynebacterium striatum ATCC 6940]
>gi|9626256|ref|NP_040592.1| tail component [Enterobacteria phage lambda]
>gi|9626254|ref|NP_040590.1| tail component [Enterobacteria phage lambda]
>gi|119637778|ref|YP_919014.1| Tubular tail protein B [Yersinia phage Berlin]
>gi|77118200|ref|YP_338122.1| tail tube [Enterobacteria phage K1F]
>gi|77118199|ref|YP_338121.1| tail tube [Enterobacteria phage K1F]
>gi|19549009|ref|NP_599051.1| tail protein [Enterobacteria phage SfV]
>gi|9629545|ref|NP_044833.1| tail protein [Streptococcus phage Cp-1]
>gi|9629543|ref|NP_044831.1| tail protein [Streptococcus phage Cp-1]
>gi|29789897|ref|NP_821153.1| major tail protein b [Listeria phage 2389]
>gi|17488513|ref|NP_510991.1| major tail protein a [Listeria phage 2389]
>gi|46401896|ref|YP_006965.1| tail protein Pb4 [Enterobacteria phage T5]
>gi|148747830|ref|YP_001285796.1| tail tubular protein A [Phormidium phage Pf-WMP3]
>gi|148747829|ref|YP_001285795.1| tail tubular protein B [Phormidium phage Pf-WMP3]
>gi|208429879|ref|YP_002265432.1| tail protein [Clostridium phage 39-O]
>gi|195661211|ref|YP_002117679.1| major tail protein [Lactobacillus phage Lrm1]
>gi|123315355|ref|XP_001292075.1| Phage tail fiber repeat family protein [Trichomonas vaginalis G3]
>gi|123235072|ref|XP_001286696.1| Phage tail fiber repeat family protein [Trichomonas vaginalis G3]
>gi|123477672|ref|XP_001322002.1| Phage tail fiber repeat family protein [Trichomonas vaginalis G3]
>gi|123473727|ref|XP_001320050.1| Phage tail fiber repeat family protein [Trichomonas vaginalis G3]
>gi|123470704|ref|XP_001318556.1| Phage tail fiber repeat family protein [Trichomonas vaginalis G3]
>gi|123437730|ref|XP_001309658.1| Phage tail fiber repeat family protein [Trichomonas vaginalis G3]
>gi|123434262|ref|XP_001308779.1| Phage tail fiber repeat family protein [Trichomonas vaginalis G3]
>gi|123387481|ref|XP_001299415.1| Phage tail fiber repeat family protein [Trichomonas vaginalis G3]
>gi|123380855|ref|XP_001298488.1| Phage tail fiber repeat family protein [Trichomonas vaginalis G3]
>gi|123377272|ref|XP_001298057.1| Phage tail fiber repeat family protein [Trichomonas vaginalis G3]
>gi|123362137|ref|XP_001296018.1| Phage tail fiber repeat family protein [Trichomonas vaginalis G3]
>gi|123336141|ref|XP_001294227.1| Phage tail fiber repeat family protein [Trichomonas vaginalis G3]
>gi|123272808|ref|XP_001289818.1| Phage tail fiber repeat family protein [Trichomonas vaginalis G3]
>gi|157168394|ref|YP_001456751.1| gp21, tail fiber protein [Corynebacterium phage BFK20]
>gi|157168391|ref|YP_001456748.1| gp18, tail protein [Corynebacterium phage BFK20]
>gi|157168385|ref|YP_001456742.1| gp12, major tail protein [Corynebacterium phage BFK20]
>gi|167600487|ref|YP_001671986.1| tail fibre protein [Pseudomonas phage LUZ19]
>gi|167600486|ref|YP_001671985.1| tail fibre protein [Pseudomonas phage LUZ19]
>gi|167600485|ref|YP_001671984.1| tail fibre protein [Pseudomonas phage LUZ19]
>gi|167600480|ref|YP_001671979.1| tail tubular protein B [Pseudomonas phage LUZ19]
>gi|167600479|ref|YP_001671978.1| tail tubular protein A [Pseudomonas phage LUZ19]
>gi|61806430|ref|YP_214207.1| T7-like tail tubular protein A [Prochlorococcus phage P-SSP7]
>gi|61805882|ref|YP_214242.1| T4-like baseplate tail tube cap [Prochlorococcus phage P-SSM2]
>gi|311993516|ref|YP_004010381.1| gp37 large distal tail fiber subunit [Acinetobacter phage Acj9]
>gi|311993249|ref|YP_004010115.1| gp37 long tail fiber, distal subunit [Enterobacteria phage CC31]
>gi|311992918|ref|YP_004009785.1| gp11 baseplate wedge completion tail pin [Acinetobacter phage Acj61]
>gi|94994005|ref|YP_602103.1| Major tail protein [Streptococcus phage 10750.1]
>gi|94990093|ref|YP_598193.1| major tail protein [Streptococcus phage 10270.1]
>gi|94988211|ref|YP_596312.1| major tail protein [Streptococcus phage 9429.1]
>gi|310722237|ref|YP_003969061.1| tail fiber hinge [Aeromonas phage phiAS4]
>gi|310722234|ref|YP_003969058.1| small distal tail fiber subunit [Aeromonas phage phiAS4]
>gi|281416310|ref|YP_003347550.1| tail tubular protein B [Klebsiella phage KP32]
>gi|281416309|ref|YP_003347549.1| tail tubular protein A [Klebsiella phage KP32]
>gi|255929156|ref|YP_003097468.1| baseplate tail tube cap [Synechococcus phage S-RSM4]
>gi|255929068|ref|YP_003097380.1| tailfiber like protein [Synechococcus phage S-RSM4]
>gi|238695397|ref|YP_002922590.1| gp37 long tail fiber, distal subunit [Enterobacteria phage JS10]
>gi|238695345|ref|YP_002922538.1| gp29 baseplate hub subunit, tail length determinator [Enterobacteria phage JS10]
>gi|238695132|ref|YP_002922326.1| large distal tail fiber subunit [Enterobacteria phage JSE]
>gi|228861558|ref|YP_002854579.1| gp35 tail fiber hinge [Enterobacteria phage RB14]
>gi|228861178|ref|YP_002854201.1| gp35 tail fiber hinge [Enterobacteria phage RB51]
>gi|212671414|ref|YP_002308414.1| tubular tail protein A [Kluyvera phage Kvp1]
>gi|194186883|ref|YP_002004538.1| tail protein [Bacillus phage phi29]
>gi|157311551|ref|YP_001469594.1| gp37 long tail fiber distal subunit [Enterobacteria phage Phi1]
>gi|157311483|ref|YP_001469526.1| gp29 baseplate hub subunit tail length determinator [Enterobacteria phage Phi1]
>gi|116326463|ref|YP_803183.1| tail fiber hinge [Enterobacteria phage RB32]
>gi|109290196|ref|YP_656445.1| gp35 tail fiber hinge [Aeromonas phage 25]
>gi|109289951|ref|YP_655483.1| tail protein T [Mannheimia phage phiMHaA1]
>gi|66391730|ref|YP_239255.1| gp35 tail fiber hinge [Enterobacteria phage RB43]
>gi|30387489|ref|NP_848298.1| tail protein [Yersinia pestis phage phiA1122]
>gi|9634037|ref|NP_052111.1| tail tubular protein B [Yersinia phage phiYeO3-12]
>gi|9634036|ref|NP_052110.1| tail tubular protein A [Yersinia phage phiYeO3-12]
>gi|9632606|ref|NP_049805.1| gp29 baseplate hub subunit, tail length determinator [Enterobacteria phage T4]
>gi|9627472|ref|NP_042000.1| tail tubular protein B [Enterobacteria phage T7]
>gi|9627471|ref|NP_041999.1| tail tubular protein [Enterobacteria phage T7]
>gi|215401155|ref|YP_002332410.1| tail protein [Staphylococcus phage phiSauS-IPLA35]
>gi|189043107|ref|YP_001936048.1| minor tail protein [Mycobacterium phage BPs]
>gi|189043105|ref|YP_001936046.1| minor tail protein [Mycobacterium phage BPs]
>gi|189043104|ref|YP_001936045.1| minor tail protein [Mycobacterium phage BPs]
>gi|189043100|ref|YP_001936041.1| major tail subunit [Mycobacterium phage BPs]
>gi|9634159|ref|NP_037706.1| major tail subunit [Enterobacteria phage HK97]
>gi|9634131|ref|NP_037673.1| major tail subunit [Enterobacteria phage HK022]
>gi|56694914|ref|YP_164424.1| tail shaft protein [Bacillus phage BCJA1c]
>gi|39653738|ref|NP_945303.1| tail fiber protein [Streptococcus phage EJ-1]
>gi|39653735|ref|NP_945300.1| tail protein [Streptococcus phage EJ-1]
>gi|9628689|ref|NP_043555.1| major tail shaft protein [Lactococcus phage c2]
>gi|195546740|ref|YP_002117818.1| tail tubular protein A [Pseudomonas phage PT2]
>gi|157311175|ref|YP_001469220.1| tail protein [Streptococcus phage P9]
>gi|119637777|ref|YP_919013.1| Tubular tail protein A [Yersinia phage Berlin]
>gi|33300845|ref|NP_877473.1| tail tubular protein B [Pseudomonas phage phiKMV]
>gi|33300844|ref|NP_877472.1| tail tubular protein A [Pseudomonas phage phiKMV]
>gi|31711676|ref|NP_853594.1| tail protein [Enterobacteria phage SP6]
>gi|31711675|ref|NP_853593.1| tail protein [Enterobacteria phage SP6]
>gi|29565734|ref|NP_817308.1| tail protein [Staphylococcus phage 44AHJD]
>gi|22855157|ref|NP_690643.1| tail protein [Bacillus phage B103]
>gi|18640503|ref|NP_570344.1| tail protein A [Synechococcus phage P60]
>gi|17570828|ref|NP_523337.1| tail tubular protein B [Enterobacteria phage T3]
>gi|17570827|ref|NP_523336.1| tail tubular protein A [Enterobacteria phage T3]
>gi|46401899|ref|YP_006968.1| pore-forming tail tip protein [Enterobacteria phage T5]
>gi|46401897|ref|YP_006966.1| tail protein Pb3 [Enterobacteria phage T5]
>gi|122891836|ref|YP_001004381.1| major tail protein [Staphylococcus phage phiETA3]
>gi|18496907|ref|NP_569757.1| minor tail subunit gp21 [Mycobacterium phage TM4]
>gi|18496900|ref|NP_569750.1| major tail subunit gp14 [Mycobacterium phage TM4]
>gi|167583570|ref|YP_001671760.1| tail fiber [Enterobacteria phage phiEco32]
>gi|16764398|ref|NP_460013.1| major tail protein [Phage Gifsy-2]
>gi|16764396|ref|NP_460011.1| minor tail protein [Phage Gifsy-2]
>gi|94992084|ref|YP_600183.1| major tail shaft protein [Streptococcus phage 2096.1]
>gi|225620761|ref|YP_002722019.1| Hvp 28 VSH-1 tail protein [Serpulina phage VSH-1]
>gi|225620760|ref|YP_002722018.1| Hvp 101 VSH-1 tail protein [Serpulina phage VSH-1]
>gi|225620759|ref|YP_002722017.1| Hvp 32 VSH-1 tail protein [Serpulina phage VSH-1]
>gi|225620755|ref|YP_002722013.1| Hvp 53 VSH-1 major tail protein [Serpulina phage VSH-1]
>gi|209559318|ref|YP_002285790.1| Tail protein [Streptococcus phage NZ131.2]
>gi|312964232|ref|ZP_07778544.1| tail fiber [Escherichia coli 2362-75]
>gi|157160359|ref|YP_001457677.1| tail fiber domain-containing protein [Escherichia coli HS]
>gi|296103178|ref|YP_003613324.1| tail fiber protein [Enterobacter cloacae subsp. cloacae ATCC 13047]
>gi|168243590|ref|ZP_02668522.1| tail fiber domain protein [Salmonella enterica subsp. enterica serovar Heidelberg str. SL486]
>gi|168236531|ref|ZP_02661589.1| prophage tail fibre N- family protein [Salmonella enterica subsp. enterica serovar Schwarzengrund str. SL480]
>gi|168822004|ref|ZP_02834004.1| prophage tail fibre N- family protein [Salmonella enterica subsp. enterica serovar Weltevreden str. HI_N05-537]
>gi|194736619|ref|YP_002113673.1| side tail fiber protein [Salmonella enterica subsp. enterica serovar Schwarzengrund str. CVM19633]
>gi|194449628|ref|YP_002048185.1| tail fiber domain-containing protein [Salmonella enterica subsp. enterica serovar Heidelberg str. SL476]
>gi|62179806|ref|YP_216223.1| side tail fiber protein [Salmonella enterica subsp. enterica serovar Choleraesuis str. SC-B67]
>gi|197261611|ref|ZP_03161685.1| tail fiber domain protein [Salmonella enterica subsp. enterica serovar Saintpaul str. SARA23]
>gi|310779727|ref|YP_003968059.1| major tail tube protein [Ilyobacter polytropus DSM 2926]
>gi|307224045|ref|ZP_07510469.1| major tail fiber protein [Escherichia coli M718]
>gi|302343016|ref|YP_003807545.1| major tail tube protein [Desulfarculus baarsii DSM 2075]
>gi|238913053|ref|ZP_04656890.1| tail fiber domain protein [Salmonella enterica subsp. enterica serovar Tennessee str. CDC07-0191]
>gi|193062646|ref|ZP_03043740.1| side tail fiber protein [Escherichia coli E22]
>gi|110806601|ref|YP_690121.1| minor tail protein [Shigella flexneri 5 str. 8401]
>gi|110805819|ref|YP_689339.1| minor tail protein [Shigella flexneri 5 str. 8401]
>gi|307225193|ref|ZP_07511604.1| bacteriophage tail protein GpU [Escherichia coli TA206]
>gi|307225189|ref|ZP_07511600.1| Major tail tube protein (Protein FII) [Escherichia coli TA206]
>gi|319957504|ref|YP_004168767.1| major tail tube protein [Nitratifractor salsuginis DSM 16511]
>gi|289824607|ref|ZP_06544150.1| side tail fiber protein [Salmonella enterica subsp. enterica serovar Typhi str. E98-3139]
>gi|213649805|ref|ZP_03379858.1| side tail fiber protein [Salmonella enterica subsp. enterica serovar Typhi str. J185]
>gi|168822464|ref|ZP_02834464.1| tail protein [Salmonella enterica subsp. enterica serovar Weltevreden str. HI_N05-537]
>gi|168466875|ref|ZP_02700723.1| tail fiber domain protein [Salmonella enterica subsp. enterica serovar Newport str. SL317]
>gi|168263486|ref|ZP_02685459.1| tail fiber domain protein [Salmonella enterica subsp. enterica serovar Hadar str. RI_05P066]
>gi|168262820|ref|ZP_02684793.1| tail protein [Salmonella enterica subsp. enterica serovar Hadar str. RI_05P066]
>gi|168231190|ref|ZP_02656248.1| tail fiber domain protein [Salmonella enterica subsp. enterica serovar Kentucky str. CDC 191]
>gi|308172744|ref|YP_003919449.1| major tail protein [Bacillus amyloliquefaciens DSM7]
>gi|260582896|ref|ZP_05850680.1| tail fiber protein [Haemophilus influenzae NT127]
>gi|145631936|ref|ZP_01787691.1| phage-related tail protein [Haemophilus influenzae R3021]
>gi|257470310|ref|ZP_05634401.1| major tail tube protein [Fusobacterium ulcerans ATCC 49185]
>gi|169794742|ref|YP_001712535.1| phage-related tail completion protein (GPR-like) [Acinetobacter baumannii AYE]
>gi|169794741|ref|YP_001712534.1| phage-related tail completion protein (GPS-like) [Acinetobacter baumannii AYE]
>gi|169794734|ref|YP_001712527.1| phage-related major tail tube protein (FII-like) [Acinetobacter baumannii AYE]
>gi|169634236|ref|YP_001707972.1| phage-related tail completion protein (GPR-like) [Acinetobacter baumannii SDF]
>gi|169634235|ref|YP_001707971.1| phage-related tail completion protein (GPS-like) [Acinetobacter baumannii SDF]
>gi|169634226|ref|YP_001707962.1| phage-related major tail tube protein (FII-like) [Acinetobacter baumannii SDF]
>gi|168466067|ref|ZP_02699937.1| side tail fiber protein [Salmonella enterica subsp. enterica serovar Newport str. SL317]
>gi|17546647|ref|NP_520049.1| tail completion-like protein [Ralstonia solanacearum GMI1000]
>gi|307560138|ref|ZP_07623905.1| Minor tail protein L [Escherichia coli H299]
>gi|307340228|ref|ZP_07616340.1| Minor tail protein L [Escherichia coli H591]
>gi|198243132|ref|YP_002216709.1| tail fiber domain-containing protein [Salmonella enterica subsp. enterica serovar Dublin str. CT_02021853]
>gi|307336529|ref|ZP_07612641.1| bacteriophage tail protein GpU [Escherichia coli H591]
>gi|307336525|ref|ZP_07612637.1| Major tail tube protein (Protein FII) [Escherichia coli H591]
>gi|307146674|ref|ZP_07505106.1| Minor tail protein L [Escherichia coli M605]
>gi|307142927|ref|ZP_07501359.1| bacteriophage tail protein GpU [Escherichia coli M605]
>gi|307142923|ref|ZP_07501355.1| Major tail tube protein (Protein FII) [Escherichia coli M605]
>gi|226940566|ref|YP_002795640.1| bacteriophage tail core protein [Laribacter hongkongensis HLHK9]
>gi|170742265|ref|YP_001770920.1| major tail tube protein [Methylobacterium sp. 4-46]
>gi|307351780|ref|ZP_07621385.1| major tail tube protein [Escherichia coli TA280]
>gi|307348283|ref|ZP_07617888.1| bacteriophage tail protein GpU [Escherichia coli TA280]
>gi|307348279|ref|ZP_07617884.1| Major tail tube protein (Protein FII) [Escherichia coli TA280]
>gi|307337808|ref|ZP_07613920.1| major tail tube protein [Escherichia coli H591]
>gi|307230304|ref|ZP_07516715.1| bacteriophage tail protein GpU [Escherichia coli TA143]
>gi|307230300|ref|ZP_07516711.1| Major tail tube protein (Protein FII) [Escherichia coli TA143]
>gi|307220080|ref|ZP_07506504.1| minor tail protein [Escherichia coli M718]
>gi|261227801|ref|ZP_05942082.1| Major tail tube protein FII [Escherichia coli O157:H7 str. FRIK2000]
>gi|256021039|ref|ZP_05434904.1| Major tail tube protein (Protein FII) [Shigella sp. D9]
>gi|256021035|ref|ZP_05434900.1| bacteriophage tail protein GpU [Shigella sp. D9]
>gi|197251834|ref|YP_002149109.1| tail fiber domain protein [Salmonella enterica subsp. enterica serovar Agona str. SL483]
>gi|197248971|ref|YP_002147636.1| tail fiber domain protein [Salmonella enterica subsp. enterica serovar Agona str. SL483]
>gi|194444044|ref|YP_002041506.1| side tail fiber protein [Salmonella enterica subsp. enterica serovar Newport str. SL254]
>gi|195940907|ref|ZP_03086289.1| minor tail protein [Escherichia coli O157:H7 str. EC4024]
>gi|195939539|ref|ZP_03084921.1| minor tail protein [Escherichia coli O157:H7 str. EC4024]
>gi|195937047|ref|ZP_03082429.1| minor tail protein [Escherichia coli O157:H7 str. EC4024]
>gi|167900250|ref|ZP_02487651.1| bacteriophage major tail tube protein [Burkholderia pseudomallei 7894]
>gi|167589032|ref|ZP_02381420.1| bacteriophage tail-related protein [Burkholderia ubonensis Bu]
>gi|167584264|ref|ZP_02376652.1| bacteriophage tail-related protein [Burkholderia ubonensis Bu]
>gi|257467092|ref|ZP_05631403.1| major tail tube protein [Fusobacterium gonidiaformans ATCC 25563]
>gi|213027052|ref|ZP_03341499.1| major tail tube protein [Salmonella enterica subsp. enterica serovar Typhi str. 404ty]
>gi|160898688|ref|YP_001564270.1| tail protein 3 [Delftia acidovorans SPH-1]
>gi|213426297|ref|ZP_03359047.1| side tail fiber protein [Salmonella enterica subsp. enterica serovar Typhi str. E02-1180]
>gi|167554147|ref|ZP_02347888.1| side tail fiber protein [Salmonella enterica subsp. enterica serovar Saintpaul str. SARA29]
>gi|308188157|ref|YP_003932288.1| Major tail tube protein (Protein FII) [Pantoea vagans C9-1]
>gi|308187148|ref|YP_003931279.1| Major tail tube protein (Protein FII) [Pantoea vagans C9-1]
>gi|306812711|ref|ZP_07446904.1| Major tail tube protein (Protein FII) [Escherichia coli NC101]
>gi|194472120|ref|ZP_03078104.1| tail fiber domain protein [Salmonella enterica subsp. enterica serovar Kentucky str. CVM29188]
>gi|200388895|ref|ZP_03215507.1| tail protein [Salmonella enterica subsp. enterica serovar Virchow str. SL491]
>gi|200388095|ref|ZP_03214707.1| tail fiber domain protein [Salmonella enterica subsp. enterica serovar Virchow str. SL491]
>gi|163797734|ref|ZP_02191681.1| prophage P2W3, contractile tail tube protein [alpha proteobacterium BAL199]
>gi|163797693|ref|ZP_02191641.1| prophage P2W3, contractile tail tube protein [alpha proteobacterium BAL199]
>gi|145640042|ref|ZP_01795639.1| minor tail protein L [Haemophilus influenzae PittII]
>gi|145639957|ref|ZP_01795556.1| phage-related tail protein [Haemophilus influenzae PittII]
>gi|145636826|ref|ZP_01792491.1| phage-related tail protein [Haemophilus influenzae PittHH]
>gi|145635852|ref|ZP_01791543.1| minor tail protein L [Haemophilus influenzae PittAA]
>gi|145629867|ref|ZP_01785660.1| minor tail protein L [Haemophilus influenzae 22.1-21]
>gi|310778828|ref|YP_003967161.1| major tail tube protein [Ilyobacter polytropus DSM 2926]
>gi|104783129|ref|YP_609627.1| pyocin R2_PP, tail tube protein GpFII [Pseudomonas entomophila L48]
>gi|104783126|ref|YP_609624.1| pyocin R2_PP, tail formation protein gpU [Pseudomonas entomophila L48]
>gi|302063926|ref|ZP_07255467.1| major tail tube protein [Pseudomonas syringae pv. tomato K40]
>gi|301385261|ref|ZP_07233679.1| major tail tube protein [Pseudomonas syringae pv. tomato Max13]
>gi|258539076|ref|YP_003173575.1| phage-related tail component [Lactobacillus rhamnosus Lc 705]
>gi|258508133|ref|YP_003170884.1| phage-related tail component [Lactobacillus rhamnosus GG]
>gi|170730281|ref|YP_001775714.1| phage-related tail protein [Xylella fastidiosa M12]
>gi|170729604|ref|YP_001775037.1| phage-related tail protein [Xylella fastidiosa M12]
>gi|157362822|ref|YP_001471681.1| major tail tube protein [Serratia proteamaculans 568]
>gi|307558117|ref|ZP_07621884.1| Minor tail protein L [Escherichia coli H299]
>gi|307352098|ref|ZP_07621703.1| minor tail protein [Escherichia coli TA280]
>gi|307234517|ref|ZP_07520928.1| tail core protein [Escherichia coli TA271]
>gi|307131321|ref|YP_003883337.1| major tail tube protein [Dickeya dadantii 3937]
>gi|289810165|ref|ZP_06540794.1| tail core protein [Salmonella enterica subsp. enterica serovar Typhi str. AG3]
>gi|289824388|ref|ZP_06543981.1| Major tail tube protein (Protein FII) [Salmonella enterica subsp. enterica serovar Typhi str. E98-3139]
>gi|289679251|ref|ZP_06500141.1| major tail tube protein [Pseudomonas syringae pv. syringae FF5]
>gi|261254837|ref|ZP_05947370.1| Major tail tube protein FII [Escherichia coli O157:H7 str. FRIK966]
>gi|256026829|ref|ZP_05440663.1| major tail tube protein [Fusobacterium sp. D11]
>gi|256023529|ref|ZP_05437394.1| bacteriophage tail protein GpU [Escherichia sp. 4_1_40B]
>gi|251778234|ref|ZP_04821154.1| tail fiber protein H [Clostridium botulinum E1 str. 'BoNT E Beluga']
>gi|240950435|ref|ZP_04754686.1| phage-related minor tail protein L [Actinobacillus minor NM305]
>gi|237803438|ref|ZP_04591023.1| major tail tube protein [Pseudomonas syringae pv. oryzae str. 1_6]
>gi|227535665|ref|ZP_03965714.1| tail component [Lactobacillus paracasei subsp. paracasei ATCC 25302]
>gi|227534667|ref|ZP_03964716.1| tail component [Lactobacillus paracasei subsp. paracasei ATCC 25302]
>gi|148724489|ref|YP_001285455.1| tail fiber [Cyanophage Syn5]
>gi|213865394|ref|ZP_03387513.1| variable tail fiber protein [Salmonella enterica subsp. enterica serovar Typhi str. M223]
>gi|213865102|ref|ZP_03387221.1| major tail tube protein [Salmonella enterica subsp. enterica serovar Typhi str. M223]
>gi|213855067|ref|ZP_03383307.1| tail core protein [Salmonella enterica subsp. enterica serovar Typhi str. M223]
>gi|213650676|ref|ZP_03380729.1| major tail tube protein [Salmonella enterica subsp. enterica serovar Typhi str. J185]
>gi|213648554|ref|ZP_03378607.1| tail core protein [Salmonella enterica subsp. enterica serovar Typhi str. J185]
>gi|213622205|ref|ZP_03374988.1| side tail fiber protein [Salmonella enterica subsp. enterica serovar Typhi str. E98-2068]
>gi|213620843|ref|ZP_03373626.1| tail core protein [Salmonella enterica subsp. enterica serovar Typhi str. E98-2068]
>gi|213583810|ref|ZP_03365636.1| side tail fiber protein [Salmonella enterica subsp. enterica serovar Typhi str. E98-0664]
>gi|213582377|ref|ZP_03364203.1| tail core protein [Salmonella enterica subsp. enterica serovar Typhi str. E98-0664]
>gi|213579968|ref|ZP_03361794.1| major tail tube protein [Salmonella enterica subsp. enterica serovar Typhi str. E98-0664]
>gi|213427414|ref|ZP_03360164.1| tail core protein [Salmonella enterica subsp. enterica serovar Typhi str. E02-1180]
>gi|213424538|ref|ZP_03357333.1| major tail tube protein [Salmonella enterica subsp. enterica serovar Typhi str. E02-1180]
>gi|213423973|ref|ZP_03356953.1| major tail tube protein [Salmonella enterica subsp. enterica serovar Typhi str. E01-6750]
>gi|213416935|ref|ZP_03350079.1| tail core protein [Salmonella enterica subsp. enterica serovar Typhi str. E01-6750]
>gi|213160784|ref|ZP_03346494.1| tail core protein [Salmonella enterica subsp. enterica serovar Typhi str. E00-7866]
>gi|213051604|ref|ZP_03344482.1| major tail tube protein [Salmonella enterica subsp. enterica serovar Typhi str. E00-7866]
>gi|320158429|ref|YP_004190807.1| tail fiber protein [Vibrio vulnificus MO6-24/O]
>gi|213970553|ref|ZP_03398680.1| minor tail protein L [Pseudomonas syringae pv. tomato T1]
>gi|213424738|ref|ZP_03357488.1| variable tail fiber protein [Salmonella enterica subsp. enterica serovar Typhi str. E02-1180]
>gi|194289049|ref|YP_002004956.1| bacteriophage p2 tail completion protein gpr [Cupriavidus taiwanensis LMG 19424]
>gi|194289048|ref|YP_002004955.1| bacteriophage p2 tail completion protein gps [Cupriavidus taiwanensis LMG 19424]
>gi|319775378|ref|YP_004137866.1| phage-related tail protein [Haemophilus influenzae F3047]
>gi|319775376|ref|YP_004137864.1| Phage-related tail protein [Haemophilus influenzae F3047]
>gi|300691144|ref|YP_003752139.1| bacteriophage P2 Tail completion protein GpR [Ralstonia solanacearum PSI07]
>gi|260583087|ref|ZP_05850868.1| tail fiber protein [Haemophilus influenzae NT127]
>gi|229844133|ref|ZP_04464274.1| tail fibre protein/phosphomannomutase [Haemophilus influenzae 6P18H1]
>gi|78049463|ref|YP_365638.1| phage-related tail protein [Xanthomonas campestris pv. vesicatoria str. 85-10]
>gi|317064521|ref|ZP_07929006.1| major tail tube protein [Fusobacterium ulcerans ATCC 49185]
>gi|253689032|ref|YP_003018222.1| tail fiber repeat 2 protein [Pectobacterium carotovorum subsp. carotovorum PC1]
>gi|169634230|ref|YP_001707966.1| phage-related tail protein I (GPI-like) [Acinetobacter baumannii SDF]
>gi|315918224|ref|ZP_07914464.1| major tail tube protein [Fusobacterium gonidiaformans ATCC 25563]
>gi|315634484|ref|ZP_07889769.1| minor tail protein L [Aggregatibacter segnis ATCC 33393]
>gi|58581326|ref|YP_200342.1| phage-related tail protein [Xanthomonas oryzae pv. oryzae KACC10331]
>gi|58581325|ref|YP_200341.1| phage-related tail protein [Xanthomonas oryzae pv. oryzae KACC10331]
>gi|58581317|ref|YP_200333.1| phage-related tail protein [Xanthomonas oryzae pv. oryzae KACC10331]
>gi|42520431|ref|NP_966346.1| contractile tail tube protein [Wolbachia endosymbiont of Drosophila melanogaster]
>gi|28198982|ref|NP_779296.1| phage-related tail protein [Xylella fastidiosa Temecula1]
>gi|21232420|ref|NP_638337.1| phage-related tail protein [Xanthomonas campestris pv. campestris str. ATCC 33913]
>gi|21232412|ref|NP_638329.1| phage-related tail protein [Xanthomonas campestris pv. campestris str. ATCC 33913]
>gi|17546641|ref|NP_520043.1| tail formation-like protein [Ralstonia solanacearum GMI1000]
>gi|21243382|ref|NP_642964.1| phage-related tail protein [Xanthomonas axonopodis pv. citri str. 306]
>gi|312794948|ref|YP_004027870.1| tail completion protein S [Burkholderia rhizoxinica HKI 454]
>gi|189402523|ref|ZP_02783070.2| major tail protein [Escherichia coli O157:H7 str. EC4401]
>gi|168802495|ref|ZP_02827502.1| major tail protein [Escherichia coli O157:H7 str. EC508]
>gi|168802196|ref|ZP_02827203.1| major tail protein [Escherichia coli O157:H7 str. EC508]
>gi|168802191|ref|ZP_02827198.1| minor tail protein [Escherichia coli O157:H7 str. EC508]
>gi|168802048|ref|ZP_02827055.1| major tail protein [Escherichia coli O157:H7 str. EC508]
>gi|168790394|ref|ZP_02815401.1| major tail protein [Escherichia coli O157:H7 str. EC869]
>gi|168758058|ref|ZP_02783065.1| minor tail protein [Escherichia coli O157:H7 str. EC4401]
>gi|168757998|ref|ZP_02783005.1| major tail protein [Escherichia coli O157:H7 str. EC4401]
>gi|307142918|ref|ZP_07501350.1| Phage-related tail fibre protein-like protein [Escherichia coli M605]
>gi|227553073|ref|ZP_03983122.1| major tail protein [Enterococcus faecalis HH22]
>gi|227518546|ref|ZP_03948595.1| major tail protein [Enterococcus faecalis TX0104]
>gi|308181186|ref|YP_003925314.1| prophage major tail protein [Lactobacillus plantarum subsp. plantarum ST-III]
>gi|220920617|ref|YP_002495918.1| major tail tube protein [Methylobacterium nodulans ORS 2060]
>gi|218551666|ref|YP_002385458.1| Minor tail protein L [Escherichia fergusonii ATCC 35469]
>gi|218550001|ref|YP_002383792.1| major tail tube protein (Protein FII) [Escherichia fergusonii ATCC 35469]
>gi|218549998|ref|YP_002383789.1| Phage-related tail protein [Escherichia fergusonii ATCC 35469]
>gi|307351770|ref|ZP_07621375.1| Tail completion protein R (GpR) [Escherichia coli TA280]
>gi|307230296|ref|ZP_07516707.1| variable tail fiber protein [Escherichia coli TA143]
>gi|261257601|ref|ZP_05950134.1| Tail completion protein R (GpR) [Escherichia coli O157:H7 str. FRIK966]
>gi|261257595|ref|ZP_05950128.1| variable tail fiber protein [Escherichia coli O157:H7 str. FRIK966]
>gi|261225059|ref|ZP_05939340.1| variable tail fiber protein [Escherichia coli O157:H7 str. FRIK2000]
>gi|261225053|ref|ZP_05939334.1| Tail completion protein R (GpR) [Escherichia coli O157:H7 str. FRIK2000]
>gi|229550229|ref|ZP_04438954.1| major tail protein [Enterococcus faecalis ATCC 29200]
>gi|229546039|ref|ZP_04434764.1| major tail protein [Enterococcus faecalis TX1322]
>gi|168789121|ref|ZP_02814128.1| major tail protein [Escherichia coli O157:H7 str. EC869]
>gi|168787555|ref|ZP_02812562.1| major tail protein [Escherichia coli O157:H7 str. EC869]
>gi|168768900|ref|ZP_02793907.1| major tail protein [Escherichia coli O157:H7 str. EC4486]
>gi|168762494|ref|ZP_02787501.1| major tail protein [Escherichia coli O157:H7 str. EC4501]
>gi|62179568|ref|YP_215985.1| Gifsy-2 prophage minor tail protein [Salmonella enterica subsp. enterica serovar Choleraesuis str. SC-B67]
>gi|29144555|ref|NP_807897.1| major tail tube protein [Salmonella enterica subsp. enterica serovar Typhi str. Ty2]
>gi|29143759|ref|NP_807101.1| major tail tube protein [Salmonella enterica subsp. enterica serovar Typhi str. Ty2]
>gi|29143034|ref|NP_806376.1| major tail tube protein [Salmonella enterica subsp. enterica serovar Typhi str. Ty2]
>gi|29141816|ref|NP_805158.1| tail core protein [Salmonella enterica subsp. enterica serovar Typhi str. Ty2]
>gi|26989782|ref|NP_745207.1| pyocin R2_PP, tail formation protein [Pseudomonas putida KT2440]
>gi|168784431|ref|ZP_02809438.1| major tail protein [Escherichia coli O157:H7 str. EC4076]
>gi|168784230|ref|ZP_02809237.1| minor tail protein [Escherichia coli O157:H7 str. EC4076]
>gi|168784083|ref|ZP_02809090.1| major tail protein [Escherichia coli O157:H7 str. EC4076]
>gi|168781541|ref|ZP_02806548.1| major tail protein [Escherichia coli O157:H7 str. EC4076]
>gi|168774203|ref|ZP_02799210.1| major tail protein [Escherichia coli O157:H7 str. EC4196]
>gi|168774141|ref|ZP_02799148.1| minor tail protein [Escherichia coli O157:H7 str. EC4196]
>gi|168772100|ref|ZP_02797107.1| minor tail protein [Escherichia coli O157:H7 str. EC4486]
>gi|168765504|ref|ZP_02790511.1| major tail protein [Escherichia coli O157:H7 str. EC4501]
>gi|168751777|ref|ZP_02776799.1| major tail protein [Escherichia coli O157:H7 str. EC4113]
>gi|168751506|ref|ZP_02776528.1| minor tail protein [Escherichia coli O157:H7 str. EC4113]
>gi|213029699|ref|ZP_03344146.1| variable tail fiber protein [Salmonella enterica subsp. enterica serovar Typhi str. 404ty]
>gi|313123946|ref|YP_004034205.1| major tail protein [Lactobacillus delbrueckii subsp. bulgaricus ND02]
>gi|312959287|ref|ZP_07773805.1| pyocin R2_PP, tail tube protein GpFII [Pseudomonas fluorescens WH6]
>gi|308188167|ref|YP_003932298.1| Tail completion protein S (GpS) [Pantoea vagans C9-1]
>gi|308187137|ref|YP_003931268.1| Tail completion protein S (GpS) [Pantoea vagans C9-1]
>gi|308187136|ref|YP_003931267.1| Tail completion protein R (GpR) [Pantoea vagans C9-1]
>gi|300768478|ref|ZP_07078378.1| prophage major tail protein [Lactobacillus plantarum subsp. plantarum ATCC 14917]
>gi|227888050|ref|ZP_04005855.1| tail component of cryptic prophage CP-933P [Escherichia coli 83972]
>gi|208820188|ref|ZP_03260508.1| minor tail protein [Escherichia coli O157:H7 str. EC4042]
>gi|208819309|ref|ZP_03259629.1| major tail protein [Escherichia coli O157:H7 str. EC4042]
>gi|208818192|ref|ZP_03258512.1| major tail protein [Escherichia coli O157:H7 str. EC4042]
>gi|208810901|ref|ZP_03252734.1| major tail protein [Escherichia coli O157:H7 str. EC4206]
>gi|208810686|ref|ZP_03252562.1| minor tail protein [Escherichia coli O157:H7 str. EC4206]
>gi|208817315|ref|ZP_03258378.1| major tail protein [Escherichia coli O157:H7 str. EC4045]
>gi|208817251|ref|ZP_03258328.1| minor tail protein [Escherichia coli O157:H7 str. EC4045]
>gi|208815336|ref|ZP_03256515.1| major tail protein [Escherichia coli O157:H7 str. EC4045]
>gi|16082791|ref|NP_395345.1| minor tail fiber protein L [Yersinia pestis CO92]
>gi|153948678|ref|YP_001401159.1| tail tube protein [Yersinia pseudotuberculosis IP 31758]
>gi|221207933|ref|ZP_03580939.1| tail fiber [Burkholderia multivorans CGD2]
>gi|221201511|ref|ZP_03574550.1| tail fiber [Burkholderia multivorans CGD2M]
>gi|217329630|ref|ZP_03445709.1| major tail protein [Escherichia coli O157:H7 str. TW14588]
>gi|217329256|ref|ZP_03445336.1| major tail protein [Escherichia coli O157:H7 str. TW14588]
>gi|217329252|ref|ZP_03445332.1| major tail protein [Escherichia coli O157:H7 str. TW14588]
>gi|217328437|ref|ZP_03444519.1| major tail protein [Escherichia coli O157:H7 str. TW14588]
>gi|193071453|ref|ZP_03052366.1| major tail protein [Escherichia coli E110019]
>gi|193071255|ref|ZP_03052175.1| major tail protein [Escherichia coli E110019]
>gi|193070473|ref|ZP_03051413.1| major tail protein [Escherichia coli E110019]
>gi|188494504|ref|ZP_03001774.1| tail fiber protein [Escherichia coli 53638]
>gi|145636115|ref|ZP_01791785.1| tail fibre protein/phosphomannomutase [Haemophilus influenzae PittHH]
>gi|145634283|ref|ZP_01789993.1| tail fibre protein/phosphomannomutase [Haemophilus influenzae PittAA]
>gi|70731110|ref|YP_260851.1| minor tail protein L [Pseudomonas fluorescens Pf-5]
>gi|70729395|ref|YP_259133.1| pyocin R2_PP, tail formation protein [Pseudomonas fluorescens Pf-5]
>gi|70729391|ref|YP_259129.1| major tail tube protein [Pseudomonas fluorescens Pf-5]
>gi|50914902|ref|YP_060874.1| major tail protein [Streptococcus pyogenes MGAS10394]
>gi|42518409|ref|NP_964339.1| Lj965 prophage major tail protein [Lactobacillus johnsonii NCC 533]
>gi|298487030|ref|ZP_07005082.1| Minor tail protein L [Pseudomonas savastanoi pv. savastanoi NCPPB 3335]
>gi|294783236|ref|ZP_06748560.1| phage-related contractile tail tube protein [Fusobacterium sp. 1_1_41FAA]
>gi|289764822|ref|ZP_06524200.1| major tail tube protein [Fusobacterium sp. D11]
>gi|261209737|ref|ZP_05924049.1| major tail protein [Enterococcus faecium TC 6]
>gi|260663796|ref|ZP_05864682.1| major tail 2 family protein [Lactobacillus fermentum 28-3-CHN]
>gi|260558876|ref|ZP_05831065.1| major tail protein [Enterococcus faecium C68]
>gi|257422829|ref|ZP_05599819.1| major tail protein [Enterococcus faecalis X98]
>gi|257422066|ref|ZP_05599056.1| major tail protein [Enterococcus faecalis X98]
>gi|257419104|ref|ZP_05596098.1| major tail protein [Enterococcus faecalis T11]
>gi|257089688|ref|ZP_05584049.1| major tail protein [Enterococcus faecalis CH188]
>gi|257086630|ref|ZP_05580991.1| major tail protein [Enterococcus faecalis D6]
>gi|257085456|ref|ZP_05579817.1| major tail protein [Enterococcus faecalis Fly1]
>gi|257082755|ref|ZP_05577116.1| major tail protein [Enterococcus faecalis E1Sol]
>gi|257080688|ref|ZP_05575049.1| major tail protein [Enterococcus faecalis E1Sol]
>gi|256961414|ref|ZP_05565585.1| major tail protein [Enterococcus faecalis Merz96]
>gi|256852926|ref|ZP_05558296.1| major tail protein [Enterococcus faecalis T8]
>gi|254360866|ref|ZP_04977013.1| bacteriophage tail completion protein R [Mannheimia haemolytica PHL213]
>gi|254360865|ref|ZP_04977012.1| bacteriophage tail synthesis protein S [Mannheimia haemolytica PHL213]
>gi|254360851|ref|ZP_04976998.1| bacteriophage tail tube protein FII [Mannheimia haemolytica PHL213]
>gi|254360848|ref|ZP_04976995.1| bacteriophage tail protein U [Mannheimia haemolytica PHL213]
>gi|254298371|ref|ZP_04965823.1| pyocin R2_PP, tail formation protein [Burkholderia pseudomallei 406e]
>gi|254197442|ref|ZP_04903864.1| pyocin R2_PP, tail formation protein [Burkholderia pseudomallei S13]
>gi|254197272|ref|ZP_04903694.1| major tail tube protein [Burkholderia pseudomallei S13]
>gi|254195816|ref|ZP_04902242.1| pyocin R2_PP, tail formation protein [Burkholderia pseudomallei S13]
>gi|254195170|ref|ZP_04901599.1| pyocin R2_PP, tail formation protein [Burkholderia pseudomallei S13]
>gi|254195018|ref|ZP_04901447.1| major tail tube protein [Burkholderia pseudomallei S13]
>gi|239631900|ref|ZP_04674931.1| major tail protein [Lactobacillus paracasei subsp. paracasei 8700:2]
>gi|237748226|ref|ZP_04578706.1| minor tail protein L [Oxalobacter formigenes OXCC13]
>gi|237746275|ref|ZP_04576755.1| minor tail protein L [Oxalobacter formigenes HOxBLS]
>gi|237745784|ref|ZP_04576264.1| tail completion protein [Oxalobacter formigenes HOxBLS]
>gi|237744782|ref|ZP_04575263.1| major tail tube protein [Fusobacterium sp. 7_1]
>gi|237742116|ref|ZP_04572597.1| major tail tube protein [Fusobacterium sp. 4_1_13]
>gi|237738224|ref|ZP_04568705.1| major tail tube protein [Fusobacterium mortiferum ATCC 9817]
>gi|237735548|ref|ZP_04566029.1| major tail protein [Mollicutes bacterium D7]
>gi|237702681|ref|ZP_04533162.1| minor tail protein L [Escherichia sp. 3_2_53FAA]
>gi|218695514|ref|YP_002403181.1| Major tail tube protein FII [Escherichia coli 55989]
>gi|218695097|ref|YP_002402764.1| Minor tail protein L [Escherichia coli 55989]
>gi|218694819|ref|YP_002402486.1| Minor tail protein L [Escherichia coli 55989]
>gi|218694498|ref|YP_002402165.1| Minor tail protein L [Escherichia coli 55989]
>gi|218694236|ref|YP_002401903.1| Minor tail protein L [Escherichia coli 55989]
>gi|218553347|ref|YP_002386260.1| Minor tail protein L [Escherichia coli IAI1]
>gi|157161023|ref|YP_001458341.1| L-shaped tail fiber protein [Escherichia coli HS]
>gi|104783135|ref|YP_609633.1| pyocin R2_PP, tail formation protein GpI [Pseudomonas entomophila L48]
>gi|82544118|ref|YP_408065.1| minor tail protein [Shigella boydii Sb227]
>gi|82543717|ref|YP_407664.1| minor tail protein [Shigella boydii Sb227]
>gi|82543329|ref|YP_407276.1| major tail tube protein [Shigella boydii Sb227]
>gi|53802950|ref|YP_115310.1| prophage MuMc02, major tail tube protein [Methylococcus capsulatus str. Bath]
>gi|254793636|ref|YP_003078473.1| minor tail protein L [Escherichia coli O157:H7 str. TW14359]
>gi|254793151|ref|YP_003077988.1| minor tail protein [Escherichia coli O157:H7 str. TW14359]
>gi|254793106|ref|YP_003077943.1| major tail subunit [Escherichia coli O157:H7 str. TW14359]
>gi|254792834|ref|YP_003077671.1| tail fiber component L [Escherichia coli O157:H7 str. TW14359]
>gi|254792553|ref|YP_003077390.1| minor tail protein [Escherichia coli O157:H7 str. TW14359]
>gi|254792219|ref|YP_003077056.1| tail component [Escherichia coli O157:H7 str. TW14359]
>gi|218703110|ref|YP_002410739.1| Minor tail protein L [Escherichia coli IAI39]
>gi|218700208|ref|YP_002407837.1| Minor tail protein L [Escherichia coli IAI39]
>gi|218700159|ref|YP_002407788.1| Tail completion protein R (GpR) [Escherichia coli IAI39]
>gi|218700151|ref|YP_002407780.1| Major tail tube protein (Protein FII) [Escherichia coli IAI39]
>gi|218700148|ref|YP_002407777.1| bacteriophage tail protein GpU [Escherichia coli IAI39]
>gi|218699272|ref|YP_002406901.1| Minor tail protein L [Escherichia coli IAI39]
>gi|218698927|ref|YP_002406556.1| Minor tail protein L [Escherichia coli IAI39]
>gi|218690754|ref|YP_002398966.1| Tail completion protein R (GpR) [Escherichia coli ED1a]
>gi|218690743|ref|YP_002398955.1| Major tail tube protein (Protein FII) [Escherichia coli ED1a]
>gi|218690740|ref|YP_002398952.1| bacteriophage tail protein GpU [Escherichia coli ED1a]
>gi|218690203|ref|YP_002398415.1| Minor tail protein L [Escherichia coli ED1a]
>gi|218690149|ref|YP_002398361.1| Major tail tube protein (Protein FII) [Escherichia coli ED1a]
>gi|218689816|ref|YP_002398028.1| Minor tail protein L [Escherichia coli ED1a]
>gi|218689446|ref|YP_002397658.1| Minor tail protein L [Escherichia coli ED1a]
>gi|218689243|ref|YP_002397455.1| Minor tail protein L [Escherichia coli ED1a]
>gi|218688862|ref|YP_002397074.1| Minor tail protein L [Escherichia coli ED1a]
>gi|218688685|ref|YP_002396897.1| Major tail tube protein (Protein FII) from prophage [Escherichia coli ED1a]
>gi|190149771|ref|YP_001968296.1| phage-related minor tail protein L [Actinobacillus pleuropneumoniae serovar 7 str. AP76]
>gi|110641364|ref|YP_669094.1| minor tail protein L [Escherichia coli 536]
>gi|91210536|ref|YP_540522.1| minor tail protein [Escherichia coli UTI89]
>gi|68250182|ref|YP_249294.1| bacteriophage tail completion protein gpS-like protein [Haemophilus influenzae 86-028NP]
>gi|16273312|ref|NP_439556.1| tail fibre protein/phosphomannomutase [Haemophilus influenzae Rd KW20]
>gi|258508523|ref|YP_003171274.1| phage-related major tail protein [Lactobacillus rhamnosus GG]
>gi|258508519|ref|YP_003171270.1| phage-related tail component [Lactobacillus rhamnosus GG]
>gi|258508129|ref|YP_003170880.1| phage-related major tail protein [Lactobacillus rhamnosus GG]
>gi|225630453|ref|YP_002727244.1| contractile tail tube protein [Wolbachia sp. wRi]
>gi|219871095|ref|YP_002475470.1| tail core-like protein [Haemophilus parasuis SH0165]
>gi|219870818|ref|YP_002475193.1| phage-related minor tail protein L [Haemophilus parasuis SH0165]
>gi|219870664|ref|YP_002475039.1| phage-related minor tail protein L [Haemophilus parasuis SH0165]
>gi|218897905|ref|YP_002446316.1| tail component protein [Bacillus cereus G9842]
>gi|209559966|ref|YP_002286438.1| Major tail protein [Streptococcus pyogenes NZ131]
>gi|209398138|ref|YP_002270608.1| minor tail protein [Escherichia coli O157:H7 str. EC4115]
>gi|209397216|ref|YP_002271201.1| major tail protein [Escherichia coli O157:H7 str. EC4115]
>gi|209395835|ref|YP_002270560.1| major tail protein [Escherichia coli O157:H7 str. EC4115]
>gi|170730287|ref|YP_001775720.1| phage-related tail protein [Xylella fastidiosa M12]
>gi|170729610|ref|YP_001775043.1| phage-related tail protein [Xylella fastidiosa M12]
>gi|169832564|ref|YP_001693538.1| tail protein [Streptococcus pneumoniae Hungary19A-6]
>gi|117623509|ref|YP_852422.1| minor tail protein [Escherichia coli APEC O1]
>gi|74312268|ref|YP_310687.1| minor tail protein [Shigella sonnei Ss046]
>gi|307131310|ref|YP_003883326.1| Tail protein I [Dickeya dadantii 3937]
>gi|307129638|ref|YP_003881654.1| Phage-related tail protein [Dickeya dadantii 3937]
>gi|307128924|ref|YP_003880940.1| Tail fiber protein [Dickeya dadantii 3937]
>gi|301386557|ref|ZP_07234975.1| tail protein D [Pseudomonas syringae pv. tomato Max13]
>gi|301386340|ref|ZP_07234758.1| tail protein D [Pseudomonas syringae pv. tomato Max13]
>gi|300723921|ref|YP_003713232.1| Major tail tube protein (Protein FII) [Xenorhabdus nematophila ATCC 19061]
>gi|300722199|ref|YP_003711483.1| Major tail tube protein (Protein FII) [Xenorhabdus nematophila ATCC 19061]
>gi|300715691|ref|YP_003740494.1| major tail tube protein [Erwinia billingiae Eb661]
>gi|300714713|ref|YP_003739516.1| Major tail tube protein [Erwinia billingiae Eb661]
>gi|300714702|ref|YP_003739505.1| Tail completion protein r [Erwinia billingiae Eb661]
>gi|302385269|ref|YP_003821091.1| major tail tube protein [Clostridium saccharolyticum WM1]
>gi|300310233|ref|YP_003774325.1| bacteriophage tail completion-like protein [Herbaspirillum seropedicae SmR1]
>gi|300310221|ref|YP_003774313.1| bacteriophage-related major tail tube FII protein [Herbaspirillum seropedicae SmR1]
>gi|300310218|ref|YP_003774310.1| bacteriophage P2 phage-related tail U protein [Herbaspirillum seropedicae SmR1]
>gi|300309561|ref|YP_003773653.1| bacteriophage tail core protein [Herbaspirillum seropedicae SmR1]
>gi|294502001|ref|YP_003565738.1| minor tail fiber protein L [Yersinia pestis Z176003]
>gi|299536110|ref|ZP_07049424.1| tail fiber protein (GpH) [Lysinibacillus fusiformis ZC1]
>gi|299530340|ref|ZP_07043765.1| tail protein 3 [Comamonas testosteroni S44]
>gi|299529184|ref|ZP_07042629.1| tail protein 3 [Comamonas testosteroni S44]
>gi|49475112|ref|YP_033153.1| major tail tube protein FII [Bartonella henselae str. Houston-1]
>gi|24113225|ref|NP_707735.1| minor tail protein [Shigella flexneri 2a str. 301]
>gi|24112133|ref|NP_706643.1| minor tail protein [Shigella flexneri 2a str. 301]
>gi|296104738|ref|YP_003614884.1| major tail tube protein [Enterobacter cloacae subsp. cloacae ATCC 13047]
>gi|218705035|ref|YP_002412554.1| Minor tail protein L [Escherichia coli UMN026]
>gi|218704661|ref|YP_002412180.1| Minor tail protein L [Escherichia coli UMN026]
>gi|218704589|ref|YP_002412108.1| Minor tail protein L [Escherichia coli UMN026]
>gi|218703872|ref|YP_002411391.1| Minor tail protein L [Escherichia coli UMN026]
>gi|218561593|ref|YP_002394506.1| Minor tail protein L [Escherichia coli S88]
>gi|218559556|ref|YP_002392469.1| Tail completion protein R (GpR) [Escherichia coli S88]
>gi|218559546|ref|YP_002392459.1| Major tail tube protein (Protein FII) [Escherichia coli S88]
>gi|218559542|ref|YP_002392455.1| bacteriophage tail protein GpU [Escherichia coli S88]
>gi|218558984|ref|YP_002391897.1| Tail completion protein R (GpR) [Escherichia coli S88]
>gi|218558983|ref|YP_002391896.1| Tail completion protein S (GpS) [Escherichia coli S88]
>gi|218558971|ref|YP_002391884.1| Major tail tube protein (Protein FII) [Escherichia coli S88]
>gi|218558231|ref|YP_002391144.1| Minor tail protein L [Escherichia coli S88]
>gi|218558072|ref|YP_002390985.1| Minor tail protein L [Escherichia coli S88]
>gi|218557493|ref|YP_002390406.1| Minor tail protein L [Escherichia coli S88]
>gi|294636168|ref|ZP_06714588.1| major tail protein V [Edwardsiella tarda ATCC 23685]
>gi|294102103|ref|YP_003553961.1| major tail tube protein [Aminobacterium colombiense DSM 12261]
>gi|293394124|ref|ZP_06638425.1| minor tail protein L [Serratia odorifera DSM 4582]
>gi|293393544|ref|ZP_06637854.1| major tail tube protein FII [Serratia odorifera DSM 4582]
>gi|291282660|ref|YP_003499478.1| minor tail protein [Escherichia coli O55:H7 str. CB9615]
>gi|269119546|ref|YP_003307723.1| major tail tube protein [Sebaldella termitidis ATCC 33386]
>gi|290475066|ref|YP_003467950.1| Major tail subunit (fragment) [Xenorhabdus bovienii SS-2004]
>gi|290474408|ref|YP_003467288.1| Major tail tube protein (Protein FII) [Xenorhabdus bovienii SS-2004]
>gi|290474281|ref|YP_003467158.1| Minor tail protein L [Xenorhabdus bovienii SS-2004]
>gi|290473733|ref|YP_003466607.1| Major tail subunit (fragment) [Xenorhabdus bovienii SS-2004]
>gi|289827264|ref|ZP_06545968.1| variable tail fiber protein [Salmonella enterica subsp. enterica serovar Typhi str. E98-3139]
>gi|289679258|ref|ZP_06500148.1| Phage-related tail fibre protein-like protein [Pseudomonas syringae pv. syringae FF5]
>gi|289679243|ref|ZP_06500133.1| pyocin R2_PP, tail formation protein [Pseudomonas syringae pv. syringae FF5]
>gi|289661935|ref|ZP_06483516.1| phage-related tail protein [Xanthomonas campestris pv. vasculorum NCPPB702]
>gi|282857590|ref|ZP_06266814.1| major tail tube protein [Pyramidobacter piscolens W5455]
>gi|270495148|ref|ZP_06212186.1| tail protein 3 [Acidovorax avenae subsp. avenae ATCC 19860]
>gi|261495929|ref|ZP_05992347.1| phage-related minor tail protein L [Mannheimia haemolytica serotype A2 str. OVINE]
>gi|261495249|ref|ZP_05991703.1| phage-related minor tail protein L [Mannheimia haemolytica serotype A2 str. OVINE]
>gi|261494909|ref|ZP_05991381.1| tail tube protein FII [Mannheimia haemolytica serotype A2 str. OVINE]
>gi|261494906|ref|ZP_05991378.1| tail protein U [Mannheimia haemolytica serotype A2 str. OVINE]
>gi|261494630|ref|ZP_05991111.1| tail synthesis protein S [Mannheimia haemolytica serotype A2 str. OVINE]
>gi|261494629|ref|ZP_05991110.1| tail completion protein R [Mannheimia haemolytica serotype A2 str. OVINE]
>gi|261492621|ref|ZP_05989174.1| tail completion protein R [Mannheimia haemolytica serotype A2 str. BOVINE]
>gi|261492620|ref|ZP_05989173.1| tail synthesis protein S [Mannheimia haemolytica serotype A2 str. BOVINE]
>gi|261492606|ref|ZP_05989159.1| tail tube protein FII [Mannheimia haemolytica serotype A2 str. BOVINE]
>gi|261492603|ref|ZP_05989156.1| tail protein U [Mannheimia haemolytica serotype A2 str. BOVINE]
>gi|261492394|ref|ZP_05988951.1| phage-related minor tail protein L [Mannheimia haemolytica serotype A2 str. BOVINE]
>gi|258545879|ref|ZP_05706113.1| prophage P2Wp3, contractile tail tube protein [Cardiobacterium hominis ATCC 15826]
>gi|258545865|ref|ZP_05706099.1| phage-related tail protein [Cardiobacterium hominis ATCC 15826]
>gi|258544066|ref|ZP_05704300.1| prophage P2Wp3, contractile tail tube protein [Cardiobacterium hominis ATCC 15826]
>gi|241895588|ref|ZP_04782884.1| major tail protein [Weissella paramesenteroides ATCC 33313]
>gi|239987745|ref|ZP_04708409.1| Phage-related minor tail protein-like [Streptomyces roseosporus NRRL 11379]
>gi|239941289|ref|ZP_04693226.1| Phage-related minor tail protein-like [Streptomyces roseosporus NRRL 15998]
>gi|239941217|ref|ZP_04693154.1| Phage-related minor tail protein-like [Streptomyces roseosporus NRRL 15998]
>gi|237803444|ref|ZP_04591029.1| tail protein D [Pseudomonas syringae pv. oryzae str. 1_6]
>gi|229552326|ref|ZP_04441051.1| major tail protein [Lactobacillus rhamnosus LMS2-1]
>gi|227890160|ref|ZP_04007965.1| tail protein [Lactobacillus johnsonii ATCC 33200]
>gi|31795261|ref|NP_857646.1| minor tail protein L [Yersinia pestis KIM]
>gi|227534663|ref|ZP_03964712.1| major tail protein [Lactobacillus paracasei subsp. paracasei ATCC 25302]
>gi|227534178|ref|ZP_03964227.1| major tail protein [Lactobacillus paracasei subsp. paracasei ATCC 25302]
>gi|227527112|ref|ZP_03957161.1| major tail protein [Lactobacillus ruminis ATCC 25644]
>gi|227358452|ref|ZP_03842781.1| major tail protein [Proteus mirabilis ATCC 29906]
>gi|227329963|ref|ZP_03833987.1| bacteriophage variable tail fiber protein H [Pectobacterium carotovorum subsp. carotovorum WPP14]
>gi|227329913|ref|ZP_03833937.1| prophage tail completion protein [Pectobacterium carotovorum subsp. carotovorum WPP14]
>gi|213972260|ref|ZP_03400334.1| major tail tube protein [Pseudomonas syringae pv. tomato T1]
>gi|213972254|ref|ZP_03400329.1| major tail tube protein [Pseudomonas syringae pv. tomato T1]
>gi|213645990|ref|ZP_03376043.1| variable tail fiber protein [Salmonella enterica subsp. enterica serovar Typhi str. J185]
>gi|213586468|ref|ZP_03368294.1| variable tail fiber protein [Salmonella enterica subsp. enterica serovar Typhi str. E98-0664]
>gi|213419300|ref|ZP_03352366.1| variable tail fiber protein [Salmonella enterica subsp. enterica serovar Typhi str. E01-6750]
>gi|213163598|ref|ZP_03349308.1| variable tail fiber protein [Salmonella enterica subsp. enterica serovar Typhi str. E00-7866]
>gi|196033528|ref|ZP_03100940.1| tail component protein [Bacillus cereus W]
>gi|194467903|ref|ZP_03073889.1| major tail protein [Lactobacillus reuteri 100-23]
>gi|213971551|ref|ZP_03399662.1| tail protein D [Pseudomonas syringae pv. tomato T1]
>gi|213971217|ref|ZP_03399335.1| tail protein D [Pseudomonas syringae pv. tomato T1]
>gi|289826809|ref|ZP_06545744.1| side tail fiber protein [Salmonella enterica subsp. enterica serovar Typhi str. E98-3139]
>gi|168233643|ref|ZP_02658701.1| tail fiber protein [Salmonella enterica subsp. enterica serovar Kentucky str. CDC 191]
>gi|167992482|ref|ZP_02573580.1| side tail fiber protein [Salmonella enterica subsp. enterica serovar 4,[5],12:i:- str. CVM23701]
>gi|319775370|ref|YP_004137858.1| tail fiber protein [Haemophilus influenzae F3047]
>gi|319647168|ref|ZP_08001392.1| major tail protein [Bacillus sp. BT1B_CT2]
>gi|251791585|ref|YP_003006306.1| Phage-related tail fiber protein-like protein [Dickeya zeae Ech1591]
>gi|317501074|ref|ZP_07959280.1| Phi13 family major tail protein [Lachnospiraceae bacterium 8_1_57FAA]
>gi|238921003|ref|YP_002934518.1| tail protein I (GpI) [Edwardsiella ictaluri 93-146]
>gi|229519175|ref|ZP_04408618.1| phage-related tail protein [Vibrio cholerae RC9]
>gi|187731452|ref|YP_001879749.1| side tail fiber protein [Shigella boydii CDC 3083-94]
>gi|187731149|ref|YP_001879575.1| minor tail protein [Shigella boydii CDC 3083-94]
>gi|169794736|ref|YP_001712529.1| phage-like tail fibre protein [Acinetobacter baumannii AYE]
>gi|87161294|ref|YP_494094.1| phiSLT ORF213-like protein, major tail protein [Staphylococcus aureus subsp. aureus USA300_FPR3757]
>gi|315925003|ref|ZP_07921220.1| Phi13 family major tail protein [Pseudoramibacter alactolyticus ATCC 23263]
>gi|78358433|ref|YP_389882.1| tail fiber protein [Desulfovibrio desulfuricans subsp. desulfuricans str. G20]
>gi|49186795|ref|YP_030047.1| prophage LambdaBa02, major tail protein [Bacillus anthracis str. Sterne]
>gi|49186503|ref|YP_029755.1| prophage LambdaBa01, major tail protein [Bacillus anthracis str. Sterne]
>gi|49183480|ref|YP_026732.1| prophage LambdaBa04, major tail protein [Bacillus anthracis str. Sterne]
>gi|229512039|ref|ZP_04401518.1| phage-related tail protein [Vibrio cholerae B33]
>gi|168238813|ref|ZP_02663871.1| tail protein [Salmonella enterica subsp. enterica serovar Schwarzengrund str. SL480]
>gi|167993584|ref|ZP_02574678.1| tail protein [Salmonella enterica subsp. enterica serovar 4,[5],12:i:- str. CVM23701]
>gi|58581322|ref|YP_200338.1| phage-related tail protein [Xanthomonas oryzae pv. oryzae KACC10331]
>gi|57234172|ref|YP_181795.1| phi13 family major tail protein [Dehalococcoides ethenogenes 195]
>gi|28198988|ref|NP_779302.1| phage-related tail protein [Xylella fastidiosa Temecula1]
>gi|28198282|ref|NP_778596.1| phage-related tail protein [Xylella fastidiosa Temecula1]
>gi|28198280|ref|NP_778594.1| phage-related tail protein [Xylella fastidiosa Temecula1]
>gi|21232414|ref|NP_638331.1| phage-related tail protein [Xanthomonas campestris pv. campestris str. ATCC 33913]
>gi|21243385|ref|NP_642967.1| phage-related tail protein [Xanthomonas axonopodis pv. citri str. 306]
>gi|312794938|ref|YP_004027860.1| tail protein I [Burkholderia rhizoxinica HKI 454]
>gi|300704041|ref|YP_003745643.1| tail fiber-related protein [Ralstonia solanacearum CFBP2957]
>gi|198243482|ref|YP_002216012.1| tail protein [Salmonella enterica subsp. enterica serovar Dublin str. CT_02021853]
>gi|194737320|ref|YP_002115108.1| tail protein [Salmonella enterica subsp. enterica serovar Schwarzengrund str. CVM19633]
>gi|300897437|ref|ZP_07115860.1| prophage tail fibre [Escherichia coli MS 198-1]
>gi|296276336|ref|ZP_06858843.1| phiSLT ORF213-like protein, major tail protein [Staphylococcus aureus subsp. aureus MR1]
>gi|284024503|ref|ZP_06378901.1| phiSLT ORF213-like protein, major tail protein [Staphylococcus aureus subsp. aureus 132]
>gi|253315469|ref|ZP_04838682.1| phiSLT ORF213-like protein, major tail protein [Staphylococcus aureus subsp. aureus str. CF-Marseille]
>gi|229549072|ref|ZP_04437797.1| phi13 family major tail protein [Enterococcus faecalis ATCC 29200]
>gi|227518550|ref|ZP_03948599.1| tail protein [Enterococcus faecalis TX0104]
>gi|227517034|ref|ZP_03947083.1| major tail protein [Enterococcus faecalis TX0104]
>gi|226941514|ref|YP_002796588.1| Bacteriophage P2-related tail formation protein [Laribacter hongkongensis HLHK9]
>gi|226939333|ref|YP_002794406.1| Bacteriophage P2-related tail formation protein [Laribacter hongkongensis HLHK9]
>gi|218549993|ref|YP_002383784.1| Tail protein I [Escherichia fergusonii ATCC 35469]
>gi|207743958|ref|YP_002260350.1| tail fiber protein [Ralstonia solanacearum IPO1609]
>gi|169829197|ref|YP_001699355.1| tail fiber protein (GpH) [Lysinibacillus sphaericus C3-41]
>gi|85858402|ref|YP_460604.1| phage-related tail protein [Syntrophus aciditrophicus SB]
>gi|307351774|ref|ZP_07621379.1| tail protein I [Escherichia coli TA280]
>gi|307271316|ref|ZP_07552595.1| tail family protein [Enterococcus faecalis TX0855]
>gi|294780280|ref|ZP_06745649.1| tail family protein [Enterococcus faecalis PC1.1]
>gi|229550225|ref|ZP_04438950.1| tail protein [Enterococcus faecalis ATCC 29200]
>gi|229549658|ref|ZP_04438383.1| major tail protein [Enterococcus faecalis ATCC 29200]
>gi|229546035|ref|ZP_04434760.1| tail protein [Enterococcus faecalis TX1322]
>gi|229545411|ref|ZP_04434136.1| major tail protein [Enterococcus faecalis TX1322]
>gi|227555445|ref|ZP_03985492.1| major tail protein [Enterococcus faecalis HH22]
>gi|194444577|ref|YP_002040338.1| side tail fiber protein [Salmonella enterica subsp. enterica serovar Newport str. SL254]
>gi|168799018|ref|ZP_02824025.1| tail protein I [Escherichia coli O157:H7 str. EC508]
>gi|168789884|ref|ZP_02814891.1| tail protein I [Escherichia coli O157:H7 str. EC869]
>gi|168789016|ref|ZP_02814023.1| tail protein I [Escherichia coli O157:H7 str. EC869]
>gi|168771767|ref|ZP_02796774.1| tail protein I [Escherichia coli O157:H7 str. EC4486]
>gi|168756314|ref|ZP_02781321.1| tail protein I [Escherichia coli O157:H7 str. EC4401]
>gi|26989774|ref|NP_745199.1| pyocin R2_PP, tail formation protein [Pseudomonas putida KT2440]
>gi|168218071|ref|ZP_02643696.1| major tail protein [Clostridium perfringens NCTC 8239]
>gi|168211292|ref|ZP_02636917.1| major tail protein [Clostridium perfringens B str. ATCC 3626]
>gi|168206531|ref|ZP_02632536.1| major tail protein [Clostridium perfringens E str. JGS1987]
>gi|168782383|ref|ZP_02807390.1| tail protein I [Escherichia coli O157:H7 str. EC4076]
>gi|168775992|ref|ZP_02800999.1| tail protein I (GpI) [Escherichia coli O157:H7 str. EC4196]
>gi|168752385|ref|ZP_02777407.1| tail protein I [Escherichia coli O157:H7 str. EC4113]
>gi|167914803|ref|ZP_02501894.1| phage-related tail protein [Burkholderia pseudomallei 112]
>gi|167906451|ref|ZP_02493656.1| phage-related tail protein [Burkholderia pseudomallei NCTC 13177]
>gi|167900252|ref|ZP_02487653.1| phage-related tail protein [Burkholderia pseudomallei 7894]
>gi|167839695|ref|ZP_02466379.1| phage-related tail protein [Burkholderia thailandensis MSMB43]
>gi|167821696|ref|ZP_02453376.1| bacteriophage tail protein I [Burkholderia pseudomallei 91]
>gi|167619965|ref|ZP_02388596.1| phage-related tail protein [Burkholderia thailandensis Bt4]
>gi|167589024|ref|ZP_02381412.1| phage-related tail protein [Burkholderia ubonensis Bu]
>gi|167584271|ref|ZP_02376659.1| bacteriophage tail fiber protein [Burkholderia ubonensis Bu]
>gi|167561065|ref|ZP_02353981.1| phage-related tail protein [Burkholderia oklahomensis EO147]
>gi|167464689|ref|ZP_02329778.1| phage-related protein (tail protein) [Paenibacillus larvae subsp. larvae BRL-230010]
>gi|167464678|ref|ZP_02329767.1| phage-related protein (tail protein) [Paenibacillus larvae subsp. larvae BRL-230010]
>gi|167464219|ref|ZP_02329308.1| major tail protein, phi13 family [Paenibacillus larvae subsp. larvae BRL-230010]
>gi|167464215|ref|ZP_02329304.1| phage-related protein (tail protein) [Paenibacillus larvae subsp. larvae BRL-230010]
>gi|213029294|ref|ZP_03343741.1| variable tail fiber protein [Salmonella enterica subsp. enterica serovar Typhi str. 404ty]
>gi|294621674|ref|ZP_06700839.1| major tail protein, Phi13 family [Enterococcus faecium U0317]
>gi|242373439|ref|ZP_04819013.1| major tail protein [Staphylococcus epidermidis M23864:W1]
>gi|304439223|ref|ZP_07399141.1| Phi13 family major tail protein [Peptoniphilus duerdenii ATCC BAA-1640]
>gi|282933191|ref|ZP_06338578.1| major tail protein [Lactobacillus jensenii 208-1]
>gi|312959283|ref|ZP_07773801.1| tail protein I [Pseudomonas fluorescens WH6]
>gi|312902459|ref|ZP_07761665.1| tail family protein [Enterococcus faecalis TX0635]
[truncated: 174 more rows]

## Sheet: negative_tail_used_in_training
>gi|200003982|ref|YP_002221564.1| conserved phage protein pRha [Bacteroides phage B40-8]
>gi|118725093|ref|YP_908829.1| phage portal protein [Staphylococcus phage phiNM3]
>gi|110804052|ref|YP_699941.1| phage major capsid protein, HK97 family [Clostridium phage phiSM101]
>gi|110804051|ref|YP_699943.1| phage portal protein, HK97 family [Clostridium phage phiSM101]
>gi|281416528|ref|YP_003347329.1| phage head protein [Enterococcus phage phiFL2A]
>gi|281416469|ref|YP_003347389.1| phage head protein [Enterococcus phage phiFL4A]
>gi|257136404|ref|YP_003169678.1| HK97 family phage portal protein [Staphylococcus phage P954]
>gi|77020228|ref|YP_338135.1| phage portal protein, HK97 family [Bacillus phage Cherry]
>gi|118430764|ref|YP_873989.1| phage head morphogenesis protein [Staphylococcus phage phiNM]
>gi|77020175|ref|YP_338186.1| phage portal protein, HK97 family [Bacillus phage Gamma]
>gi|80159846|ref|YP_398590.1| phage virion protein [Clostridium phage c-st]
>gi|157827542|ref|YP_001496606.1| Phage prohead protease and phage major capsid protein [Rickettsia bellii OSU 85-389]
>gi|304443240|ref|YP_003857070.1| phage head morphogenesis protein [Staphylococcus phage SAP-26]
>gi|281416365|ref|YP_003347499.1| phage head protein [Enterococcus phage phiFL1A]
>gi|118430776|ref|YP_874001.1| phage tape measure protein [Staphylococcus phage phiNM]
>gi|91205124|ref|YP_537479.1| Phage prohead protease and phage major capsid protein [Rickettsia bellii RML369-C]
>gi|305673969|ref|YP_003865641.1| phage terminase small subunit; PBSZ phage [Bacillus subtilis subsp. spizizenii str. W23]
>gi|304443272|ref|YP_003857102.1| phage anti-repressor [Staphylococcus phage SAP-26]
>gi|304443239|ref|YP_003857069.1| phage portal protein [Staphylococcus phage SAP-26]
>gi|110804034|ref|YP_699945.1| phage terminase, small subunit, P27 family [Clostridium phage phiSM101]
>gi|281416411|ref|YP_003347435.1| phage antirepressor protein [Streptococcus phage Abc2]
>gi|115334630|ref|YP_764476.1| phage major capsid protein [Geobacillus phage GBSV1]
>gi|115334628|ref|YP_764474.1| phage portal protein [Geobacillus phage GBSV1]
>gi|91214215|ref|NP_919005.2| conserved phage protein [Burkholderia phage BcepNazgul]
>gi|77020199|ref|YP_338133.1| phage terminase, small subunit, P27 family [Bacillus phage Cherry]
>gi|70727679|ref|YP_257146.1| phage replication protein [Phage phiSMA9]
>gi|34610179|ref|NP_919004.1| conserved phage protein [Burkholderia phage BcepNazgul]
>gi|17426227|ref|NP_510894.1| phage assembly protein [Enterobacteria phage M13]
>gi|118430762|ref|YP_873987.1| phage terminase large subunit [Staphylococcus phage phiNM]
>gi|77020145|ref|YP_338184.1| phage terminase, small subunit, P27 family [Bacillus phage Gamma]
>gi|162135159|ref|YP_001595900.1| structural phage protein [Pseudomonas phage YuA]
>gi|162135158|ref|YP_001595899.1| structural phage protein [Pseudomonas phage YuA]
>gi|162135154|ref|YP_001595895.1| structural phage protein [Pseudomonas phage YuA]
>gi|162135153|ref|YP_001595894.1| structural phage protein [Pseudomonas phage YuA]
>gi|162135152|ref|YP_001595893.1| structural phage protein [Pseudomonas phage YuA]
>gi|162135145|ref|YP_001595886.1| structural phage protein [Pseudomonas phage YuA]
>gi|162135139|ref|YP_001595880.1| structural phage protein [Pseudomonas phage YuA]
>gi|162135137|ref|YP_001595878.1| structural phage protein [Pseudomonas phage YuA]
>gi|162135134|ref|YP_001595875.1| structural phage protein [Pseudomonas phage YuA]
>gi|94993999|ref|YP_602097.1| phage protein [Streptococcus phage 10750.1]
>gi|94991389|ref|YP_599489.1| phage protein [Streptococcus phage 10270.4]
>gi|94990087|ref|YP_598187.1| phage protein [Streptococcus phage 10270.1]
>gi|94988205|ref|YP_596306.1| phage protein [Streptococcus phage 9429.1]
>gi|71904458|ref|YP_281261.1| phage protein [Streptococcus pyogenes phage 6180.3]
>gi|90961239|ref|YP_535155.1| replisome organizer, phage associated [Lactobacillus phage Sal2]
>gi|118725107|ref|YP_908843.1| phage minor structural protein [Staphylococcus phage phiNM3]
>gi|156603997|ref|YP_001429943.1| phage capsid [Staphylococcus phage tp310-2]
>gi|126011028|ref|YP_001039778.1| phage endolysin [Burkholderia ambifaria phage BcepF1]
>gi|126011021|ref|YP_001039771.1| conserved phage protein [Burkholderia ambifaria phage BcepF1]
>gi|77020237|ref|YP_338161.1| conserved phage protein [Bacillus phage Cherry]
>gi|77020235|ref|YP_338155.1| conserved phage protein [Bacillus phage Cherry]
>gi|77020215|ref|YP_338167.1| conserved phage protein [Bacillus phage Cherry]
>gi|77020202|ref|YP_338158.1| conserved phage protein [Bacillus phage Cherry]
>gi|77020200|ref|YP_338140.1| conserved phage protein, HK97 gp10 family [Bacillus phage Cherry]
>gi|89885997|ref|YP_516194.1| phage DNA stabilization protein [Sodalis phage phiSG1]
>gi|118430761|ref|YP_873986.1| phage terminase small subunit [Staphylococcus phage phiNM]
>gi|77020183|ref|YP_338206.1| conserved phage protein [Bacillus phage Gamma]
>gi|77020177|ref|YP_338214.1| conserved phage protein [Bacillus phage Gamma]
>gi|77020169|ref|YP_338220.1| conserved phage protein [Bacillus phage Gamma]
>gi|77020149|ref|YP_338209.1| conserved phage protein [Bacillus phage Gamma]
>gi|77020147|ref|YP_338191.1| conserved phage protein, HK97 gp10 family [Bacillus phage Gamma]
>gi|167600433|ref|YP_001671933.1| phage particle protein [Pseudomonas phage LUZ24]
>gi|167600424|ref|YP_001671924.1| phage particle protein [Pseudomonas phage LUZ24]
>gi|167600423|ref|YP_001671923.1| phage particle protein [Pseudomonas phage LUZ24]
>gi|167600422|ref|YP_001671922.1| phage particle protein [Pseudomonas phage LUZ24]
>gi|94994258|ref|YP_602356.1| phage protein [Streptococcus phage 10750.2]
>gi|94994252|ref|YP_602350.1| phage encoded transcriptional regulator, ArpU family [Streptococcus phage 10750.2]
>gi|94994238|ref|YP_602336.1| phage protein [Streptococcus phage 10750.2]
>gi|94993970|ref|YP_602068.1| phage protein [Streptococcus phage 10750.1]
>gi|94992058|ref|YP_600157.1| phage protein [Streptococcus phage 2096.1]
>gi|94990335|ref|YP_598435.1| phage protein [Streptococcus phage 10270.2]
>gi|94990329|ref|YP_598429.1| ArpU family phage encoded transcriptional regulator [Streptococcus phage 10270.2]
>gi|94990316|ref|YP_598416.1| phage protein [Streptococcus phage 10270.2]
>gi|94990058|ref|YP_598158.1| phage protein [Streptococcus phage 10270.1]
>gi|94988462|ref|YP_596563.1| phage protein [Streptococcus phage 9429.2]
>gi|94988457|ref|YP_596558.1| phage protein [Streptococcus phage 9429.2]
>gi|94988451|ref|YP_596552.1| ArpU family phage encoded transcriptional regulator [Streptococcus phage 9429.2]
>gi|94988178|ref|YP_596279.1| phage protein [Streptococcus phage 9429.1]
>gi|15675005|ref|NP_269179.1| hyaluronidase - phage associated [Streptococcus phage 370.3]
>gi|90961763|ref|YP_535679.1| Phage prohead protease [Lactobacillus phage Sal1]
>gi|90961759|ref|YP_535675.1| Phage terminase small subunit [Lactobacillus phage Sal1]
>gi|90961733|ref|YP_535649.1| Phage NTP-binding protein [Lactobacillus phage Sal1]
>gi|90961261|ref|YP_535177.1| Phage terminase small subunit [Lactobacillus phage Sal2]
>gi|257136417|ref|YP_003169691.1| phage minor structural protein [Staphylococcus phage P954]
>gi|257136357|ref|YP_003169631.1| phage recombinase/integrase [Staphylococcus phage P954]
>gi|115334661|ref|YP_764507.1| phage associated-antirepressor [Geobacillus phage GBSV1]
>gi|126011110|ref|YP_001039935.1| phage hyaluronoglucosaminidase [Streptococcus phage phi3396]
>gi|126011109|ref|YP_001039934.1| phage endopeptidase [Streptococcus phage phi3396]
>gi|119967846|ref|YP_950676.1| conserved phage protein [Staphylococcus phage PH15]
>gi|119953693|ref|YP_950613.1| conserved phage protein [Staphylococcus phage CNPH82]
>gi|119443689|ref|YP_918927.1| phage terminase-small subunit [Staphylococcus phage phiPVL108]
>gi|119443674|ref|YP_918912.1| phage replication protein [Staphylococcus phage phiPVL108]
>gi|32128436|ref|NP_858971.1| conserved phage protein [Xanthomonas phage Xp10]
>gi|32128432|ref|NP_858967.1| conserved phage protein [Xanthomonas phage Xp10]
>gi|168495135|ref|YP_001686873.1| phage head maturation protease [Azospirillum phage Cd]
>gi|197261574|ref|YP_002154389.1| phage minor structural protein [Bacillus phage IEBH]
>gi|94994015|ref|YP_602113.1| phage protein [Streptococcus phage 10750.1]
>gi|94993992|ref|YP_602090.1| phage terminase small subunit [Streptococcus phage 10750.1]
>gi|94992086|ref|YP_600185.1| phage protein [Streptococcus phage 2096.1]
>gi|94990080|ref|YP_598180.1| phage terminase small subunit [Streptococcus phage 10270.1]
>gi|94988430|ref|YP_596531.1| phage antirepressor protein [Streptococcus phage 9429.2]
>gi|94988198|ref|YP_596299.1| phage terminase small subunit [Streptococcus phage 9429.1]
>gi|15674758|ref|NP_268932.1| phage associated protein [Streptococcus phage 370.1]
>gi|115334629|ref|YP_764475.1| phage prohead [Geobacillus phage GBSV1]
>gi|115334613|ref|YP_764459.1| phage replication protein [Geobacillus phage GBSV1]
>gi|119967880|ref|YP_950710.1| conserved phage protein [Staphylococcus phage PH15]
>gi|119967866|ref|YP_950696.1| conserved phage protein [Staphylococcus phage PH15]
>gi|119967861|ref|YP_950691.1| conserved phage protein [Staphylococcus phage PH15]
>gi|119967860|ref|YP_950690.1| phage amidase [Staphylococcus phage PH15]
>gi|119967852|ref|YP_950682.1| conserved phage protein [Staphylococcus phage PH15]
>gi|119967850|ref|YP_950680.1| conserved phage protein [Staphylococcus phage PH15]
>gi|119967844|ref|YP_950674.1| conserved phage protein [Staphylococcus phage PH15]
>gi|119953733|ref|YP_950653.1| conserved phage protein [Staphylococcus phage CNPH82]
>gi|119953709|ref|YP_950629.1| conserved phage protein [Staphylococcus phage CNPH82]
>gi|119953699|ref|YP_950619.1| conserved phage protein [Staphylococcus phage CNPH82]
>gi|119953691|ref|YP_950611.1| conserved phage protein [Staphylococcus phage CNPH82]
>gi|119953686|ref|YP_950606.1| conserved phage protein [Staphylococcus phage CNPH82]
>gi|158267601|ref|NP_944885.2| Phage conserved protein [Enterobacteria phage Felix 01]
>gi|89886002|ref|YP_516199.1| phage DNA transfer protein [Sodalis phage phiSG1]
>gi|89886000|ref|YP_516197.1| phage DNA transfer protein [Sodalis phage phiSG1]
>gi|89885998|ref|YP_516195.1| phage DNA stabilization protein [Sodalis phage phiSG1]
>gi|89885994|ref|YP_516191.1| phage major head protein [Sodalis phage phiSG1]
>gi|89885993|ref|YP_516190.1| phage scaffold protein [Sodalis phage phiSG1]
>gi|89885992|ref|YP_516189.1| phage portal protein [Sodalis phage phiSG1]
>gi|38707870|ref|NP_944980.1| Phage conserved protein [Enterobacteria phage Felix 01]
>gi|38707841|ref|NP_944906.1| Phage conserved protein [Enterobacteria phage Felix 01]
>gi|38707837|ref|NP_944897.1| Phage conserved protein [Enterobacteria phage Felix 01]
>gi|38707836|ref|NP_944896.1| Phage conserved structural protein [Enterobacteria phage Felix 01]
>gi|38707833|ref|NP_944893.1| Phage conserved protein [Enterobacteria phage Felix 01]
>gi|38707820|ref|NP_944857.1| Phage conserved protein [Enterobacteria phage Felix 01]
>gi|38707709|ref|NP_944875.1| Phage conserved protein [Enterobacteria phage Felix 01]
>gi|17426226|ref|NP_510893.1| phage assembly protein [Enterobacteria phage M13]
>gi|292899510|ref|YP_003538879.1| phage protein [unidentified phage]
>gi|292898016|ref|YP_003537385.1| phage protein [unidentified phage]
>gi|292898005|ref|YP_003537374.1| phage protein [unidentified phage]
>gi|94995317|ref|YP_603415.1| phage protein [Streptococcus phage 10750.4]
>gi|94995314|ref|YP_603412.1| phage protein [Streptococcus phage 10750.4]
>gi|94995305|ref|YP_603403.1| phage protein [Streptococcus phage 10750.4]
>gi|94995297|ref|YP_603395.1| phage antirepressor protein [Streptococcus phage 10750.4]
>gi|94994723|ref|YP_602821.1| phage protein [Streptococcus phage 10750.3]
>gi|94994282|ref|YP_602380.1| phage protein [Streptococcus phage 10750.2]
>gi|94994280|ref|YP_602378.1| phage protein [Streptococcus phage 10750.2]
>gi|94994279|ref|YP_602377.1| phage protein [Streptococcus phage 10750.2]
>gi|94994272|ref|YP_602370.1| phage protein [Streptococcus phage 10750.2]
>gi|94994269|ref|YP_602367.1| phage protein [Streptococcus phage 10750.2]
>gi|94994261|ref|YP_602359.1| phage protein [Streptococcus phage 10750.2]
>gi|94994260|ref|YP_602358.1| phage scaffold protein [Streptococcus phage 10750.2]
>gi|94994251|ref|YP_602349.1| phage protein [Streptococcus phage 10750.2]
>gi|94994241|ref|YP_602339.1| phage protein [Streptococcus phage 10750.2]
>gi|94994240|ref|YP_602338.1| phage protein [Streptococcus phage 10750.2]
>gi|94994237|ref|YP_602335.1| phage protein [Streptococcus phage 10750.2]
>gi|94994014|ref|YP_602112.1| phage protein [Streptococcus phage 10750.1]
>gi|94994010|ref|YP_602108.1| phage endopeptidase [Streptococcus phage 10750.1]
>gi|94993988|ref|YP_602086.1| phage protein [Streptococcus phage 10750.1]
>gi|94993986|ref|YP_602084.1| phage protein [Streptococcus phage 10750.1]
>gi|94993985|ref|YP_602083.1| phage protein [Streptococcus phage 10750.1]
>gi|94993973|ref|YP_602071.1| phage protein [Streptococcus phage 10750.1]
>gi|94993972|ref|YP_602070.1| phage protein [Streptococcus phage 10750.1]
>gi|94992988|ref|YP_601087.1| phage protein [Streptococcus phage 2096.2]
>gi|94992094|ref|YP_600193.1| phage protein [Streptococcus phage 2096.1]
>gi|94992091|ref|YP_600190.1| phage protein [Streptococcus phage 2096.1]
>gi|94992089|ref|YP_600188.1| phage endopeptidase [Streptococcus phage 2096.1]
>gi|94992078|ref|YP_600177.1| phage protein [Streptococcus phage 2096.1]
>gi|94992072|ref|YP_600171.1| phage protein [Streptococcus phage 2096.1]
>gi|94992069|ref|YP_600168.1| phage protein [Streptococcus phage 2096.1]
>gi|94992061|ref|YP_600160.1| phage protein [Streptococcus phage 2096.1]
>gi|94992060|ref|YP_600159.1| phage protein [Streptococcus phage 2096.1]
>gi|94991459|ref|YP_599559.1| Cro/CI family phage transcriptional regulator [Streptococcus phage 10270.5]
>gi|94991403|ref|YP_599503.1| phage protein [Streptococcus phage 10270.4]
>gi|94991402|ref|YP_599502.1| phage protein [Streptococcus phage 10270.4]
>gi|94991397|ref|YP_599497.1| phage protein [Streptococcus phage 10270.4]
>gi|94991392|ref|YP_599492.1| phage protein [Streptococcus phage 10270.4]
>gi|94990869|ref|YP_598969.1| phage protein [Streptococcus phage 10270.3]
>gi|94990359|ref|YP_598459.1| phage protein [Streptococcus phage 10270.2]
>gi|94990357|ref|YP_598457.1| phage protein [Streptococcus phage 10270.2]
>gi|94990356|ref|YP_598456.1| phage protein [Streptococcus phage 10270.2]
>gi|94990349|ref|YP_598449.1| phage protein [Streptococcus phage 10270.2]
>gi|94990346|ref|YP_598446.1| phage protein [Streptococcus phage 10270.2]
>gi|94990338|ref|YP_598438.1| phage protein [Streptococcus phage 10270.2]
>gi|94990337|ref|YP_598437.1| phage scaffold protein [Streptococcus phage 10270.2]
>gi|94990328|ref|YP_598428.1| phage protein [Streptococcus phage 10270.2]
>gi|94990319|ref|YP_598419.1| phage protein [Streptococcus phage 10270.2]
>gi|94990318|ref|YP_598418.1| phage protein [Streptococcus phage 10270.2]
>gi|94990315|ref|YP_598415.1| phage protein [Streptococcus phage 10270.2]
>gi|94990102|ref|YP_598202.1| phage protein [Streptococcus phage 10270.1]
>gi|94990098|ref|YP_598198.1| phage endopeptidase [Streptococcus phage 10270.1]
>gi|94990076|ref|YP_598176.1| phage protein [Streptococcus phage 10270.1]
>gi|94990074|ref|YP_598174.1| phage protein [Streptococcus phage 10270.1]
>gi|94990073|ref|YP_598173.1| phage protein [Streptococcus phage 10270.1]
>gi|94990061|ref|YP_598161.1| phage protein [Streptococcus phage 10270.1]
>gi|94990060|ref|YP_598160.1| phage protein [Streptococcus phage 10270.1]
>gi|94990057|ref|YP_598157.1| phage protein [Streptococcus phage 10270.1]
>gi|94989098|ref|YP_597199.1| phage protein [Streptococcus phage 9428.3]
>gi|94988477|ref|YP_596578.1| phage protein [Streptococcus phage 9429.2]
>gi|94988473|ref|YP_596574.1| phage endopeptidase [Streptococcus phage 9429.2]
>gi|94988460|ref|YP_596561.1| phage protein [Streptococcus phage 9429.2]
>gi|94988454|ref|YP_596555.1| phage terminase small subunit [Streptococcus phage 9429.2]
>gi|94988452|ref|YP_596553.1| phage protein [Streptococcus phage 9429.2]
>gi|94988449|ref|YP_596550.1| phage protein [Streptococcus phage 9429.2]
>gi|94988445|ref|YP_596546.1| phage protein [Streptococcus phage 9429.2]
>gi|94988443|ref|YP_596544.1| phage protein [Streptococcus phage 9429.2]
>gi|94988442|ref|YP_596543.1| phage protein RecT family [Streptococcus phage 9429.2]
>gi|94988220|ref|YP_596321.1| phage protein [Streptococcus phage 9429.1]
>gi|94988216|ref|YP_596317.1| phage endopeptidase [Streptococcus phage 9429.1]
>gi|94988194|ref|YP_596295.1| phage protein [Streptococcus phage 9429.1]
>gi|94988192|ref|YP_596293.1| phage protein [Streptococcus phage 9429.1]
>gi|94988191|ref|YP_596292.1| phage protein [Streptococcus phage 9429.1]
>gi|94988181|ref|YP_596282.1| phage protein [Streptococcus phage 9429.1]
>gi|94988180|ref|YP_596281.1| phage protein [Streptococcus phage 9429.1]
>gi|71911279|ref|YP_282829.1| phage protein [Streptococcus pyogenes phage 5005.3]
>gi|71911028|ref|YP_282578.1| phage protein [Streptococcus pyogenes phage 5005.2]
>gi|71910864|ref|YP_282414.1| phage protein [Streptococcus pyogenes phage 5005.1]
>gi|71910861|ref|YP_282411.1| phage protein [Streptococcus pyogenes phage 5005.1]
>gi|71910857|ref|YP_282407.1| phage protein [Streptococcus pyogenes phage 5005.1]
>gi|71904525|ref|YP_281328.1| phage protein [Streptococcus pyogenes phage 6180.4]
>gi|71904475|ref|YP_281278.1| phage protein [Streptococcus pyogenes phage 6180.3]
>gi|71904472|ref|YP_281275.1| phage protein [Streptococcus pyogenes phage 6180.3]
>gi|71904471|ref|YP_281274.1| phage protein [Streptococcus pyogenes phage 6180.3]
>gi|71904467|ref|YP_281270.1| phage protein [Streptococcus pyogenes phage 6180.3]
>gi|71904466|ref|YP_281269.1| phage protein [Streptococcus pyogenes phage 6180.3]
>gi|71904461|ref|YP_281264.1| phage protein [Streptococcus pyogenes phage 6180.3]
>gi|71903946|ref|YP_280749.1| phage protein [Streptococcus pyogenes phage 6180.2]
>gi|71903693|ref|YP_280496.1| phage protein [Streptococcus phage 6180.1]
>gi|71903690|ref|YP_280494.1| phage protein [Streptococcus phage 6180.1]
>gi|71903689|ref|YP_280492.1| phage protein [Streptococcus phage 6180.1]
>gi|71903633|ref|YP_280436.1| streptococcal phage DNase1 [Streptococcus phage 6180.1]
>gi|15674762|ref|NP_268936.1| hyaluronidase, phage associated [Streptococcus phage 370.1]
>gi|15674741|ref|NP_268915.1| phage associated protein [Streptococcus phage 370.1]
>gi|90961776|ref|YP_535692.1| Phage minor head protein [Lactobacillus phage Sal1]
>gi|90961736|ref|YP_535652.1| Phage primase [Lactobacillus phage Sal1]
>gi|90961735|ref|YP_535651.1| Phage DNA polymerase [Lactobacillus phage Sal1]
>gi|90961729|ref|YP_535645.1| Phage helicase [Lactobacillus phage Sal1]
>gi|90961260|ref|YP_535176.1| Phage endonuclease [Lactobacillus phage Sal2]
>gi|90961258|ref|YP_535174.1| DNA packaging, phage associated [Lactobacillus phage Sal2]
>gi|302344699|ref|YP_003809228.1| phage portal protein, HK97 family [Desulfarculus baarsii DSM 2075]
>gi|302343969|ref|YP_003808498.1| phage portal protein, HK97 family [Desulfarculus baarsii DSM 2075]
>gi|302343667|ref|YP_003808196.1| phage major capsid protein, HK97 family [Desulfarculus baarsii DSM 2075]
>gi|310778822|ref|YP_003967155.1| phage baseplate assembly protein V [Ilyobacter polytropus DSM 2926]
>gi|302338497|ref|YP_003803703.1| phage portal protein, HK97 family [Spirochaeta smaragdinae DSM 11293]
>gi|308174795|ref|YP_003921500.1| phage portal protein [Bacillus amyloliquefaciens DSM7]
>gi|308172738|ref|YP_003919443.1| Phage portal protein GP3 [Bacillus amyloliquefaciens DSM7]
>gi|207857401|ref|YP_002244052.1| phage immunity protein [Salmonella enterica subsp. enterica serovar Enteritidis str. P125109]
>gi|310779844|ref|YP_003968176.1| phage terminase, large subunit, PBSX family [Ilyobacter polytropus DSM 2926]
>gi|310779737|ref|YP_003968069.1| phage portal protein, lambda family [Ilyobacter polytropus DSM 2926]
>gi|310778838|ref|YP_003967171.1| phage portal protein, lambda family [Ilyobacter polytropus DSM 2926]
>gi|308050296|ref|YP_003913862.1| phage shock protein A, PspA [Ferrimonas balearica DSM 9799]
>gi|302344006|ref|YP_003808535.1| phage portal protein, HK97 family [Desulfarculus baarsii DSM 2075]
>gi|308174794|ref|YP_003921499.1| Phage major capsid protein, HK97 [Bacillus amyloliquefaciens DSM7]
>gi|308172469|ref|YP_003919174.1| phage terminase, large subunit, pbsx family [Bacillus amyloliquefaciens DSM7]
>gi|150396554|ref|YP_001327021.1| HK97 family phage portal protein [Sinorhizobium medicae WSM419]
>gi|120610300|ref|YP_969978.1| HK97 family phage portal protein [Acidovorax avenae subsp. citrulli AAC00-1]
>gi|115523912|ref|YP_780823.1| HK97 family phage portal protein [Rhodopseudomonas palustris BisA53]
>gi|120599698|ref|YP_964272.1| PBSX family phage portal protein [Shewanella sp. W3-18-1]
>gi|93007441|ref|YP_579205.1| portal protein [Streptomyces phage mu1/6]
>gi|207857385|ref|YP_002244036.1| phage portal protein [Salmonella enterica subsp. enterica serovar Enteritidis str. P125109]
>gi|207857383|ref|YP_002244034.1| phage major capsid protein [Salmonella enterica subsp. enterica serovar Enteritidis str. P125109]
>gi|207856795|ref|YP_002243446.1| phage shock protein PspA [Salmonella enterica subsp. enterica serovar Enteritidis str. P125109]
>gi|126461415|ref|YP_001042529.1| HK97 family phage portal protein [Rhodobacter sphaeroides ATCC 17029]
>gi|126461053|ref|YP_001042167.1| HK97 family phage major capsid protein [Rhodobacter sphaeroides ATCC 17029]
>gi|150394500|ref|YP_001317175.1| HK97 family phage portal protein [Staphylococcus aureus subsp. aureus JH1]
>gi|148543904|ref|YP_001271274.1| HK97 family phage major capsid protein [Lactobacillus reuteri DSM 20016]
>gi|312115489|ref|YP_004013085.1| phage portal protein, lambda family [Rhodomicrobium vannielii ATCC 17100]
>gi|153009619|ref|YP_001370834.1| phage late control D family protein [Ochrobactrum anthropi ATCC 49188]
>gi|152994623|ref|YP_001339458.1| PBSX family phage portal protein [Marinomonas sp. MWYL1]
>gi|146313137|ref|YP_001178211.1| PBSX family phage portal protein [Enterobacter sp. 638]
>gi|134300445|ref|YP_001113941.1| HK97 family phage portal protein [Desulfotomaculum reducens MI-1]
>gi|126173519|ref|YP_001049668.1| PBSX family phage portal protein [Shewanella baltica OS155]
>gi|121606178|ref|YP_983507.1| PBSX family phage portal protein [Polaromonas naphthalenivorans CJ2]
>gi|120603806|ref|YP_968206.1| PBSX family phage portal protein [Desulfovibrio vulgaris subsp. vulgaris DP4]
>gi|120602518|ref|YP_966918.1| PBSX family phage portal protein [Desulfovibrio vulgaris subsp. vulgaris DP4]
>gi|109897021|ref|YP_660276.1| PBSX family phage portal protein [Pseudoalteromonas atlantica T6c]
>gi|146276193|ref|YP_001166352.1| lambda family phage portal protein [Rhodobacter sphaeroides ATCC 17025]
>gi|302343968|ref|YP_003808497.1| phage prohead protease, HK97 family [Desulfarculus baarsii DSM 2075]
>gi|302338998|ref|YP_003804204.1| phage prohead protease, HK97 family [Spirochaeta smaragdinae DSM 11293]
>gi|99081511|ref|YP_613665.1| Phage portal protein, HK97 [Ruegeria sp. TM1040]
>gi|269119443|ref|YP_003307620.1| phage regulatory protein, Rha family [Sebaldella termitidis ATCC 33386]
>gi|12719431|ref|NP_075502.1| portal protein [Staphylococcus phage phiSLT]
>gi|319767938|ref|YP_004133439.1| phage portal protein, HK97 family [Geobacillus sp. Y412MC52]
>gi|319762146|ref|YP_004126083.1| phage portal protein, hk97 family [Alicycliphilus denitrificans BC]
>gi|317129436|ref|YP_004095718.1| phage portal protein, HK97 family [Bacillus cellulosilyticus DSM 2522]
>gi|317128806|ref|YP_004095088.1| phage portal protein, HK97 family [Bacillus cellulosilyticus DSM 2522]
>gi|317049636|ref|YP_004117284.1| phage portal protein, PBSX family [Pantoea sp. At-9b]
>gi|253689539|ref|YP_003018729.1| phage portal protein, PBSX family [Pectobacterium carotovorum subsp. carotovorum PC1]
>gi|187251107|ref|YP_001875589.1| phage portal protein [Elusimicrobium minutum Pei191]
>gi|219667513|ref|YP_002457948.1| phage major capsid protein, HK97 family [Desulfitobacterium hafniense DCB-2]
>gi|219667511|ref|YP_002457946.1| phage portal protein, HK97 family [Desulfitobacterium hafniense DCB-2]
>gi|167647448|ref|YP_001685111.1| HK97 family phage major capsid protein [Caulobacter sp. K31]
>gi|154247630|ref|YP_001418588.1| HK97 family phage portal protein [Xanthobacter autotrophicus Py2]
>gi|154247079|ref|YP_001418037.1| HK97 family phage portal protein [Xanthobacter autotrophicus Py2]
>gi|134297329|ref|YP_001121064.1| lambda family phage portal protein [Burkholderia vietnamiensis G4]
>gi|125974225|ref|YP_001038135.1| HK97 family phage portal protein [Clostridium thermocellum ATCC 27405]
>gi|119385623|ref|YP_916678.1| HK97 family phage major capsid protein [Paracoccus denitrificans PD1222]
>gi|114319956|ref|YP_741639.1| HK97 family phage major capsid protein [Alkalilimnicola ehrlichii MLHE-1]
>gi|114319805|ref|YP_741488.1| HK97 family phage major capsid protein [Alkalilimnicola ehrlichii MLHE-1]
>gi|120599695|ref|YP_964269.1| P2 family phage major capsid protein [Shewanella sp. W3-18-1]
>gi|120599283|ref|YP_963857.1| HK97 family phage major capsid protein [Shewanella sp. W3-18-1]
>gi|220924912|ref|YP_002500214.1| phage portal protein, HK97 family [Methylobacterium nodulans ORS 2060]
>gi|220924161|ref|YP_002499463.1| phage portal protein, HK97 family [Methylobacterium nodulans ORS 2060]
>gi|220923958|ref|YP_002499260.1| phage portal protein, HK97 family [Methylobacterium nodulans ORS 2060]
>gi|220922575|ref|YP_002497877.1| phage portal protein, HK97 family [Methylobacterium nodulans ORS 2060]
>gi|220921987|ref|YP_002497288.1| phage major capsid protein, HK97 family [Methylobacterium nodulans ORS 2060]
>gi|170723106|ref|YP_001750794.1| HK97 family phage portal protein [Pseudomonas putida W619]
>gi|170720523|ref|YP_001748211.1| HK97 family phage portal protein [Pseudomonas putida W619]
>gi|207857414|ref|YP_002244065.1| phage integrase [Salmonella enterica subsp. enterica serovar Enteritidis str. P125109]
>gi|207856794|ref|YP_002243445.1| phage shock protein operon transcriptional activator [Salmonella enterica subsp. enterica serovar Enteritidis str. P125109]
>gi|207856614|ref|YP_002243265.1| phage antitermination protein Q [Salmonella enterica subsp. enterica serovar Enteritidis str. P125109]
>gi|168698656|ref|ZP_02730933.1| Phage portal protein [Gemmata obscuriglobus UQM 2246]
>gi|150393548|ref|YP_001316223.1| HK97 family phage portal protein [Staphylococcus aureus subsp. aureus JH1]
>gi|148268439|ref|YP_001247382.1| HK97 family phage portal protein [Staphylococcus aureus subsp. aureus JH9]
>gi|148267494|ref|YP_001246437.1| HK97 family phage portal protein [Staphylococcus aureus subsp. aureus JH9]
>gi|148544340|ref|YP_001271710.1| HK97 family phage portal protein [Lactobacillus reuteri DSM 20016]
>gi|148544338|ref|YP_001271708.1| HK97 family phage major capsid protein [Lactobacillus reuteri DSM 20016]
>gi|148543903|ref|YP_001271273.1| HK97 family phage portal protein [Lactobacillus reuteri DSM 20016]
>gi|312109746|ref|YP_003988062.1| phage major capsid protein, HK97 family [Geobacillus sp. Y4.1MC1]
>gi|312109744|ref|YP_003988060.1| phage portal protein, HK97 family [Geobacillus sp. Y4.1MC1]
>gi|148549319|ref|YP_001269421.1| HK97 family phage portal protein [Pseudomonas putida F1]
>gi|167039897|ref|YP_001662882.1| HK97 family phage portal protein [Thermoanaerobacter sp. X514]
>gi|150390176|ref|YP_001320225.1| phage portal protein [Alkaliphilus metalliredigens QYMF]
>gi|170718352|ref|YP_001783579.1| P2 family phage major capsid protein [Haemophilus somnus 2336]
>gi|257063558|ref|YP_003143230.1| phage portal protein, HK97 family [Slackia heliotrinireducens DSM 20476]
>gi|254293615|ref|YP_003059638.1| phage portal protein, HK97 family [Hirschia baltica ATCC 49814]
>gi|242241228|ref|YP_002989409.1| phage portal protein, PBSX family [Dickeya dadantii Ech703]
>gi|239815454|ref|YP_002944364.1| phage portal protein, HK97 family [Variovorax paradoxus S110]
>gi|227081634|ref|YP_002810185.1| phage replication protein Cri [Vibrio cholerae M66-2]
>gi|227081628|ref|YP_002810179.1| phage replication protein Cri [Vibrio cholerae M66-2]
>gi|220930324|ref|YP_002507233.1| phage portal protein, HK97 family [Clostridium cellulolyticum H10]
>gi|220916409|ref|YP_002491713.1| phage portal protein, HK97 family [Anaeromyxobacter dehalogenans 2CP-1]
>gi|218780272|ref|YP_002431590.1| phage regulatory protein, Rha family [Desulfatibacillum alkenivorans AK-01]
>gi|218529682|ref|YP_002420498.1| phage portal protein, HK97 family [Methylobacterium chloromethanicum CM4]
>gi|218529578|ref|YP_002420394.1| phage portal protein, HK97 family [Methylobacterium chloromethanicum CM4]
>gi|217973755|ref|YP_002358506.1| phage major capsid protein, HK97 family [Shewanella baltica OS223]
>gi|194366276|ref|YP_002028886.1| phage portal protein, HK97 family [Stenotrophomonas maltophilia R551-3]
>gi|192292341|ref|YP_001992946.1| phage portal protein, HK97 family [Rhodopseudomonas palustris TIE-1]
>gi|192290484|ref|YP_001991089.1| phage portal protein, HK97 family [Rhodopseudomonas palustris TIE-1]
>gi|188581933|ref|YP_001925378.1| phage portal protein, HK97 family [Methylobacterium populi BJ001]
>gi|188580686|ref|YP_001924131.1| phage portal protein, HK97 family [Methylobacterium populi BJ001]
>gi|186472254|ref|YP_001859596.1| HK97 family phage portal protein [Burkholderia phymatum STM815]
>gi|170751345|ref|YP_001757605.1| HK97 family phage portal protein [Methylobacterium radiotolerans JCM 2831]
>gi|170731563|ref|YP_001763510.1| PBSX family phage portal protein [Burkholderia cenocepacia MC0-3]
>gi|167623252|ref|YP_001673546.1| PBSX family phage portal protein [Shewanella halifaxensis HAW-EB4]
>gi|163850862|ref|YP_001638905.1| HK97 family phage portal protein [Methylobacterium extorquens PA1]
>gi|160876027|ref|YP_001555343.1| PBSX family phage portal protein [Shewanella baltica OS195]
>gi|154251359|ref|YP_001412183.1| HK97 family phage portal protein [Parvibaculum lavamentivorans DS-1]
>gi|153009636|ref|YP_001370851.1| lambda family phage portal protein [Ochrobactrum anthropi ATCC 49188]
>gi|153008836|ref|YP_001370051.1| lambda family phage portal protein [Ochrobactrum anthropi ATCC 49188]
>gi|153008816|ref|YP_001370031.1| phage late control D family protein [Ochrobactrum anthropi ATCC 49188]
>gi|152994620|ref|YP_001339455.1| P2 family phage major capsid protein [Marinomonas sp. MWYL1]
>gi|146313112|ref|YP_001178186.1| phage late control D family protein [Enterobacter sp. 638]
>gi|146308986|ref|YP_001189451.1| HK97 family phage portal protein [Pseudomonas mendocina ymp]
>gi|146308984|ref|YP_001189449.1| HK97 family phage major capsid protein [Pseudomonas mendocina ymp]
>gi|126173522|ref|YP_001049671.1| P2 family phage major capsid protein [Shewanella baltica OS155]
>gi|121583523|ref|YP_973949.1| phage integrase family protein [Polaromonas naphthalenivorans CJ2]
>gi|121583417|ref|YP_973848.1| phage integrase family protein [Polaromonas naphthalenivorans CJ2]
>gi|121583050|ref|YP_973491.1| phage integrase family protein [Polaromonas naphthalenivorans CJ2]
>gi|120603803|ref|YP_968203.1| P2 family phage major capsid protein [Desulfovibrio vulgaris subsp. vulgaris DP4]
>gi|120602515|ref|YP_966915.1| P2 family phage major capsid protein [Desulfovibrio vulgaris subsp. vulgaris DP4]
>gi|120601917|ref|YP_966317.1| HK97 family phage portal protein [Desulfovibrio vulgaris subsp. vulgaris DP4]
>gi|297585274|ref|YP_003701054.1| HK97 family phage portal protein [Bacillus selenitireducens MLS10]
>gi|297583105|ref|YP_003698885.1| HK97 family phage portal protein [Bacillus selenitireducens MLS10]
>gi|304316280|ref|YP_003851425.1| phage portal protein, HK97 family [Thermoanaerobacterium thermosaccharolyticum DSM 571]
>gi|302876769|ref|YP_003845402.1| phage major capsid protein, HK97 family [Clostridium cellulovorans 743B]
>gi|302875281|ref|YP_003843914.1| phage major capsid protein, HK97 family [Clostridium cellulovorans 743B]
>gi|302873681|ref|YP_003842314.1| phage portal protein, HK97 family [Clostridium cellulovorans 743B]
>gi|146277790|ref|YP_001167949.1| HK97 family phage portal protein [Rhodobacter sphaeroides ATCC 17025]
>gi|146277402|ref|YP_001167561.1| HK97 family phage major capsid protein [Rhodobacter sphaeroides ATCC 17025]
>gi|146277122|ref|YP_001167281.1| HK97 family phage portal protein [Rhodobacter sphaeroides ATCC 17025]
>gi|302385168|ref|YP_003820990.1| phage portal protein, HK97 family [Clostridium saccharolyticum WM1]
>gi|302382348|ref|YP_003818171.1| phage portal protein, HK97 family [Brevundimonas subvibrioides ATCC 15264]
>gi|302343149|ref|YP_003807678.1| phage prohead protease, HK97 family [Desulfarculus baarsii DSM 2075]
>gi|302336687|ref|YP_003801893.1| phage shock protein A, PspA [Spirochaeta smaragdinae DSM 11293]
>gi|300024488|ref|YP_003757099.1| phage portal protein, HK97 family [Hyphomicrobium denitrificans ATCC 51888]
>gi|300024483|ref|YP_003757094.1| phage major capsid protein, HK97 family [Hyphomicrobium denitrificans ATCC 51888]
>gi|300022630|ref|YP_003755241.1| phage portal protein, HK97 family [Hyphomicrobium denitrificans ATCC 51888]
>gi|298290712|ref|YP_003692651.1| phage portal protein, HK97 family [Starkeya novella DSM 506]
>gi|99080899|ref|YP_613053.1| Phage portal protein, HK97 [Ruegeria sp. TM1040]
>gi|296393585|ref|YP_003658469.1| phage portal protein [Segniliparus rotundus DSM 44985]
>gi|296127291|ref|YP_003634543.1| phage major capsid protein, HK97 family [Brachyspira murdochii DSM 12563]
>gi|296126727|ref|YP_003633979.1| phage major capsid protein, HK97 family [Brachyspira murdochii DSM 12563]
>gi|296126349|ref|YP_003633601.1| phage major capsid protein, HK97 family [Brachyspira murdochii DSM 12563]
>gi|296051585|ref|YP_003632259.1| phage major capsid protein, HK97 family [Planctomyces limnophilus DSM 3776]
>gi|296051583|ref|YP_003632257.1| phage portal protein, HK97 family [Planctomyces limnophilus DSM 3776]
>gi|242279140|ref|YP_002991269.1| phage regulatory protein, Rha family [Desulfovibrio salexigens DSM 2638]
>gi|220903519|ref|YP_002478831.1| phage portal protein, PBSX family [Desulfovibrio desulfuricans subsp. desulfuricans str. ATCC 27774]
>gi|163941506|ref|YP_001646390.1| HK97 family phage portal protein [Bacillus weihenstephanensis KBAB4]
>gi|9625383|ref|NP_039615.1| gene II product [Enterobacteria phage I2-2]
>gi|268316585|ref|YP_003290304.1| phage major capsid protein, HK97 family [Rhodothermus marinus DSM 4252]
>gi|288936040|ref|YP_003440099.1| phage portal protein, PBSX family [Klebsiella variicola At-22]
>gi|281416498|ref|YP_003347299.1| anti-repressor protein [Enterococcus phage phiFL2A]
>gi|281416331|ref|YP_003347465.1| anti-repressor protein [Enterococcus phage phiFL1A]
>gi|281416221|ref|YP_003347570.1| anti-repressor protein [Enterococcus phage phiFL3A]
>gi|148727185|ref|YP_001285677.1| p07 [Xanthomonas phage Xop411]
>gi|170676304|ref|YP_001742065.1| DNA-binding protein [Salmonella phage E1]
>gi|169257230|ref|YP_001700607.1| bacteriophage major capsid protein; Lambda gpE homolog [Phage Gifsy-1]
>gi|319790048|ref|YP_004151681.1| phage head morphogenesis protein, SPP1 gp7 family [Thermovibrio ammonificans HB-1]
>gi|319767946|ref|YP_004133447.1| phage transcriptional regulator, ArpU family [Geobacillus sp. Y412MC52]
>gi|319767936|ref|YP_004133437.1| phage major capsid protein, HK97 family [Geobacillus sp. Y412MC52]
>gi|319764218|ref|YP_004128155.1| phage portal protein, lambda family [Alicycliphilus denitrificans BC]
>gi|319761997|ref|YP_004125934.1| phage portal protein, pbsx family [Alicycliphilus denitrificans BC]
>gi|319761994|ref|YP_004125931.1| phage major capsid protein, p2 family [Alicycliphilus denitrificans BC]
>gi|319761983|ref|YP_004125920.1| phage baseplate assembly protein v [Alicycliphilus denitrificans BC]
>gi|315038714|ref|YP_004032282.1| phage anti-repressor protein [Lactobacillus amylovorus GRL 1112]
>gi|251789436|ref|YP_003004157.1| phage baseplate assembly protein V [Dickeya zeae Ech1591]
>gi|240850447|ref|YP_002971842.1| phage late control protein D2 [Bartonella grahamii as4aup]
>gi|240849967|ref|YP_002971356.1| phage late control protein D1 [Bartonella grahamii as4aup]
>gi|317128808|ref|YP_004095090.1| phage major capsid protein, HK97 family [Bacillus cellulosilyticus DSM 2522]
>gi|257470319|ref|ZP_05634410.1| phage late control D family protein [Fusobacterium ulcerans ATCC 49185]
>gi|257469573|ref|ZP_05633665.1| phage portal protein, HK97 family [Fusobacterium ulcerans ATCC 49185]
>gi|115351926|ref|YP_773765.1| lambda family phage portal protein [Burkholderia ambifaria AMMD]
>gi|115351919|ref|YP_773758.1| phage baseplate assembly protein V [Burkholderia ambifaria AMMD]
>gi|317049633|ref|YP_004117281.1| phage major capsid protein, P2 family [Pantoea sp. At-9b]
>gi|317049623|ref|YP_004117271.1| phage baseplate assembly protein V [Pantoea sp. At-9b]
>gi|317048269|ref|YP_004115917.1| phage shock protein A, PspA [Pantoea sp. At-9b]
>gi|253689028|ref|YP_003018218.1| phage baseplate assembly protein V [Pectobacterium carotovorum subsp. carotovorum PC1]
>gi|253688713|ref|YP_003017903.1| phage shock protein A, PspA [Pectobacterium carotovorum subsp. carotovorum PC1]
>gi|221316529|ref|ZP_03598334.1| phage portal protein, HK97 family [Bacillus subtilis subsp. subtilis str. NCIB 3610]
>gi|197284795|ref|YP_002150667.1| phage antirepressor [Proteus mirabilis HI4320]
>gi|187251493|ref|YP_001875975.1| phage major capsid protein [Elusimicrobium minutum Pei191]
>gi|119898342|ref|YP_933555.1| phage integrase family site specific recombinase [Azoarcus sp. BH72]
>gi|186681250|ref|YP_001864446.1| phage integrase family protein [Nostoc punctiforme PCC 73102]
>gi|186680920|ref|YP_001864116.1| phage integrase family protein, XisA [Nostoc punctiforme PCC 73102]
>gi|152980941|ref|YP_001354458.1| phage portal protein [Janthinobacterium sp. Marseille]
>gi|150396863|ref|YP_001327330.1| lambda family phage portal protein [Sinorhizobium medicae WSM419]
>gi|150396831|ref|YP_001327298.1| phage integrase family protein [Sinorhizobium medicae WSM419]
>gi|150015786|ref|YP_001308040.1| phage integrase family protein [Clostridium beijerinckii NCIMB 8052]
>gi|134295255|ref|YP_001118990.1| phage integrase family protein [Burkholderia vietnamiensis G4]
>gi|125975347|ref|YP_001039257.1| phage major capsid protein, HK97 [Clostridium thermocellum ATCC 27405]
>gi|125975330|ref|YP_001039240.1| phage major capsid protein, HK97 [Clostridium thermocellum ATCC 27405]
>gi|125974486|ref|YP_001038396.1| phage major capsid protein, HK97 [Clostridium thermocellum ATCC 27405]
>gi|121997541|ref|YP_001002328.1| phage integrase family protein [Halorhodospira halophila SL1]
>gi|121997131|ref|YP_001001918.1| phage integrase family protein [Halorhodospira halophila SL1]
>gi|120610417|ref|YP_970095.1| phage integrase family protein [Acidovorax avenae subsp. citrulli AAC00-1]
>gi|120609369|ref|YP_969047.1| phage integrase family protein [Acidovorax avenae subsp. citrulli AAC00-1]
>gi|119946224|ref|YP_943904.1| phage integrase family protein [Psychromonas ingrahamii 37]
>gi|119946209|ref|YP_943889.1| phage integrase family protein [Psychromonas ingrahamii 37]
>gi|119385844|ref|YP_916899.1| phage integrase family protein [Paracoccus denitrificans PD1222]
>gi|119385813|ref|YP_916868.1| phage integrase family protein [Paracoccus denitrificans PD1222]
>gi|119385147|ref|YP_916203.1| phage integrase family protein [Paracoccus denitrificans PD1222]
>gi|119384162|ref|YP_915218.1| phage integrase family protein [Paracoccus denitrificans PD1222]
>gi|119383968|ref|YP_915024.1| phage integrase family protein [Paracoccus denitrificans PD1222]
>gi|116689348|ref|YP_834971.1| phage integrase family protein [Burkholderia cenocepacia HI2424]
>gi|116688949|ref|YP_834572.1| phage integrase family protein [Burkholderia cenocepacia HI2424]
>gi|116688470|ref|YP_834093.1| phage integrase family protein [Burkholderia cenocepacia HI2424]
>gi|116686981|ref|YP_840228.1| phage integrase family protein [Burkholderia cenocepacia HI2424]
>gi|110636130|ref|YP_676338.1| phage integrase [Mesorhizobium sp. BNC1]
>gi|110633561|ref|YP_673769.1| phage integrase [Mesorhizobium sp. BNC1]
>gi|107024205|ref|YP_622532.1| phage integrase [Burkholderia cenocepacia AU 1054]
>gi|107022400|ref|YP_620727.1| phage integrase [Burkholderia cenocepacia AU 1054]
>gi|315497376|ref|YP_004086180.1| phage major capsid protein, hk97 family [Asticcacaulis excentricus CB 48]
>gi|315497374|ref|YP_004086178.1| phage portal protein, hk97 family [Asticcacaulis excentricus CB 48]
>gi|117920441|ref|YP_869633.1| phage integrase family protein [Shewanella sp. ANA-3]
>gi|113971532|ref|YP_735325.1| phage integrase family protein [Shewanella sp. MR-4]
>gi|113970281|ref|YP_734074.1| phage integrase family protein [Shewanella sp. MR-4]
>gi|307226697|ref|ZP_07513108.1| Phage protein D [Escherichia coli TA206]
>gi|261255913|ref|ZP_05948446.1| HK97 family phage portal protein [Escherichia coli O157:H7 str. FRIK966]
>gi|261223672|ref|ZP_05937953.1| HK97 family phage portal protein [Escherichia coli O157:H7 str. FRIK2000]
>gi|120599706|ref|YP_964280.1| phage regulatory CII family protein [Shewanella sp. W3-18-1]
>gi|120599696|ref|YP_964270.1| phage capsid scaffolding [Shewanella sp. W3-18-1]
>gi|114047528|ref|YP_738078.1| phage integrase family protein [Shewanella sp. MR-7]
>gi|114046522|ref|YP_737072.1| phage integrase family protein [Shewanella sp. MR-7]
>gi|114046252|ref|YP_736802.1| phage integrase family protein [Shewanella sp. MR-7]
>gi|116623783|ref|YP_825939.1| phage integrase family protein [Candidatus Solibacter usitatus Ellin6076]
>gi|116622012|ref|YP_824168.1| phage integrase family protein [Candidatus Solibacter usitatus Ellin6076]
>gi|116621639|ref|YP_823795.1| phage integrase family protein [Candidatus Solibacter usitatus Ellin6076]
>gi|296276329|ref|ZP_06858836.1| HK97 family phage portal protein [Staphylococcus aureus subsp. aureus MR1]
>gi|220927071|ref|YP_002502373.1| phage portal protein, HK97 family [Methylobacterium nodulans ORS 2060]
>gi|220925603|ref|YP_002500905.1| phage portal protein, lambda family [Methylobacterium nodulans ORS 2060]
>gi|220924914|ref|YP_002500216.1| peptidase U35 phage prohead HK97 [Methylobacterium nodulans ORS 2060]
>gi|220923960|ref|YP_002499262.1| peptidase U35 phage prohead HK97 [Methylobacterium nodulans ORS 2060]
>gi|220922433|ref|YP_002497735.1| phage portal protein, lambda family [Methylobacterium nodulans ORS 2060]
>gi|220920635|ref|YP_002495936.1| phage portal protein, lambda family [Methylobacterium nodulans ORS 2060]
>gi|220920629|ref|YP_002495930.1| phage baseplate assembly protein V [Methylobacterium nodulans ORS 2060]
>gi|170742281|ref|YP_001770936.1| lambda family phage portal protein [Methylobacterium sp. 4-46]
>gi|170742274|ref|YP_001770929.1| phage baseplate assembly protein V [Methylobacterium sp. 4-46]
>gi|170723104|ref|YP_001750792.1| HK97 family phage major capsid protein [Pseudomonas putida W619]
>gi|170720525|ref|YP_001748213.1| HK97 family phage major capsid protein [Pseudomonas putida W619]
>gi|307351785|ref|ZP_07621390.1| Phage late control gene D protein (GpD) [Escherichia coli TA280]
>gi|307337803|ref|ZP_07613915.1| phage protein D [Escherichia coli H591]
>gi|261257587|ref|ZP_05950120.1| phage protein D [Escherichia coli O157:H7 str. FRIK966]
>gi|261225067|ref|ZP_05939348.1| phage protein D [Escherichia coli O157:H7 str. FRIK2000]
>gi|222823865|ref|YP_002575439.1| phage portal protein, HK97 family [Campylobacter lari RM2100]
>gi|213645947|ref|ZP_03376000.1| phage protein D [Salmonella enterica subsp. enterica serovar Typhi str. J185]
>gi|207857400|ref|YP_002244051.1| phage protein [Salmonella enterica subsp. enterica serovar Enteritidis str. P125109]
>gi|167578772|ref|ZP_02371646.1| phage portal protein, HK97 family [Burkholderia thailandensis TXDOH]
>gi|167574266|ref|ZP_02367140.1| phage portal protein, HK97 family [Burkholderia oklahomensis C6786]
>gi|167566460|ref|ZP_02359376.1| phage portal protein, HK97 family [Burkholderia oklahomensis EO147]
>gi|313679449|ref|YP_004057188.1| phage shock protein a, pspa [Oceanithermus profundus DSM 14977]
>gi|257467098|ref|ZP_05631409.1| phage late control D family protein [Fusobacterium gonidiaformans ATCC 25563]
>gi|160900116|ref|YP_001565698.1| lambda family phage portal protein [Delftia acidovorans SPH-1]
>gi|160898873|ref|YP_001564455.1| lambda family phage portal protein [Delftia acidovorans SPH-1]
>gi|160897079|ref|YP_001562661.1| HK97 family phage portal protein [Delftia acidovorans SPH-1]
>gi|126463027|ref|YP_001044141.1| phage integrase family protein [Rhodobacter sphaeroides ATCC 17029]
>gi|313122608|ref|YP_004044535.1| phage protein D [Halogeometricum borinquense DSM 11551]
>gi|150393128|ref|YP_001315803.1| phage integrase family protein [Staphylococcus aureus subsp. aureus JH1]
>gi|148267461|ref|YP_001246404.1| Rha family phage regulatory protein [Staphylococcus aureus subsp. aureus JH9]
>gi|108800770|ref|YP_640967.1| phage major capsid protein, HK97 [Mycobacterium sp. MCS]
>gi|108799876|ref|YP_640073.1| phage major capsid protein, HK97 [Mycobacterium sp. MCS]
>gi|94970201|ref|YP_592249.1| phage portal protein, lambda [Candidatus Koribacter versatilis Ellin345]
>gi|22125872|ref|NP_669295.1| phage shock protein PspA [Yersinia pestis KIM 10]
>gi|312134855|ref|YP_004002193.1| phage transcriptional regulator, rina family [Caldicellulosiruptor owensensis OL]
>gi|148555106|ref|YP_001262688.1| lambda family phage portal protein [Sphingomonas wittichii RW1]
>gi|311279793|ref|YP_003942024.1| phage shock protein A, PspA [Enterobacter cloacae SCF1]
>gi|311278453|ref|YP_003940684.1| phage baseplate assembly protein V [Enterobacter cloacae SCF1]
>gi|120406874|ref|YP_956703.1| phage integrase family protein [Mycobacterium vanbaalenii PYR-1]
>gi|120404858|ref|YP_954687.1| phage integrase family protein [Mycobacterium vanbaalenii PYR-1]
>gi|120404853|ref|YP_954682.1| phage integrase family protein [Mycobacterium vanbaalenii PYR-1]
>gi|120403138|ref|YP_952967.1| phage integrase family protein [Mycobacterium vanbaalenii PYR-1]
>gi|120401501|ref|YP_951330.1| phage integrase family protein [Mycobacterium vanbaalenii PYR-1]
>gi|119870340|ref|YP_940292.1| phage major capsid protein, HK97 [Mycobacterium sp. KMS]
>gi|119869909|ref|YP_939861.1| phage major capsid protein, HK97 [Mycobacterium sp. KMS]
>gi|119869110|ref|YP_939062.1| phage major capsid protein, HK97 [Mycobacterium sp. KMS]
>gi|119868986|ref|YP_938938.1| phage major capsid protein, HK97 [Mycobacterium sp. KMS]
>gi|119867746|ref|YP_937698.1| phage integrase family protein [Mycobacterium sp. KMS]
>gi|116749796|ref|YP_846483.1| phage integrase family protein [Syntrophobacter fumaroxidans MPOB]
>gi|56551959|ref|YP_162798.1| phage shock protein A, PspA [Zymomonas mobilis subsp. mobilis ZM4]
>gi|218695980|ref|YP_002403647.1| DNA-binding protein from phage origin [Escherichia coli 55989]
>gi|167039899|ref|YP_001662884.1| HK97 family phage major capsid protein [Thermoanaerobacter sp. X514]
>gi|134046210|ref|YP_001097695.1| phage integrase family protein [Methanococcus maripaludis C5]
>gi|134046203|ref|YP_001097688.1| phage integrase family protein [Methanococcus maripaludis C5]
>gi|121595642|ref|YP_987538.1| phage integrase family protein [Acidovorax sp. JS42]
>gi|121593736|ref|YP_985632.1| phage integrase family protein [Acidovorax sp. JS42]
>gi|117926177|ref|YP_866794.1| lambda family phage portal protein [Magnetococcus sp. MC-1]
>gi|117926100|ref|YP_866717.1| lambda family phage portal protein [Magnetococcus sp. MC-1]
>gi|117926028|ref|YP_866645.1| lambda family phage portal protein [Magnetococcus sp. MC-1]
>gi|117925864|ref|YP_866481.1| lambda family phage portal protein [Magnetococcus sp. MC-1]
>gi|117925338|ref|YP_865955.1| lambda family phage portal protein [Magnetococcus sp. MC-1]
>gi|117924625|ref|YP_865242.1| lambda family phage portal protein [Magnetococcus sp. MC-1]
>gi|117924560|ref|YP_865177.1| lambda family phage portal protein [Magnetococcus sp. MC-1]
>gi|88195869|ref|YP_500679.1| HK97 family phage portal protein [Staphylococcus aureus subsp. aureus NCTC 8325]
>gi|88195867|ref|YP_500677.1| HK97 family phage major capsid protein [Staphylococcus aureus subsp. aureus NCTC 8325]
>gi|88195250|ref|YP_500053.1| HK97 family phage portal protein [Staphylococcus aureus subsp. aureus NCTC 8325]
>gi|218690243|ref|YP_002398455.1| DNA-binding protein from phage origin [Escherichia coli ED1a]
>gi|170719035|ref|YP_001784192.1| phage integrase family protein [Haemophilus somnus 2336]
>gi|157158740|ref|YP_001462521.1| Rha family phage regulatory protein [Escherichia coli E24377A]
>gi|91210597|ref|YP_540583.1| phage shock protein PspA [Escherichia coli UTI89]
>gi|26247638|ref|NP_753678.1| phage shock protein PspA [Escherichia coli CFT073]
>gi|257063556|ref|YP_003143228.1| phage major capsid protein, HK97 family [Slackia heliotrinireducens DSM 20476]
>gi|256392038|ref|YP_003113602.1| phage major capsid protein, HK97 family [Catenulispora acidiphila DSM 44928]
>gi|254295270|ref|YP_003061293.1| phage shock protein A, PspA [Hirschia baltica ATCC 49814]
>gi|253774140|ref|YP_003036971.1| phage portal protein, PBSX family [Escherichia coli BL21-Gold(DE3)pLysS AG]
>gi|242239518|ref|YP_002987699.1| phage baseplate assembly protein V [Dickeya dadantii Ech703]
>gi|238917482|ref|YP_002930999.1| phage shock protein A [Eubacterium eligens ATCC 27750]
>gi|220930321|ref|YP_002507230.1| phage major capsid protein, HK97 family [Clostridium cellulolyticum H10]
>gi|218886890|ref|YP_002436211.1| phage shock protein A, PspA [Desulfovibrio vulgaris str. 'Miyazaki F']
>gi|218529576|ref|YP_002420392.1| phage major capsid protein, HK97 family [Methylobacterium chloromethanicum CM4]
>gi|217978332|ref|YP_002362479.1| phage major capsid protein, HK97 family [Methylocella silvestris BL2]
>gi|217973757|ref|YP_002358508.1| phage portal protein, HK97 family [Shewanella baltica OS223]
>gi|217965839|ref|YP_002351517.1| phage portal protein, HK97 family [Listeria monocytogenes HCC23]
>gi|217964656|ref|YP_002350334.1| phage portal protein, HK97 family [Listeria monocytogenes HCC23]
>gi|213692228|ref|YP_002322814.1| phage integrase family protein [Bifidobacterium longum subsp. infantis ATCC 15697]
>gi|194364671|ref|YP_002027281.1| phage baseplate assembly protein V [Stenotrophomonas maltophilia R551-3]
>gi|187923170|ref|YP_001894812.1| phage portal protein, lambda family [Burkholderia phytofirmans PsJN]
>gi|186894693|ref|YP_001871805.1| phage baseplate assembly protein V [Yersinia pseudotuberculosis PB1/+]
>gi|186476627|ref|YP_001858097.1| phage baseplate assembly protein V [Burkholderia phymatum STM815]
>gi|182681712|ref|YP_001829872.1| peptidase U35 phage prohead HK97 [Xylella fastidiosa M23]
>gi|182681707|ref|YP_001829867.1| phage baseplate assembly protein V [Xylella fastidiosa M23]
>gi|182680931|ref|YP_001829091.1| peptidase U35 phage prohead HK97 [Xylella fastidiosa M23]
>gi|182680926|ref|YP_001829086.1| phage baseplate assembly protein V [Xylella fastidiosa M23]
>gi|170751347|ref|YP_001757607.1| HK97 family phage major capsid protein [Methylobacterium radiotolerans JCM 2831]
>gi|170731560|ref|YP_001763507.1| P2 family phage major capsid protein [Burkholderia cenocepacia MC0-3]
>gi|170731549|ref|YP_001763496.1| phage baseplate assembly protein V [Burkholderia cenocepacia MC0-3]
>gi|170727440|ref|YP_001761466.1| phage shock protein A, PspA [Shewanella woodyi ATCC 51908]
>gi|170025037|ref|YP_001721542.1| phage baseplate assembly protein V [Yersinia pseudotuberculosis YPIII]
>gi|167623255|ref|YP_001673549.1| P2 family phage major capsid protein [Shewanella halifaxensis HAW-EB4]
>gi|161521373|ref|YP_001584800.1| P2 family phage major capsid protein [Burkholderia multivorans ATCC 17616]
>gi|161520413|ref|YP_001583840.1| HK97 family phage portal protein [Burkholderia multivorans ATCC 17616]
>gi|157827291|ref|YP_001496355.1| Phage portal protein [Rickettsia bellii OSU 85-389]
>gi|157362830|ref|YP_001471689.1| lambda family phage portal protein [Serratia proteamaculans 568]
>gi|154150049|ref|YP_001403667.1| phage integrase family protein [Candidatus Methanoregula boonei 6A8]
>gi|153011655|ref|YP_001372869.1| phage integrase family protein [Ochrobactrum anthropi ATCC 49188]
>gi|153009974|ref|YP_001371189.1| phage integrase family protein [Ochrobactrum anthropi ATCC 49188]
>gi|153009491|ref|YP_001370706.1| phage integrase family protein [Ochrobactrum anthropi ATCC 49188]
>gi|153007548|ref|YP_001368763.1| phage integrase family protein [Ochrobactrum anthropi ATCC 49188]
>gi|153007056|ref|YP_001381381.1| phage integrase family protein [Anaeromyxobacter sp. Fw109-5]
>gi|153006817|ref|YP_001381142.1| phage integrase family protein [Anaeromyxobacter sp. Fw109-5]
>gi|153005509|ref|YP_001379834.1| phage integrase family protein [Anaeromyxobacter sp. Fw109-5]
>gi|153001893|ref|YP_001367574.1| phage integrase family protein [Shewanella baltica OS185]
>gi|153001763|ref|YP_001367444.1| phage integrase family protein [Shewanella baltica OS185]
>gi|153001072|ref|YP_001366753.1| phage integrase family protein [Shewanella baltica OS185]
>gi|153000783|ref|YP_001366464.1| phage integrase family protein [Shewanella baltica OS185]
>gi|153000386|ref|YP_001366067.1| phage integrase family protein [Shewanella baltica OS185]
>gi|152999312|ref|YP_001364993.1| phage integrase family protein [Shewanella baltica OS185]
>gi|152999291|ref|YP_001364972.1| phage DNA packaging Nu1 [Shewanella baltica OS185]
>gi|152994444|ref|YP_001339279.1| phage shock protein A, PspA [Marinomonas sp. MWYL1]
>gi|150403371|ref|YP_001330665.1| phage integrase family protein [Methanococcus maripaludis C7]
>gi|150401987|ref|YP_001329281.1| phage integrase family protein [Methanococcus maripaludis C7]
>gi|150400365|ref|YP_001324132.1| phage integrase family protein [Methanococcus vannielii SB]
>gi|146313124|ref|YP_001178198.1| phage baseplate assembly protein V [Enterobacter sp. 638]
>gi|146313113|ref|YP_001178187.1| phage P2 GpU family protein [Enterobacter sp. 638]
>gi|146311002|ref|YP_001176076.1| phage regulatory CII family protein [Enterobacter sp. 638]
>gi|146293989|ref|YP_001184413.1| phage integrase family protein [Shewanella putrefaciens CN-32]
>gi|146293708|ref|YP_001184132.1| phage integrase family protein [Shewanella putrefaciens CN-32]
>gi|146291289|ref|YP_001181713.1| phage integrase family protein [Shewanella putrefaciens CN-32]
>gi|145590245|ref|YP_001156842.1| phage integrase family protein [Polynucleobacter necessarius subsp. asymbioticus QLW-P1DMWA-1]
>gi|145299983|ref|YP_001142824.1| phage capsid scaffolding protein [Aeromonas salmonicida subsp. salmonicida A449]
>gi|145225222|ref|YP_001135900.1| phage integrase family protein [Mycobacterium gilvum PYR-GCK]
>gi|134300627|ref|YP_001114123.1| phage integrase family protein [Desulfotomaculum reducens MI-1]
>gi|134299067|ref|YP_001112563.1| lambda family phage portal protein [Desulfotomaculum reducens MI-1]
>gi|134299045|ref|YP_001112541.1| phage integrase family protein [Desulfotomaculum reducens MI-1]
>gi|126175915|ref|YP_001052064.1| phage integrase family protein [Shewanella baltica OS155]
>gi|126175914|ref|YP_001052063.1| phage integrase family protein [Shewanella baltica OS155]
>gi|126175781|ref|YP_001051930.1| phage integrase family protein [Shewanella baltica OS155]
>gi|126175754|ref|YP_001051903.1| phage integrase family protein [Shewanella baltica OS155]
>gi|126173818|ref|YP_001049967.1| phage integrase family protein [Shewanella baltica OS155]
>gi|126173817|ref|YP_001049966.1| phage integrase family protein [Shewanella baltica OS155]
>gi|126173521|ref|YP_001049670.1| phage capsid scaffolding [Shewanella baltica OS155]
>gi|126173509|ref|YP_001049658.1| phage regulatory CII family protein [Shewanella baltica OS155]
>gi|126173375|ref|YP_001049524.1| phage integrase family protein [Shewanella baltica OS155]
>gi|126173069|ref|YP_001049218.1| phage integrase family protein [Shewanella baltica OS155]
>gi|121606190|ref|YP_983519.1| phage baseplate assembly protein V [Polaromonas naphthalenivorans CJ2]
>gi|121606183|ref|YP_983512.1| phage head completion [Polaromonas naphthalenivorans CJ2]
>gi|121606180|ref|YP_983509.1| phage capsid scaffolding [Polaromonas naphthalenivorans CJ2]
>gi|121605183|ref|YP_982512.1| phage integrase family protein [Polaromonas naphthalenivorans CJ2]
>gi|121604892|ref|YP_982221.1| phage integrase family protein [Polaromonas naphthalenivorans CJ2]
>gi|120602109|ref|YP_966509.1| lambda family phage portal protein [Desulfovibrio vulgaris subsp. vulgaris DP4]
>gi|120602084|ref|YP_966484.1| phage integrase family protein [Desulfovibrio vulgaris subsp. vulgaris DP4]
>gi|120556117|ref|YP_960468.1| phage integrase family protein [Marinobacter aquaeolei VT8]
>gi|120553151|ref|YP_957502.1| phage integrase family protein [Marinobacter aquaeolei VT8]
>gi|120537160|ref|YP_957217.1| phage integrase family protein [Marinobacter aquaeolei VT8]
>gi|114570890|ref|YP_757570.1| phage integrase family protein [Maricaulis maris MCS10]
>gi|114570055|ref|YP_756735.1| phage integrase family protein [Maricaulis maris MCS10]
>gi|114563121|ref|YP_750634.1| phage integrase family protein [Shewanella frigidimarina NCIMB 400]
>gi|109900106|ref|YP_663361.1| phage integrase [Pseudoalteromonas atlantica T6c]
>gi|307724777|ref|YP_003904528.1| phage major capsid protein, HK97 family [Thermoanaerobacter sp. X513]
>gi|307687452|ref|ZP_07629898.1| phage portal protein, HK97 family [Clostridium cellulovorans 743B]
>gi|307686595|ref|ZP_07629041.1| phage portal protein, HK97 family [Clostridium cellulovorans 743B]
>gi|297564501|ref|YP_003683473.1| phage shock protein A, PspA [Meiothermus silvanus DSM 9946]
>gi|302129834|ref|ZP_07255824.1| HK97 family phage portal protein [Pseudomonas syringae pv. tomato NCPPB 1108]
>gi|301381649|ref|ZP_07230067.1| HK97 family phage portal protein [Pseudomonas syringae pv. tomato Max13]
>gi|300933462|ref|ZP_07148718.1| phage portal protein, HK97 family [Corynebacterium resistens DSM 45100]
>gi|300933368|ref|ZP_07148624.1| phage portal protein, HK97 family [Corynebacterium resistens DSM 45100]
>gi|305674630|ref|YP_003866302.1| N-terminal phage replisome organizer [Bacillus subtilis subsp. spizizenii str. W23]
>gi|302873683|ref|YP_003842316.1| phage major capsid protein, HK97 family [Clostridium cellulovorans 743B]
>gi|302386146|ref|YP_003821968.1| phage portal protein, HK97 family [Clostridium saccharolyticum WM1]
>gi|302382491|ref|YP_003818314.1| phage portal protein, lambda family [Brevundimonas subvibrioides ATCC 15264]
>gi|302381196|ref|YP_003817019.1| phage portal protein, lambda family [Brevundimonas subvibrioides ATCC 15264]
>gi|302344182|ref|YP_003808711.1| phage shock protein A, PspA [Desulfarculus baarsii DSM 2075]
>gi|302189626|ref|ZP_07266299.1| HK97 family phage portal protein [Pseudomonas syringae pv. syringae 642]
>gi|300022741|ref|YP_003755352.1| phage portal protein, lambda family [Hyphomicrobium denitrificans ATCC 51888]
>gi|300022635|ref|YP_003755246.1| phage major capsid protein, HK97 family [Hyphomicrobium denitrificans ATCC 51888]
>gi|298290716|ref|YP_003692655.1| phage major capsid protein, HK97 family [Starkeya novella DSM 506]
>gi|298290030|ref|YP_003691969.1| phage portal protein, HK97 family [Starkeya novella DSM 506]
>gi|99081141|ref|YP_613295.1| phage portal protein, lambda [Ruegeria sp. TM1040]
>gi|261822140|ref|YP_003260246.1| phage baseplate assembly protein V [Pectobacterium wasabiae WPP163]
>gi|218559291|ref|YP_002392204.1| DNA-binding protein from phage origin [Escherichia coli S88]
>gi|295688415|ref|YP_003592108.1| phage portal protein [Caulobacter segnis ATCC 21756]
>gi|294859261|ref|ZP_06797030.1| phage portal protein [Acinetobacter sp. 6013150]
>gi|294840070|ref|ZP_06784753.1| phage portal protein [Acinetobacter sp. 6013113]
>gi|261418105|ref|YP_003251787.1| phage major capsid protein, HK97 family [Geobacillus sp. Y412MC61]
>gi|261418103|ref|YP_003251785.1| phage portal protein, HK97 family [Geobacillus sp. Y412MC61]
>gi|260752494|ref|YP_003225387.1| phage shock protein A, PspA [Zymomonas mobilis subsp. mobilis NCIB 11163]
>gi|256829016|ref|YP_003157744.1| phage shock protein A, PspA [Desulfomicrobium baculatum DSM 4028]
>gi|237806863|ref|YP_002891303.1| phage shock protein A, PspA [Tolumonas auensis DSM 9187]
>gi|220903522|ref|YP_002478834.1| phage major capsid protein, P2 family [Desulfovibrio desulfuricans subsp. desulfuricans str. ATCC 27774]
>gi|294102098|ref|YP_003553956.1| phage baseplate assembly protein V [Aminobacterium colombiense DSM 12261]
>gi|118197623|ref|YP_874016.1| portal protein [Thermus phage phiYS40]
>gi|9625382|ref|NP_039614.1| gene IV product [Enterobacteria phage I2-2]
>gi|291294417|ref|YP_003505815.1| phage shock protein A, PspA [Meiothermus ruber DSM 1279]
>gi|271500334|ref|YP_003333359.1| phage baseplate assembly protein V [Dickeya dadantii Ech586]
>gi|271500256|ref|YP_003333281.1| phage shock protein A, PspA [Dickeya dadantii Ech586]
>gi|262194133|ref|YP_003265342.1| phage portal protein, PBSX family [Haliangium ochraceum DSM 14365]
>gi|262193961|ref|YP_003265170.1| phage portal protein, PBSX family [Haliangium ochraceum DSM 14365]
>gi|288935870|ref|YP_003439929.1| phage shock protein A, PspA [Klebsiella variicola At-22]
>gi|281416523|ref|YP_003347324.1| transcriptional regulator protein ArpU superfamily [Enterococcus phage phiFL2A]
>gi|281416357|ref|YP_003347491.1| transcriptional regulator ArpU family [Enterococcus phage phiFL1A]
>gi|281416259|ref|YP_003347608.1| head protein [Enterococcus phage phiFL3A]
>gi|288353318|ref|YP_003422616.1| phage portal protein, PBSX family [Zymomonas mobilis subsp. mobilis ZM4]
>gi|281416391|ref|YP_003347415.1| major capsid protein [Streptococcus phage Abc2]
>gi|260168346|ref|ZP_05755157.1| phage portal protein, HK97 family [Brucella sp. F5/99]
>gi|256257119|ref|ZP_05462655.1| phage portal protein, HK97 family protein [Brucella abortus bv. 9 str. C68]
>gi|256254618|ref|ZP_05460154.1| phage portal protein, HK97 family protein [Brucella ceti B1/94]
>gi|256159313|ref|ZP_05457103.1| phage portal protein, HK97 family protein [Brucella ceti M490/95/1]
>gi|256113128|ref|ZP_05454005.1| phage portal protein, HK97 family protein [Brucella melitensis bv. 3 str. Ether]
>gi|256060718|ref|ZP_05450882.1| phage portal protein, HK97 family protein [Brucella neotomae 5K33]
>gi|256044295|ref|ZP_05447199.1| phage portal protein, HK97 family protein [Brucella melitensis bv. 1 str. Rev.1]
>gi|256031210|ref|ZP_05444824.1| phage portal protein, HK97 family protein [Brucella pinnipedialis M292/94/1]
>gi|254744265|ref|ZP_05201945.1| HK97 family phage major capsid protein [Bacillus anthracis str. Kruger B]
>gi|254729903|ref|ZP_05188481.1| phage portal protein, HK97 family protein [Brucella abortus bv. 4 str. 292]
>gi|254724441|ref|ZP_05186225.1| HK97 family phage major capsid protein [Bacillus anthracis str. A1055]
>gi|254717217|ref|ZP_05179028.1| phage portal protein, HK97 family protein [Brucella ceti M13/05/1]
>gi|254713725|ref|ZP_05175536.1| phage portal protein, HK97 family protein [Brucella ceti M644/93/1]
>gi|254709719|ref|ZP_05171530.1| phage portal protein, HK97 family protein [Brucella pinnipedialis B2/94]
>gi|254707697|ref|ZP_05169525.1| phage portal protein, HK97 family protein [Brucella pinnipedialis M163/99/10]
>gi|254703926|ref|ZP_05165754.1| HK97 family phage portal protein [Brucella suis bv. 3 str. 686]
>gi|254701381|ref|ZP_05163209.1| phage portal protein, HK97 family protein [Brucella suis bv. 5 str. 513]
>gi|254697002|ref|ZP_05158830.1| phage portal protein, HK97 family protein [Brucella abortus bv. 2 str. 86/8/59]
>gi|254693352|ref|ZP_05155180.1| phage portal protein, HK97 family protein [Brucella abortus bv. 3 str. Tulya]
>gi|254688871|ref|ZP_05152125.1| phage portal protein, HK97 family protein [Brucella abortus bv. 6 str. 870]
>gi|254686442|ref|ZP_05150301.1| HK97 family phage major capsid protein [Bacillus anthracis str. CNEVA-9066]
>gi|32469450|ref|NP_862858.1| gp19 [Streptococcus phage SM1]
>gi|186686659|ref|YP_001869854.1| phage integrase family protein [Nostoc punctiforme PCC 73102]
>gi|119855367|ref|YP_935970.1| phage integrase family protein [Mycobacterium sp. KMS]
>gi|77020198|ref|YP_338137.1| major capsid protein, HK97 family [Bacillus phage Cherry]
>gi|34610166|ref|NP_918991.1| capsid protein E [Burkholderia phage BcepNazgul]
>gi|29028700|ref|NP_803388.1| head protein [Staphylococcus phage phi13]
>gi|29028698|ref|NP_803386.1| portal protein [Staphylococcus phage phi13]
>gi|29028648|ref|NP_803337.1| head portal protein [Staphylococcus phage phi 12]
>gi|17402853|ref|NP_510875.1| capsid protein VP3 [Chlamydia phage phiCPG1]
>gi|9633432|ref|NP_050535.1| roi [Enterobacteria phage VT2-Sakai]
>gi|9632943|ref|NP_049971.1| major head protein [Streptococcus phage Sfi21]
>gi|151266304|ref|YP_001333667.1| antireceptor [Actinomyces phage Av-1]
>gi|151266302|ref|YP_001333665.1| lower collar [Actinomyces phage Av-1]
>gi|151266299|ref|YP_001333662.1| head protein [Actinomyces phage Av-1]
>gi|151266296|ref|YP_001333659.1| DNA polymerase [Actinomyces phage Av-1]
>gi|151266295|ref|YP_001333658.1| terminal protein [Actinomyces phage Av-1]
>gi|148727187|ref|YP_001285679.1| p09 [Xanthomonas phage Xop411]
>gi|30089896|ref|NP_839926.1| major structural protein [Lactococcus phage P335 sensu lato]
>gi|17426218|ref|NP_510885.1| replication protein [Enterobacteria phage M13]
>gi|209363588|ref|YP_002268006.1| portal protein [Staphylococcus phage phi2958PVL]
>gi|77020144|ref|YP_338188.1| major capsid protein, HK97 family [Bacillus phage Gamma]
>gi|213419058|ref|ZP_03352124.1| phage protein D [Salmonella enterica subsp. enterica serovar Typhi str. E01-6750]
>gi|169257297|ref|YP_001700673.1| bacteriophage lysis protein; Lambda gpRz homolog [Phage Gifsy-2]
>gi|169257238|ref|YP_001700615.1| bacteriophage lysis protein; Rz [Phage Gifsy-1]
>gi|169257236|ref|YP_001700613.1| DNA packaging protein; small terminase subunit; Lambda Nu1 homolog [Phage Gifsy-1]
>gi|169257235|ref|YP_001700612.1| DNA packaging protein; large terminase subunit; Lambda gpA homolog [Phage Gifsy-1]
>gi|169257233|ref|YP_001700610.1| bacteriophage portal protein; Lambda gpB homolog [Phage Gifsy-1]
>gi|320334797|ref|YP_004171508.1| phage shock protein A, PspA [Deinococcus maricopensis DSM 21211]
>gi|320156409|ref|YP_004188788.1| phage portal protein [Vibrio vulnificus MO6-24/O]
>gi|307348589|ref|ZP_07618194.1| phage integrase [Escherichia coli TA280]
>gi|307230750|ref|ZP_07517161.1| phage shock protein PspA [Escherichia coli TA143]
>gi|261409285|ref|YP_003245526.1| phage shock protein A, PspA [Paenibacillus sp. Y412MC10]
>gi|253316781|ref|ZP_04839994.1| phage portal protein [Staphylococcus aureus subsp. aureus str. CF-Marseille]
>gi|310819882|ref|YP_003952240.1| phage late control gene d protein [Stigmatella aurantiaca DW4/3-1]
>gi|310819775|ref|YP_003952133.1| phage late control gene d protein [Stigmatella aurantiaca DW4/3-1]
>gi|310818177|ref|YP_003950535.1| phage portal protein [Stigmatella aurantiaca DW4/3-1]
>gi|238911920|ref|ZP_04655757.1| phage shock protein PspA [Salmonella enterica subsp. enterica serovar Tennessee str. CDC07-0191]
>gi|226366384|ref|YP_002784167.1| phage portal protein [Rhodococcus opacus B4]
>gi|219683254|ref|YP_002469637.1| phage prohead protease, HK97 family [Bifidobacterium animalis subsp. lactis AD011]
>gi|213581853|ref|ZP_03363679.1| phage shock protein PspA [Salmonella enterica subsp. enterica serovar Typhi str. E98-0664]
>gi|297625638|ref|YP_003687401.1| phage integrase [Propionibacterium freudenreichii subsp. shermanii CIRM-BIA1]
>gi|319891795|ref|YP_004148670.1| Portal protein, phage associated [Staphylococcus pseudintermedius HKU10-03]
>gi|319786769|ref|YP_004146244.1| phage terminase, large subunit, PBSX family [Pseudoxanthomonas suwonensis 11-1]
>gi|319767941|ref|YP_004133442.1| phage terminase, small subunit, , P27 family [Geobacillus sp. Y412MC52]
>gi|319765472|ref|YP_004130973.1| phage shock protein A, PspA [Geobacillus sp. Y412MC52]
>gi|319762147|ref|YP_004126084.1| phage prohead protease, hk97 family [Alicycliphilus denitrificans BC]
>gi|308172436|ref|YP_003919141.1| phage antirepressor [Staphylococcus prophage phiPV83] [Bacillus amyloliquefaciens DSM7]
>gi|21910741|ref|NP_665009.1| streptococcal pyrogenic exotoxin SpeK - phage associated [Streptococcus pyogenes MGAS315]
>gi|21910637|ref|NP_664905.1| hyaluronoglucosaminidase - phage associated [Streptococcus pyogenes MGAS315]
>gi|251789364|ref|YP_003004085.1| phage shock protein PspA [Dickeya zeae Ech1591]
>gi|240851061|ref|YP_002972461.1| phage late control protein D5 [Bartonella grahamii as4aup]
>gi|240850934|ref|YP_002972334.1| phage late control protein D4 [Bartonella grahamii as4aup]
>gi|240850534|ref|YP_002971933.1| phage late control protein D3 [Bartonella grahamii as4aup]
>gi|311107209|ref|YP_003980062.1| phage portal protein, HK97 family [Achromobacter xylosoxidans A8]
>gi|238919728|ref|YP_002933243.1| phage shock protein PspA [Edwardsiella ictaluri 93-146]
>gi|317130498|ref|YP_004096780.1| phage shock protein A, PspA [Bacillus cellulosilyticus DSM 2522]
>gi|317129439|ref|YP_004095721.1| phage terminase, small subunit, , P27 family [Bacillus cellulosilyticus DSM 2522]
>gi|317128804|ref|YP_004095086.1| phage terminase, small subunit, , P27 family [Bacillus cellulosilyticus DSM 2522]
>gi|257470320|ref|ZP_05634411.1| phage baseplate assembly protein V [Fusobacterium ulcerans ATCC 49185]
>gi|257469575|ref|ZP_05633667.1| HK97 family phage major capsid protein [Fusobacterium ulcerans ATCC 49185]
>gi|134287704|ref|YP_001109870.1| phage integrase family protein [Burkholderia vietnamiensis G4]
>gi|134287548|ref|YP_001109714.1| phage integrase family protein [Burkholderia vietnamiensis G4]
>gi|254560549|ref|YP_003067644.1| Phage portal protein, HK97 [Methylobacterium extorquens DM4]
>gi|253689556|ref|YP_003018746.1| phage baseplate assembly protein V [Pectobacterium carotovorum subsp. carotovorum PC1]
>gi|253689542|ref|YP_003018732.1| phage major capsid protein, P2 family [Pectobacterium carotovorum subsp. carotovorum PC1]
>gi|240137989|ref|YP_002962461.1| Phage portal protein, HK97 [Methylobacterium extorquens AM1]
>gi|238894360|ref|YP_002919094.1| phage shock protein PspA [Klebsiella pneumoniae NTUH-K2044]
>gi|221316552|ref|ZP_03598357.1| phage major capsid protein, HK97 family [Bacillus subtilis subsp. subtilis str. NCIB 3610]
>gi|197285844|ref|YP_002151716.1| phage portal protein [Proteus mirabilis HI4320]
>gi|197285822|ref|YP_002151694.1| regulator of late phage gene expression [Proteus mirabilis HI4320]
>gi|197285235|ref|YP_002151107.1| phage shock protein PspA [Proteus mirabilis HI4320]
>gi|197284834|ref|YP_002150706.1| phage integrase [Proteus mirabilis HI4320]
>gi|197284810|ref|YP_002150682.1| phage portal protein [Proteus mirabilis HI4320]
>gi|190571708|ref|YP_001976066.1| phage late control gene d protein GpD [Wolbachia endosymbiont of Culex quinquefasciatus Pel]
>gi|190571056|ref|YP_001975414.1| phage portal protein, HK97 family [Wolbachia endosymbiont of Culex quinquefasciatus Pel]
>gi|190570875|ref|YP_001975233.1| phage late control gene d protein GpD [Wolbachia endosymbiont of Culex quinquefasciatus Pel]
>gi|187734218|ref|YP_001880036.1| site-specific recombinase, phage integrase family [Shigella boydii CDC 3083-94]
>gi|187734053|ref|YP_001880959.1| phage late control gene D protein [Shigella boydii CDC 3083-94]
>gi|187730683|ref|YP_001880143.1| phage shock protein PspA [Shigella boydii CDC 3083-94]
>gi|152969851|ref|YP_001334960.1| phage shock protein PspA [Klebsiella pneumoniae subsp. pneumoniae MGH 78578]
>gi|148379651|ref|YP_001254192.1| phage protein [Clostridium botulinum A str. ATCC 3502]
>gi|148284911|ref|YP_001249001.1| HK97 family phage portal protein [Orientia tsutsugamushi str. Boryong]
>gi|148284393|ref|YP_001248483.1| phage major capsid protein, HK97 [Orientia tsutsugamushi str. Boryong]
>gi|119898154|ref|YP_933367.1| phage integrase family site specific recombinase [Azoarcus sp. BH72]
>gi|108807696|ref|YP_651612.1| phage shock protein PspA [Yersinia pestis Antiqua]
>gi|87161728|ref|YP_494591.1| phage portal protein [Staphylococcus aureus subsp. aureus USA300_FPR3757]
>gi|37526476|ref|NP_929820.1| phage shock protein PspA [Photorhabdus luminescens subsp. laumondii TTO1]
>gi|49187967|ref|YP_031220.1| HK97 family phage major capsid protein [Bacillus anthracis str. Sterne]
>gi|45441932|ref|NP_993471.1| phage shock protein PspA [Yersinia pestis biovar Microtus str. 91001]
>gi|289825168|ref|ZP_06544476.1| phage shock protein PspA [Salmonella enterica subsp. enterica serovar Typhi str. E98-3139]
>gi|219669099|ref|YP_002459534.1| phage shock protein A, PspA [Desulfitobacterium hafniense DCB-2]
>gi|219667512|ref|YP_002457947.1| phage prohead protease, HK97 family [Desulfitobacterium hafniense DCB-2]
>gi|213850233|ref|ZP_03381131.1| phage shock protein PspA [Salmonella enterica subsp. enterica serovar Typhi str. M223]
>gi|213427993|ref|ZP_03360743.1| phage shock protein PspA [Salmonella enterica subsp. enterica serovar Typhi str. E02-1180]
>gi|206558495|ref|YP_002229255.1| phage late control gene D protein [Burkholderia cenocepacia J2315]
>gi|186683565|ref|YP_001866761.1| phage integrase family protein [Nostoc punctiforme PCC 73102]
>gi|170289658|ref|YP_001736474.1| phage shock protein A, PspA [Candidatus Korarchaeum cryptofilum OPF8]
>gi|161486833|ref|YP_504660.2| HK97 family phage portal protein [Anaplasma phagocytophilum HZ]
>gi|154247083|ref|YP_001418041.1| HK97 family phage prohead protease [Xanthobacter autotrophicus Py2]
>gi|150396859|ref|YP_001327326.1| phage major capsid protein E [Sinorhizobium medicae WSM419]
>gi|150396553|ref|YP_001327020.1| HK97 family phage prohead protease [Sinorhizobium medicae WSM419]
>gi|150019248|ref|YP_001311502.1| phage integrase family protein [Clostridium beijerinckii NCIMB 8052]
>gi|150015794|ref|YP_001308048.1| HK97 family phage prohead protease [Clostridium beijerinckii NCIMB 8052]
>gi|150015372|ref|YP_001307626.1| phage shock protein A, PspA [Clostridium beijerinckii NCIMB 8052]
>gi|148653076|ref|YP_001280169.1| phage integrase family protein [Psychrobacter sp. PRwf-1]
>gi|148652536|ref|YP_001279629.1| phage integrase family protein [Psychrobacter sp. PRwf-1]
>gi|148652497|ref|YP_001279590.1| phage integrase family protein [Psychrobacter sp. PRwf-1]
>gi|148261505|ref|YP_001235632.1| phage baseplate assembly protein V [Acidiphilium cryptum JF-5]
>gi|148259822|ref|YP_001233949.1| phage integrase family protein [Acidiphilium cryptum JF-5]
>gi|148259299|ref|YP_001233426.1| phage integrase family protein [Acidiphilium cryptum JF-5]
>gi|148257822|ref|YP_001242407.1| lambda family phage portal protein [Bradyrhizobium sp. BTAi1]
>gi|147668845|ref|YP_001213663.1| phage integrase family protein [Dehalococcoides sp. BAV1]
>gi|146302080|ref|YP_001196671.1| phage integrase family protein [Flavobacterium johnsoniae UW101]
>gi|146298371|ref|YP_001192962.1| phage integrase family protein [Flavobacterium johnsoniae UW101]
>gi|134296758|ref|YP_001120493.1| phage integrase family protein [Burkholderia vietnamiensis G4]
>gi|134291483|ref|YP_001115252.1| phage integrase family protein [Burkholderia vietnamiensis G4]
>gi|126178708|ref|YP_001046673.1| phage integrase family protein [Methanoculleus marisnigri JR1]
>gi|125974771|ref|YP_001038681.1| phage integrase [Clostridium thermocellum ATCC 27405]
>gi|125974241|ref|YP_001038151.1| phage NTP-binding protein [Clostridium thermocellum ATCC 27405]
>gi|120609495|ref|YP_969173.1| phage integrase family protein [Acidovorax avenae subsp. citrulli AAC00-1]
>gi|119946569|ref|YP_944249.1| phage integrase family protein [Psychromonas ingrahamii 37]
>gi|119946567|ref|YP_944247.1| phage integrase family protein [Psychromonas ingrahamii 37]
>gi|119383089|ref|YP_914145.1| phage integrase family protein [Paracoccus denitrificans PD1222]
>gi|119357861|ref|YP_912505.1| phage integrase family protein [Chlorobium phaeobacteroides DSM 266]
>gi|116754160|ref|YP_843278.1| phage shock protein A, PspA [Methanosaeta thermophila PT]
>gi|115523915|ref|YP_780826.1| HK97 family phage prohead protease [Rhodopseudomonas palustris BisA53]
>gi|114566988|ref|YP_754142.1| HK97 family phage major capsid protein [Syntrophomonas wolfei subsp. wolfei str. Goettingen]
>gi|110632556|ref|YP_672764.1| phage integrase [Mesorhizobium sp. BNC1]
>gi|107022005|ref|YP_620332.1| phage integrase [Burkholderia cenocepacia AU 1054]
>gi|92116963|ref|YP_576692.1| Phage portal protein, HK97 [Nitrobacter hamburgensis X14]
>gi|92115966|ref|YP_575695.1| Phage portal protein, HK97 [Nitrobacter hamburgensis X14]
>gi|92115964|ref|YP_575693.1| phage major capsid protein, HK97 [Nitrobacter hamburgensis X14]
>gi|91205574|ref|YP_537929.1| Phage portal protein [Rickettsia bellii RML369-C]
>gi|90423309|ref|YP_531679.1| Phage portal protein, HK97 [Rhodopseudomonas palustris BisB18]
>gi|88658099|ref|YP_506866.1| HK97 family phage portal protein [Ehrlichia chaffeensis str. Arkansas]
>gi|88606937|ref|YP_505438.1| HK97 family phage major capsid protein [Anaplasma phagocytophilum HZ]
>gi|86750599|ref|YP_487095.1| Phage portal protein, HK97 [Rhodopseudomonas palustris HaA2]
>gi|85060335|ref|YP_456037.1| phage capsid protein [Sodalis glossinidius str. 'morsitans']
>gi|85059677|ref|YP_455379.1| phage integrase [Sodalis glossinidius str. 'morsitans']
>gi|85058701|ref|YP_454403.1| phage portal protein [Sodalis glossinidius str. 'morsitans']
>gi|50120910|ref|YP_050077.1| phage shock protein PspA [Pectobacterium atrosepticum SCRI1043]
>gi|42779479|ref|NP_976726.1| HK97 family phage portal protein [Bacillus cereus ATCC 10987]
>gi|42520823|ref|NP_966738.1| HK97 family phage portal protein [Wolbachia endosymbiont of Drosophila melanogaster]
>gi|28211744|ref|NP_782688.1| phage protein [Clostridium tetani E88]
>gi|226355562|ref|YP_002785302.1| phage protein D [Deinococcus deserti VCD115]
>gi|157737940|ref|YP_001490624.1| phage integrase family site specific recombinase [Arcobacter butzleri RM4018]
>gi|16765033|ref|NP_460648.1| phage shock protein PspA [Salmonella enterica subsp. enterica serovar Typhimurium str. LT2]
>gi|315443021|ref|YP_004075900.1| phage integrase family protein [Mycobacterium sp. Spyr1]
>gi|313667676|ref|YP_004047960.1| phage related protein [Neisseria lactamica ST-640]
>gi|307546776|ref|YP_003899255.1| phage portal protein, lambda family [Halomonas elongata DSM 2581]
>gi|307545892|ref|YP_003898371.1| site-specific recombinase, phage integrase family [Halomonas elongata DSM 2581]
>gi|307545255|ref|YP_003897734.1| phage integrase family protein [Halomonas elongata DSM 2581]
>gi|281491975|ref|YP_003353955.1| phage replication protein [Lactococcus lactis subsp. lactis KF147]
>gi|281491947|ref|YP_003353927.1| phage major head protein [Lactococcus lactis subsp. lactis KF147]
>gi|225852114|ref|YP_002732347.1| phage portal protein [Brucella melitensis ATCC 23457]
>gi|159896765|ref|YP_001543012.1| phage shock protein PspA [Herpetosiphon aurantiacus ATCC 23779]
>gi|159896712|ref|YP_001542959.1| phage shock protein PspA [Herpetosiphon aurantiacus ATCC 23779]
>gi|117921089|ref|YP_870281.1| phage shock protein A, PspA [Shewanella sp. ANA-3]
>gi|113971117|ref|YP_734910.1| phage integrase family protein [Shewanella sp. MR-4]
>gi|113970817|ref|YP_734610.1| phage shock protein A, PspA [Shewanella sp. MR-4]
>gi|307348807|ref|ZP_07618412.1| phage shock protein PspA [Escherichia coli TA280]
>gi|307225605|ref|ZP_07512016.1| phage shock protein PspA [Escherichia coli TA206]
>gi|307143196|ref|ZP_07501628.1| phage integrase [Escherichia coli M605]
>gi|198246051|ref|YP_002216029.1| phage portal protein, HK97 family [Salmonella enterica subsp. enterica serovar Dublin str. CT_02021853]
>gi|198244478|ref|YP_002216702.1| phage late control D family protein [Salmonella enterica subsp. enterica serovar Dublin str. CT_02021853]
>gi|198242747|ref|YP_002216727.1| phage portal protein, pbsx family [Salmonella enterica subsp. enterica serovar Dublin str. CT_02021853]
>gi|198242518|ref|YP_002215454.1| phage shock protein PspA [Salmonella enterica subsp. enterica serovar Dublin str. CT_02021853]
>gi|198242419|ref|YP_002216028.1| phage major capsid protein, HK97 family [Salmonella enterica subsp. enterica serovar Dublin str. CT_02021853]
>gi|194738008|ref|YP_002114719.1| phage shock protein PspA [Salmonella enterica subsp. enterica serovar Schwarzengrund str. CVM19633]
>gi|194736054|ref|YP_002115125.1| phage major capsid protein, HK97 family protein [Salmonella enterica subsp. enterica serovar Schwarzengrund str. CVM19633]
>gi|194736014|ref|YP_002115127.1| phage portal protein, HK97 family protein [Salmonella enterica subsp. enterica serovar Schwarzengrund str. CVM19633]
>gi|194735635|ref|YP_002117152.1| phage major capsid protein, HK97 family protein [Salmonella enterica subsp. enterica serovar Schwarzengrund str. CVM19633]
>gi|194734728|ref|YP_002117150.1| phage portal protein, HK97 family protein [Salmonella enterica subsp. enterica serovar Schwarzengrund str. CVM19633]
>gi|127513424|ref|YP_001094621.1| phage shock protein A, PspA [Shewanella loihica PV-4]
>gi|127511185|ref|YP_001092382.1| phage integrase family protein [Shewanella loihica PV-4]
>gi|120599306|ref|YP_963880.1| phage replication protein O [Shewanella sp. W3-18-1]
>gi|120598661|ref|YP_963235.1| phage integrase family protein [Shewanella sp. W3-18-1]
>gi|120597821|ref|YP_962395.1| phage integrase family protein [Shewanella sp. W3-18-1]
>gi|114048042|ref|YP_738592.1| phage shock protein A, PspA [Shewanella sp. MR-7]
>gi|93007444|ref|YP_579208.1| major capsid protein [Streptomyces phage mu1/6]
>gi|93007413|ref|YP_579177.1| integrase [Streptomyces phage mu1/6]
>gi|116623658|ref|YP_825814.1| phage shock protein A, PspA [Candidatus Solibacter usitatus Ellin6076]
>gi|116619488|ref|YP_821644.1| phage integrase family protein [Candidatus Solibacter usitatus Ellin6076]
>gi|80159771|ref|YP_398515.1| botulinum neurotoxin type C1 nontoxic-nonhemagglutinin component [Clostridium phage c-st]
>gi|80159770|ref|YP_398514.1| main hemagglutinin component HA-33 [Clostridium phage c-st]
>gi|80159769|ref|YP_398513.1| hemoagglutinin component HA-17 [Clostridium phage c-st]
>gi|80159768|ref|YP_398512.1| hemoagglutinin component HA-70 [Clostridium phage c-st]
>gi|307143420|ref|ZP_07501852.1| phage shock protein PspA [Escherichia coli M605]
>gi|296276194|ref|ZP_06858701.1| phage portal protein [Staphylococcus aureus subsp. aureus MR1]
>gi|290960849|ref|YP_003492031.1| phage portal protein [Streptomyces scabiei 87.22]
>gi|285017063|ref|YP_003374774.1| phage integrase protein [Xanthomonas albilineans]
>gi|284025013|ref|ZP_06379411.1| phage portal protein [Staphylococcus aureus subsp. aureus 132]
>gi|226940691|ref|YP_002795765.1| phage capsid protein [Laribacter hongkongensis HLHK9]
>gi|156740900|ref|YP_001431029.1| phage shock protein PspA [Roseiflexus castenholzii DSM 13941]
>gi|310828690|ref|YP_003961047.1| phage portal protein [Eubacterium limosum KIST612]
>gi|310828688|ref|YP_003961045.1| phage major capsid protein [Eubacterium limosum KIST612]
>gi|310826889|ref|YP_003959246.1| phage portal protein [Eubacterium limosum KIST612]
>gi|310816460|ref|YP_003964424.1| HK97 family phage portal protein [Ketogulonicigenium vulgare Y25]
>gi|308180861|ref|YP_003924989.1| HK97 family phage major capsid protein [Lactobacillus plantarum subsp. plantarum ST-III]
>gi|218551322|ref|YP_002385114.1| control protein for phage late genes expression [Escherichia fergusonii ATCC 35469]
>gi|218549996|ref|YP_002383787.1| Phage late control gene D protein (GPD) [Escherichia fergusonii ATCC 35469]
>gi|218549010|ref|YP_002382801.1| phage shock protein PspA [Escherichia fergusonii ATCC 35469]
>gi|218547998|ref|YP_002381789.1| phage portal protein [Escherichia fergusonii ATCC 35469]
>gi|207743961|ref|YP_002260353.1| phage baseplate assembly protein [Ralstonia solanacearum IPO1609]
>gi|207739307|ref|YP_002257700.1| phage replication cri-related protein [Ralstonia solanacearum IPO1609]
>gi|170723105|ref|YP_001750793.1| HK97 family phage prohead protease [Pseudomonas putida W619]
>gi|167032210|ref|YP_001667441.1| lambda family phage portal protein [Pseudomonas putida GB-1]
>gi|307559922|ref|ZP_07623689.1| phage shock protein PspA [Escherichia coli H299]
>gi|307351784|ref|ZP_07621389.1| gpU phage protein [Escherichia coli TA280]
>gi|307351758|ref|ZP_07621363.1| Phage protein Q [Escherichia coli TA280]
>gi|307348254|ref|ZP_07617859.1| phage portal protein, PBSX family [Escherichia coli TA280]
>gi|307337815|ref|ZP_07613927.1| phage baseplate protein [Escherichia coli H591]
>gi|307336964|ref|ZP_07613076.1| phage shock protein PspA [Escherichia coli H591]
>gi|307336518|ref|ZP_07612630.1| phage baseplate assembly protein V [Escherichia coli H591]
>gi|307235465|ref|ZP_07521876.1| phage shock protein PspA [Escherichia coli TA271]
>gi|307137947|ref|ZP_07497303.1| phage shock protein PspA [Escherichia coli H736]
>gi|261257613|ref|ZP_05950146.1| phage capsid protein [Escherichia coli O157:H7 str. FRIK966]
>gi|261257599|ref|ZP_05950132.1| phage baseplate protein [Escherichia coli O157:H7 str. FRIK966]
>gi|261225055|ref|ZP_05939336.1| phage baseplate protein [Escherichia coli O157:H7 str. FRIK2000]
>gi|261225040|ref|ZP_05939321.1| phage capsid protein [Escherichia coli O157:H7 str. FRIK2000]
>gi|256022983|ref|ZP_05436848.1| phage shock protein PspA [Escherichia sp. 4_1_40B]
>gi|256018445|ref|ZP_05432310.1| phage shock protein PspA [Shigella sp. D9]
>gi|224583820|ref|YP_002637618.1| phage shock protein PspA [Salmonella enterica subsp. enterica serovar Paratyphi C strain RKS4594]
>gi|213645946|ref|ZP_03375999.1| gpU phage protein [Salmonella enterica subsp. enterica serovar Typhi str. J185]
>gi|207857411|ref|YP_002244062.1| phage protein [Salmonella enterica subsp. enterica serovar Enteritidis str. P125109]
>gi|207857408|ref|YP_002244059.1| phage protein [Salmonella enterica subsp. enterica serovar Enteritidis str. P125109]
>gi|207857407|ref|YP_002244058.1| phage protein [Salmonella enterica subsp. enterica serovar Enteritidis str. P125109]
>gi|207857405|ref|YP_002244056.1| phage protein [Salmonella enterica subsp. enterica serovar Enteritidis str. P125109]
>gi|207857399|ref|YP_002244050.1| phage protein [Salmonella enterica subsp. enterica serovar Enteritidis str. P125109]
>gi|207857396|ref|YP_002244047.1| phage protein [Salmonella enterica subsp. enterica serovar Enteritidis str. P125109]
>gi|207857395|ref|YP_002244046.1| phage protein [Salmonella enterica subsp. enterica serovar Enteritidis str. P125109]
>gi|207857392|ref|YP_002244043.1| phage membrane protein [Salmonella enterica subsp. enterica serovar Enteritidis str. P125109]
>gi|207857384|ref|YP_002244035.1| phage pro-head protease [Salmonella enterica subsp. enterica serovar Enteritidis str. P125109]
>gi|207857380|ref|YP_002244031.1| phage protein [Salmonella enterica subsp. enterica serovar Enteritidis str. P125109]
>gi|207857379|ref|YP_002244030.1| phage protein [Salmonella enterica subsp. enterica serovar Enteritidis str. P125109]
>gi|207857365|ref|YP_002244016.1| phage protein [Salmonella enterica subsp. enterica serovar Enteritidis str. P125109]
>gi|205352632|ref|YP_002226433.1| phage shock protein PspA [Salmonella enterica subsp. enterica serovar Gallinarum str. 287/91]
>gi|197362311|ref|YP_002141948.1| phage shock protein PspA [Salmonella enterica subsp. enterica serovar Paratyphi A str. AKU_12601]
>gi|197250221|ref|YP_002147629.1| phage late control D family protein [Salmonella enterica subsp. enterica serovar Agona str. SL483]
>gi|197249375|ref|YP_002147655.1| phage portal protein, pbsx family [Salmonella enterica subsp. enterica serovar Agona str. SL483]
>gi|197249073|ref|YP_002146339.1| phage shock protein PspA [Salmonella enterica subsp. enterica serovar Agona str. SL483]
>gi|194450777|ref|YP_002047237.1| phage portal protein, pbsx family [Salmonella enterica subsp. enterica serovar Heidelberg str. SL476]
>gi|194447762|ref|YP_002045734.1| phage shock protein PspA [Salmonella enterica subsp. enterica serovar Heidelberg str. SL476]
>gi|194445286|ref|YP_002041984.1| phage portal protein pbsx family [Salmonella enterica subsp. enterica serovar Newport str. SL254]
>gi|194444567|ref|YP_002043299.1| phage portal protein pbsx family [Salmonella enterica subsp. enterica serovar Newport str. SL254]
>gi|194444367|ref|YP_002040942.1| phage shock protein PspA [Salmonella enterica subsp. enterica serovar Newport str. SL254]
>gi|170080983|ref|YP_001730303.1| phage shock protein PspA [Escherichia coli str. K-12 substr. DH10B]
>gi|123442382|ref|YP_001006361.1| phage shock protein PspA [Yersinia enterocolitica subsp. enterocolitica 8081]
>gi|89054123|ref|YP_509574.1| Phage portal protein, HK97 [Jannaschia sp. CCS1]
>gi|76812188|ref|YP_331751.1| Phage portal protein [Burkholderia pseudomallei 1710b]
>gi|76809174|ref|YP_333083.1| HK97 family phage portal protein [Burkholderia pseudomallei 1710b]
>gi|62180253|ref|YP_216670.1| phage shock protein PspA [Salmonella enterica subsp. enterica serovar Choleraesuis str. SC-B67]
>gi|56413388|ref|YP_150463.1| phage shock protein PspA [Salmonella enterica subsp. enterica serovar Paratyphi A str. ATCC 9150]
>gi|29142035|ref|NP_805377.1| phage shock protein PspA [Salmonella enterica subsp. enterica serovar Typhi str. Ty2]
>gi|16760196|ref|NP_455813.1| phage shock protein PspA [Salmonella enterica subsp. enterica serovar Typhi str. CT18]
>gi|255006753|ref|ZP_05145354.2| phage portal protein [Staphylococcus aureus subsp. aureus Mu50-omega]
>gi|221135121|ref|ZP_03561424.1| phage shock protein A [Glaciecola sp. HTCC2999]
>gi|195938292|ref|ZP_03083674.1| phage baseplate protein [Escherichia coli O157:H7 str. EC4024]
>gi|195938278|ref|ZP_03083660.1| gpU phage protein [Escherichia coli O157:H7 str. EC4024]
>gi|195937972|ref|ZP_03083354.1| phage shock protein PspA [Escherichia coli O157:H7 str. EC4024]
>gi|167914800|ref|ZP_02501891.1| phage baseplate assembly protein [Burkholderia pseudomallei 112]
>gi|167911614|ref|ZP_02498705.1| phage baseplate assembly protein V [Burkholderia pseudomallei 112]
>gi|167911603|ref|ZP_02498694.1| phage P2 GpU family protein [Burkholderia pseudomallei 112]
>gi|167908524|ref|ZP_02495729.1| phage baseplate assembly protein [Burkholderia pseudomallei NCTC 13177]
>gi|167900255|ref|ZP_02487656.1| phage baseplate assembly protein [Burkholderia pseudomallei 7894]
>gi|167893343|ref|ZP_02480745.1| phage P2 GpU family protein [Burkholderia pseudomallei 7894]
>gi|167893332|ref|ZP_02480734.1| phage baseplate assembly protein V [Burkholderia pseudomallei 7894]
>gi|167851705|ref|ZP_02477213.1| phage portal protein, PBSX family [Burkholderia pseudomallei B7210]
>gi|167839693|ref|ZP_02466377.1| phage baseplate assembly protein [Burkholderia thailandensis MSMB43]
>gi|167824880|ref|ZP_02456351.1| phage baseplate assembly protein V [Burkholderia pseudomallei 9]
>gi|167824868|ref|ZP_02456339.1| phage P2 GpU family protein [Burkholderia pseudomallei 9]
>gi|167821699|ref|ZP_02453379.1| phage baseplate assembly protein [Burkholderia pseudomallei 91]
>gi|167814852|ref|ZP_02446532.1| phage P2 GpU family protein [Burkholderia pseudomallei 91]
>gi|167814841|ref|ZP_02446521.1| phage baseplate assembly protein V [Burkholderia pseudomallei 91]
>gi|167744558|ref|ZP_02417332.1| phage baseplate assembly protein V [Burkholderia pseudomallei 14]
>gi|167744466|ref|ZP_02417240.1| phage P2 GpU family protein [Burkholderia pseudomallei 14]
>gi|167725627|ref|ZP_02408863.1| phage baseplate assembly protein V [Burkholderia pseudomallei DM98]
>gi|167725616|ref|ZP_02408852.1| phage P2 GpU family protein [Burkholderia pseudomallei DM98]
>gi|167621039|ref|ZP_02389670.1| phage portal protein, HK97 family [Burkholderia thailandensis Bt4]
>gi|167619946|ref|ZP_02388577.1| phage portal protein, PBSX family [Burkholderia thailandensis Bt4]
>gi|167619493|ref|ZP_02388124.1| phage P2 GpU family protein [Burkholderia thailandensis Bt4]
>gi|167619480|ref|ZP_02388111.1| phage baseplate assembly protein V [Burkholderia thailandensis Bt4]
>gi|167584275|ref|ZP_02376663.1| phage baseplate assembly protein [Burkholderia ubonensis Bu]
>gi|167567113|ref|ZP_02360029.1| phage portal protein, PBSX family [Burkholderia oklahomensis EO147]
>gi|167469462|ref|ZP_02334166.1| phage shock protein A [Yersinia pestis FV-1]
>gi|257467099|ref|ZP_05631410.1| phage baseplate assembly protein V [Fusobacterium gonidiaformans ATCC 25563]
>gi|213022946|ref|ZP_03337393.1| phage baseplate assembly protein GpV [Salmonella enterica subsp. enterica serovar Typhi str. 404ty]
>gi|258615839|ref|ZP_05713609.1| phage portal protein, HK97 family [Enterococcus faecium DO]
>gi|224501840|ref|ZP_03670147.1| phage portal protein, HK97 family [Listeria monocytogenes FSL R2-561]
>gi|160897385|ref|YP_001562967.1| PBSX family phage terminase large subunit [Delftia acidovorans SPH-1]
>gi|213648711|ref|ZP_03378764.1| phage shock protein PspA [Salmonella enterica subsp. enterica serovar Typhi str. J185]
>gi|126462791|ref|YP_001043905.1| phage integrase family protein [Rhodobacter sphaeroides ATCC 17029]
>gi|126461413|ref|YP_001042527.1| phage major head protein [Rhodobacter sphaeroides ATCC 17029]
>gi|126461068|ref|YP_001042182.1| phage integrase family protein [Rhodobacter sphaeroides ATCC 17029]
>gi|126461063|ref|YP_001042177.1| phage terminase [Rhodobacter sphaeroides ATCC 17029]
>gi|126461052|ref|YP_001042166.1| HK97 family phage prohead protease [Rhodobacter sphaeroides ATCC 17029]
>gi|313207088|ref|YP_004046265.1| phage shock protein a, pspa [Riemerella anatipestifer DSM 15868]
>gi|313127637|ref|YP_004037907.1| phage integrase family protein [Halogeometricum borinquense DSM 11551]
>gi|313123952|ref|YP_004034211.1| phage portal protein, hk97 family [Lactobacillus delbrueckii subsp. bulgaricus ND02]
>gi|313122750|ref|YP_004044676.1| phage integrase family protein [Halogeometricum borinquense DSM 11551]
>gi|312792455|ref|YP_004025378.1| phage shock protein a, pspa [Caldicellulosiruptor kristjanssonii 177R1B]
>gi|237814042|ref|YP_002898493.1| phage portal protein, pbsx family [Burkholderia pseudomallei MSHR346]
>gi|237810326|ref|YP_002894777.1| phage portal protein, pbsx family [Burkholderia pseudomallei MSHR346]
>gi|150394529|ref|YP_001317204.1| phage antirepressor protein [Staphylococcus aureus subsp. aureus JH1]
>gi|150393568|ref|YP_001316243.1| phage phi LC3 family holin [Staphylococcus aureus subsp. aureus JH1]
>gi|150393544|ref|YP_001316219.1| RinA family phage transcriptional regulator [Staphylococcus aureus subsp. aureus JH1]
>gi|150392849|ref|YP_001315524.1| phage phi LC3 family holin [Staphylococcus aureus subsp. aureus JH1]
>gi|148267513|ref|YP_001246456.1| phage phi LC3 family holin [Staphylococcus aureus subsp. aureus JH9]
>gi|148267496|ref|YP_001246439.1| phage major capsid protein, HK97 [Staphylococcus aureus subsp. aureus JH9]
>gi|148267490|ref|YP_001246433.1| RinA family phage transcriptional regulator [Staphylococcus aureus subsp. aureus JH9]
>gi|148267080|ref|YP_001246023.1| phage integrase family protein [Staphylococcus aureus subsp. aureus JH9]
>gi|148266805|ref|YP_001245748.1| phage phi LC3 family holin [Staphylococcus aureus subsp. aureus JH9]
>gi|148266784|ref|YP_001245727.1| phage minor structural GP20 [Staphylococcus aureus subsp. aureus JH9]
>gi|126451629|ref|YP_001064430.1| PBSX family phage portal protein [Burkholderia pseudomallei 1106a]
>gi|126451045|ref|YP_001082264.1| PBSX family phage portal protein [Burkholderia mallei NCTC 10247]
>gi|126450908|ref|YP_001081864.1| PBSX family phage portal protein [Burkholderia mallei NCTC 10247]
>gi|126449718|ref|YP_001081843.1| PBSX family phage portal protein [Burkholderia mallei NCTC 10247]
>gi|126440262|ref|YP_001057190.1| PBSX family phage portal protein [Burkholderia pseudomallei 668]
>gi|124385871|ref|YP_001027789.1| PBSX family phage portal protein [Burkholderia mallei NCTC 10229]
>gi|53724245|ref|YP_104214.1| PBSX family phage portal protein [Burkholderia mallei ATCC 23344]
>gi|148544372|ref|YP_001271742.1| phage integrase family protein [Lactobacillus reuteri DSM 20016]
>gi|148544226|ref|YP_001271596.1| phage integrase family protein [Lactobacillus reuteri DSM 20016]
>gi|148544065|ref|YP_001271435.1| SPP1 family phage head morphogenesis protein [Lactobacillus reuteri DSM 20016]
>gi|312623389|ref|YP_004025002.1| phage shock protein a, pspa [Caldicellulosiruptor kronotskyensis 2002]
>gi|222147654|ref|YP_002548611.1| phage lambdaBa02, DNA replication protein [Agrobacterium vitis S4]
>gi|116670747|ref|YP_831680.1| phage integrase family protein [Arthrobacter sp. FB24]
>gi|116669265|ref|YP_830198.1| phage shock protein A, PspA [Arthrobacter sp. FB24]
>gi|116492520|ref|YP_804255.1| Phage anti-repressor protein [Pediococcus pentosaceus ATCC 25745]
>gi|162421162|ref|YP_001606949.1| phage shock protein PspA [Yersinia pestis Angola]
>gi|161484812|ref|NP_669294.2| phage shock protein operon transcriptional activator [Yersinia pestis KIM 10]
>gi|312134223|ref|YP_004001561.1| phage shock protein a, pspa [Caldicellulosiruptor owensensis OL]
>gi|312128595|ref|YP_003993469.1| phage shock protein a, pspa [Caldicellulosiruptor hydrothermalis 108]
>gi|312109745|ref|YP_003988061.1| phage prohead protease, HK97 family [Geobacillus sp. Y4.1MC1]
>gi|312109742|ref|YP_003988058.1| phage terminase, small subunit, , P27 family [Geobacillus sp. Y4.1MC1]
>gi|302870920|ref|YP_003839556.1| phage shock protein A, PspA [Caldicellulosiruptor obsidiansis OB47]
>gi|148555845|ref|YP_001263427.1| phage shock protein A, PspA [Sphingomonas wittichii RW1]
>gi|148553081|ref|YP_001260663.1| phage integrase family protein [Sphingomonas wittichii RW1]
>gi|148550554|ref|YP_001259993.1| phage integrase family protein [Sphingomonas wittichii RW1]
>gi|51596594|ref|YP_070785.1| phage shock protein PspA [Yersinia pseudotuberculosis IP 32953]
>gi|311278456|ref|YP_003940687.1| phage lysis regulatory protein, LysB family [Enterobacter cloacae SCF1]
>gi|311067084|ref|YP_003972007.1| phage shock protein PspA [Bacillus atrophaeus 1942]
>gi|294013398|ref|YP_003546858.1| phage shock protein A [Sphingobium japonicum UT26S]
>gi|292488353|ref|YP_003531235.1| Phage shock protein A [Erwinia amylovora CFBP1430]
>gi|260687119|ref|YP_003218253.1| phage protein [Clostridium difficile R20291]
>gi|212638509|ref|YP_002315029.1| phage major capsid protein [Anoxybacillus flavithermus WK1]
>gi|212638507|ref|YP_002315027.1| phage portal protein [Anoxybacillus flavithermus WK1]
>gi|148549356|ref|YP_001269458.1| phage integrase family protein [Pseudomonas putida F1]
>gi|148549336|ref|YP_001269438.1| phage replication protein O [Pseudomonas putida F1]
>gi|148549321|ref|YP_001269423.1| peptidase U35, phage prohead HK97 [Pseudomonas putida F1]
>gi|148547201|ref|YP_001267303.1| phage integrase family protein [Pseudomonas putida F1]
>gi|145594474|ref|YP_001158771.1| phage integrase family protein [Salinispora tropica CNB-440]
>gi|145592624|ref|YP_001156921.1| phage integrase family protein [Salinispora tropica CNB-440]
>gi|126436488|ref|YP_001072179.1| phage integrase family protein [Mycobacterium sp. JLS]
>gi|126434804|ref|YP_001070495.1| phage integrase family protein [Mycobacterium sp. JLS]
>gi|120403506|ref|YP_953335.1| phage major capsid protein, HK97 [Mycobacterium vanbaalenii PYR-1]
>gi|120403496|ref|YP_953325.1| phage integrase family protein [Mycobacterium vanbaalenii PYR-1]
>gi|120402128|ref|YP_951957.1| phage integrase family protein [Mycobacterium vanbaalenii PYR-1]
>gi|119717196|ref|YP_924161.1| phage integrase family protein [Nocardioides sp. JS614]
>gi|119716492|ref|YP_923457.1| phage integrase family protein [Nocardioides sp. JS614]
>gi|119714829|ref|YP_921794.1| phage integrase family protein [Nocardioides sp. JS614]
>gi|116751410|ref|YP_848097.1| phage integrase family protein [Syntrophobacter fumaroxidans MPOB]
>gi|116749926|ref|YP_846613.1| phage integrase family protein [Syntrophobacter fumaroxidans MPOB]
>gi|116747518|ref|YP_844205.1| phage integrase family protein [Syntrophobacter fumaroxidans MPOB]
>gi|113476634|ref|YP_722695.1| phage integrase [Trichodesmium erythraeum IMS101]
>gi|71910856|ref|YP_282406.1| phage protein [Streptococcus pyogenes MGAS5005]
>gi|50915156|ref|YP_061128.1| unknown phage protein [Streptococcus pyogenes MGAS10394]
>gi|50914352|ref|YP_060324.1| unknown phage protein [Streptococcus pyogenes MGAS10394]
>gi|15888294|ref|NP_353975.1| phage head portal protein [Agrobacterium tumefaciens str. C58]
>gi|310779449|ref|YP_003967782.1| phage antirepressor protein [Ilyobacter polytropus DSM 2926]
>gi|229601638|ref|YP_002869351.1| phage major capsid protein, HK97 family [Bacillus anthracis str. A0248]
>gi|226945808|ref|YP_002800881.1| Phage portal protein [Azotobacter vinelandii DJ]
>gi|218694880|ref|YP_002402547.1| phage shock protein PspA [Escherichia coli 55989]
>gi|218694772|ref|YP_002402439.1| phage integrase [Escherichia coli 55989]
>gi|218553862|ref|YP_002386775.1| phage shock protein PspA [Escherichia coli IAI1]
>gi|157160815|ref|YP_001458133.1| phage shock protein PspA [Escherichia coli HS]
>gi|157160367|ref|YP_001457685.1| phage late control gene D protein [Escherichia coli HS]
>gi|157160342|ref|YP_001457660.1| PBSX family phage portal protein [Escherichia coli HS]
>gi|157159760|ref|YP_001457078.1| Rha family phage regulatory protein [Escherichia coli HS]
>gi|150389384|ref|YP_001319433.1| phage integrase family protein [Alkaliphilus metalliredigens QYMF]
>gi|150389383|ref|YP_001319432.1| phage integrase family protein [Alkaliphilus metalliredigens QYMF]
>gi|134045675|ref|YP_001097161.1| phage integrase family protein [Methanococcus maripaludis C5]
>gi|121593231|ref|YP_985127.1| phage integrase family protein [Acidovorax sp. JS42]
>gi|117926179|ref|YP_866796.1| phage terminase GpA [Magnetococcus sp. MC-1]
>gi|117926102|ref|YP_866719.1| phage terminase GpA [Magnetococcus sp. MC-1]
>gi|117926030|ref|YP_866647.1| phage terminase GpA [Magnetococcus sp. MC-1]
>gi|117925867|ref|YP_866484.1| phage terminase GpA [Magnetococcus sp. MC-1]
>gi|117925340|ref|YP_865957.1| phage terminase GpA [Magnetococcus sp. MC-1]
>gi|117924622|ref|YP_865239.1| phage terminase GpA [Magnetococcus sp. MC-1]
>gi|117924557|ref|YP_865174.1| phage terminase GpA [Magnetococcus sp. MC-1]
>gi|110799190|ref|YP_696029.1| HK97 family phage portal protein [Clostridium perfringens ATCC 13124]
>gi|83716197|ref|YP_439549.1| PBSX family phage portal protein [Burkholderia thailandensis E264]
>gi|83649378|ref|YP_437813.1| PBSX family phage portal protein [Hahella chejuensis KCTC 2396]
>gi|83647245|ref|YP_435680.1| HK97 family phage portal protein [Hahella chejuensis KCTC 2396]
>gi|83645650|ref|YP_434085.1| phage protein [Hahella chejuensis KCTC 2396]
>gi|83643298|ref|YP_431733.1| PBSX family phage portal protein [Hahella chejuensis KCTC 2396]
>gi|82544240|ref|YP_408187.1| phage shock protein PspA [Shigella boydii Sb227]
>gi|52079833|ref|YP_078624.1| phage related protein [Bacillus licheniformis ATCC 14580]
>gi|52079728|ref|YP_078519.1| phage related protein [Bacillus licheniformis ATCC 14580]
>gi|17987632|ref|NP_540266.1| Phage portal protein [Brucella melitensis bv. 1 str. 16M]
>gi|254793896|ref|YP_003078733.1| phage capsid protein [Escherichia coli O157:H7 str. TW14359]
>gi|254793868|ref|YP_003078705.1| phage protein D [Escherichia coli O157:H7 str. TW14359]
>gi|222528258|ref|YP_002572140.1| phage shock protein A, PspA [Caldicellulosiruptor bescii DSM 6725]
>gi|218700026|ref|YP_002407655.1| phage shock protein PspA [Escherichia coli IAI39]
>gi|218690145|ref|YP_002398357.1| Phage late control gene D protein (GpD) [Escherichia coli ED1a]
>gi|218689294|ref|YP_002397506.1| phage shock protein PspA [Escherichia coli ED1a]
>gi|170718355|ref|YP_001783581.1| phage capsid scaffolding [Haemophilus somnus 2336]
>gi|170717350|ref|YP_001784459.1| phage integrase family protein [Haemophilus somnus 2336]
>gi|162138445|ref|YP_540582.2| phage shock protein operon transcriptional activator [Escherichia coli UTI89]
>gi|161486235|ref|NP_753677.2| phage shock protein operon transcriptional activator [Escherichia coli CFT073]
>gi|157159388|ref|YP_001462358.1| phage integrase family protein [Escherichia coli E24377A]
>gi|157158696|ref|YP_001462611.1| phage shock protein PspA [Escherichia coli E24377A]
>gi|157157141|ref|YP_001462517.1| phage integrase family site specific recombinase [Escherichia coli E24377A]
>gi|157155788|ref|YP_001462119.1| phage late control gene D protein [Escherichia coli E24377A]
>gi|110805307|ref|YP_688827.1| phage shock protein PspA [Shigella flexneri 5 str. 8401]
>gi|110641538|ref|YP_669268.1| phage shock protein PspA [Escherichia coli 536]
>gi|82777187|ref|YP_403536.1| phage shock protein PspA [Shigella dysenteriae Sd197]
>gi|15831135|ref|NP_309908.1| phage shock protein PspA [Escherichia coli O157:H7 str. Sakai]
>gi|302061406|ref|ZP_07252947.1| Phage DNA packaging protein, Nu1 subunit of terminase [Pseudomonas syringae pv. tomato K40]
>gi|301385644|ref|ZP_07234062.1| Phage DNA packaging protein, Nu1 subunit of terminase [Pseudomonas syringae pv. tomato Max13]
>gi|258543083|ref|YP_003188516.1| phage major capsid protein HK97 [Acetobacter pasteurianus IFO 3283-01]
>gi|257064769|ref|YP_003144441.1| phage shock protein A (IM30), suppresses sigma54-dependent transcription [Slackia heliotrinireducens DSM 20476]
>gi|256819716|ref|YP_003140995.1| phage antirepressor protein [Capnocytophaga ochracea DSM 7271]
>gi|256369025|ref|YP_003106533.1| phage portal protein, HK97 family [Brucella microti CCM 4915]
>gi|254555671|ref|YP_003062088.1| phage portal protein, HK97 family [Lactobacillus plantarum JDM1]
>gi|254161384|ref|YP_003044492.1| phage shock protein PspA [Escherichia coli B str. REL606]
>gi|253773694|ref|YP_003036525.1| phage shock protein PspA [Escherichia coli BL21-Gold(DE3)pLysS AG]
>gi|251795569|ref|YP_003010300.1| phage prohead protease, HK97 family [Paenibacillus sp. JDR-2]
>gi|242241216|ref|YP_002989397.1| phage baseplate assembly protein V [Dickeya dadantii Ech703]
>gi|242239160|ref|YP_002987341.1| phage shock protein A, PspA [Dickeya dadantii Ech703]
>gi|241196621|ref|YP_002970176.1| HK97 family phage prohead protease [Bifidobacterium animalis subsp. lactis DSM 10140]
>gi|241191215|ref|YP_002968609.1| HK97 family phage prohead protease [Bifidobacterium animalis subsp. lactis Bl-04]
>gi|237795137|ref|YP_002862689.1| phage portal protein, HK97 family [Clostridium botulinum Ba4 str. 657]
>gi|237795103|ref|YP_002862655.1| phage regulatory protein, Rha family [Clostridium botulinum Ba4 str. 657]
>gi|237794638|ref|YP_002862190.1| phage portal protein, HK97 family [Clostridium botulinum Ba4 str. 657]
>gi|237794612|ref|YP_002862164.1| phage protein [Clostridium botulinum Ba4 str. 657]
>gi|227817890|ref|YP_002817899.1| phage major capsid protein, HK97 family [Bacillus anthracis str. CDC 684]
>gi|226305385|ref|YP_002765343.1| phage portal protein [Rhodococcus erythropolis PR4]
>gi|225870212|ref|YP_002746159.1| phage portal protein [Streptococcus equi subsp. equi 4047]
>gi|225863970|ref|YP_002749348.1| phage portal protein, HK97 family [Bacillus cereus 03BB102]
>gi|225863815|ref|YP_002749193.1| phage portal protein, HK97 family [Bacillus cereus 03BB102]
>gi|225855788|ref|YP_002737299.1| phage major capsid protein, HK97 family [Streptococcus pneumoniae P1031]
>gi|225855786|ref|YP_002737297.1| phage portal protein, HK97 family [Streptococcus pneumoniae P1031]
>gi|225630677|ref|YP_002727468.1| phage portal protein, HK97 family [Wolbachia sp. wRi]
>gi|224371851|ref|YP_002606015.1| Phage major capsid protein, HK97 family [Desulfobacterium autotrophicum HRM2]
>gi|222085916|ref|YP_002544448.1| phage major capsid protein, HK97 family [Agrobacterium radiobacter K84]
>gi|221638882|ref|YP_002525144.1| Phage portal protein, HK97 family [Rhodobacter sphaeroides KD131]
>gi|218901724|ref|YP_002449558.1| phage portal protein, HK97 family [Bacillus cereus AH820]
>gi|218898921|ref|YP_002447332.1| phage portal protein, HK97 family [Bacillus cereus G9842]
>gi|218897607|ref|YP_002446018.1| phage portal protein, HK97 family [Bacillus cereus G9842]
>gi|218896996|ref|YP_002445407.1| phage portal protein, HK97 family [Bacillus cereus G9842]
>gi|218886892|ref|YP_002436213.1| phage shock protein C, PspC [Desulfovibrio vulgaris str. 'Miyazaki F']
>gi|218886750|ref|YP_002436071.1| phage prohead protease, HK97 family [Desulfovibrio vulgaris str. 'Miyazaki F']
>gi|218885850|ref|YP_002435171.1| phage baseplate assembly protein V [Desulfovibrio vulgaris str. 'Miyazaki F']
>gi|218676861|ref|YP_002395680.1| Rha phage protein [Vibrio splendidus LGP32]
>gi|218529681|ref|YP_002420497.1| phage prohead protease, HK97 family [Methylobacterium chloromethanicum CM4]
>gi|218247940|ref|YP_002373311.1| phage shock protein A, PspA [Cyanothece sp. PCC 8801]
>gi|218235929|ref|YP_002367331.1| phage portal protein, HK97 family [Bacillus cereus B4264]
>gi|218234165|ref|YP_002365330.1| phage major capsid protein, HK97 family [Bacillus cereus B4264]
>gi|218231720|ref|YP_002367333.1| phage major capsid protein, HK97 family [Bacillus cereus B4264]
>gi|217973897|ref|YP_002358648.1| phage shock protein A, PspA [Shewanella baltica OS223]
>gi|217973779|ref|YP_002358530.1| phage replication protein O [Shewanella baltica OS223]
>gi|217964668|ref|YP_002350346.1| phage nucleotide-binding protein [Listeria monocytogenes HCC23]
>gi|217961373|ref|YP_002339941.1| phage portal protein, HK97 family [Bacillus cereus AH187]
>gi|217959639|ref|YP_002338191.1| phage portal protein, HK97 family [Bacillus cereus AH187]
>gi|217958119|ref|YP_002336663.1| phage portal protein, HK97 family [Bacillus cereus AH187]
>gi|215486601|ref|YP_002329032.1| phage shock protein PspA [Escherichia coli O127:H6 str. E2348/69]
>gi|213692682|ref|YP_002323268.1| phage structural protein [Bifidobacterium longum subsp. infantis ATCC 15697]
>gi|213691872|ref|YP_002322458.1| phage integrase family protein [Bifidobacterium longum subsp. infantis ATCC 15697]
>gi|213691405|ref|YP_002321991.1| phage integrase family protein [Bifidobacterium longum subsp. infantis ATCC 15697]
>gi|213691366|ref|YP_002321952.1| phage integrase family protein [Bifidobacterium longum subsp. infantis ATCC 15697]
>gi|209919042|ref|YP_002293126.1| phage capsid portal protein [Escherichia coli SE11]
>gi|209918547|ref|YP_002292631.1| phage shock protein PspA [Escherichia coli SE11]
>gi|209885729|ref|YP_002289586.1| phage portal protein, HK97 family [Oligotropha carboxidovorans OM5]
>gi|209885289|ref|YP_002289146.1| phage portal protein, HK97 family [Oligotropha carboxidovorans OM5]
>gi|209885287|ref|YP_002289144.1| phage major capsid protein, HK97 family [Oligotropha carboxidovorans OM5]
>gi|209885265|ref|YP_002289122.1| phage capsid family [Oligotropha carboxidovorans OM5]
>gi|209548746|ref|YP_002280663.1| phage terminase, large subunit, PBSX family [Rhizobium leguminosarum bv. trifolii WSM2304]
>gi|209399315|ref|YP_002270365.1| phage shock protein A [Escherichia coli O157:H7 str. EC4115]
>gi|209398874|ref|YP_002271326.1| phage late control gene D protein [Escherichia coli O157:H7 str. EC4115]
>gi|209398624|ref|YP_002269968.1| phage integrase family protein [Escherichia coli O157:H7 str. EC4115]
>gi|209398502|ref|YP_002271466.1| site-specific recombinase, phage integrase family [Escherichia coli O157:H7 str. EC4115]
>gi|209398107|ref|YP_002270188.1| site-specific recombinase, phage integrase family [Escherichia coli O157:H7 str. EC4115]
>gi|209397356|ref|YP_002270249.1| site-specific recombinase, phage integrase family [Escherichia coli O157:H7 str. EC4115]
>gi|209397035|ref|YP_002271353.1| phage portal protein, pbsx family [Escherichia coli O157:H7 str. EC4115]
>gi|206579535|ref|YP_002239188.1| phage portal protein, HK97 family [Klebsiella pneumoniae 342]
>gi|206576412|ref|YP_002238941.1| phage shock protein A [Klebsiella pneumoniae 342]
>gi|197119361|ref|YP_002139788.1| Rha family phage regulatory protein [Geobacter bemidjiensis Bem]
>gi|197118927|ref|YP_002139354.1| phage protein D [Geobacter bemidjiensis Bem]
>gi|196158392|ref|YP_002127881.1| phage shock protein A [Alteromonas macleodii 'Deep ecotype']
>gi|196157634|ref|YP_002127123.1| phage shock protein A [Alteromonas macleodii 'Deep ecotype']
>gi|194397612|ref|YP_002037673.1| phage replisome organizer, N-terminal region [Streptococcus pneumoniae G54]
>gi|192292345|ref|YP_001992950.1| phage prohead protease, HK97 family [Rhodopseudomonas palustris TIE-1]
>gi|192290487|ref|YP_001991092.1| phage prohead protease, HK97 family [Rhodopseudomonas palustris TIE-1]
>gi|189023810|ref|YP_001934578.1| Phage portal protein, HK97 family [Brucella abortus S19]
>gi|188590103|ref|YP_001920931.1| N- phage replisome organiser [Clostridium botulinum E3 str. Alaska E43]
>gi|188589395|ref|YP_001921289.1| N- phage replisome organiser [Clostridium botulinum E3 str. Alaska E43]
>gi|188589341|ref|YP_001922361.1| phage protein [Clostridium botulinum E3 str. Alaska E43]
>gi|188588312|ref|YP_001921499.1| phage portal protein, HK97 family [Clostridium botulinum E3 str. Alaska E43]
>gi|188581931|ref|YP_001925376.1| phage major capsid protein, HK97 family [Methylobacterium populi BJ001]
>gi|188580685|ref|YP_001924130.1| phage prohead protease, HK97 family [Methylobacterium populi BJ001]
>gi|188577618|ref|YP_001914547.1| phage portal protein, pbsx family [Xanthomonas oryzae pv. oryzae PXO99A]
>gi|188533781|ref|YP_001907578.1| phage shock protein PspA [Erwinia tasmaniensis Et1/99]
>gi|187933457|ref|YP_001886448.1| phage portal protein, HK97 family [Clostridium botulinum B str. Eklund 17B]
>gi|187933266|ref|YP_001885145.1| phage portal protein, HK97 family [Clostridium botulinum B str. Eklund 17B]
>gi|187933261|ref|YP_001886258.1| N- phage replisome organiser [Clostridium botulinum B str. Eklund 17B]
>gi|186895653|ref|YP_001872765.1| phage shock protein PspA [Yersinia pseudotuberculosis PB1/+]
>gi|186895194|ref|YP_001872306.1| phage baseplate assembly protein V [Yersinia pseudotuberculosis PB1/+]
>gi|186472253|ref|YP_001859595.1| HK97 family phage prohead protease [Burkholderia phymatum STM815]
>gi|186472252|ref|YP_001859594.1| HK97 family phage major capsid protein [Burkholderia phymatum STM815]
>gi|184155137|ref|YP_001843477.1| phage antirepressor [Lactobacillus fermentum IFO 3956]
>gi|184154948|ref|YP_001843288.1| phage portal protein [Lactobacillus fermentum IFO 3956]
>gi|184153716|ref|YP_001842057.1| phage portal protein [Lactobacillus reuteri JCM 1112]
>gi|184153714|ref|YP_001842055.1| phage major head protein [Lactobacillus reuteri JCM 1112]
>gi|184153300|ref|YP_001841641.1| phage portal protein [Lactobacillus reuteri JCM 1112]
>gi|183983585|ref|YP_001851876.1| phage integrase [Mycobacterium marinum M]
>gi|182681713|ref|YP_001829873.1| lambda family phage portal protein [Xylella fastidiosa M23]
>gi|170761724|ref|YP_001786834.1| HK97 family phage major capsid protein [Clostridium botulinum A3 str. Loch Maree]
>gi|170760139|ref|YP_001786832.1| HK97 family phage portal protein [Clostridium botulinum A3 str. Loch Maree]
>gi|170754696|ref|YP_001782121.1| HK97 family phage portal protein [Clostridium botulinum B1 str. Okra]
>gi|170751346|ref|YP_001757606.1| HK97 family phage prohead protease [Methylobacterium radiotolerans JCM 2831]
>gi|170732635|ref|YP_001764582.1| HK97 family phage prohead protease [Burkholderia cenocepacia MC0-3]
>gi|170728336|ref|YP_001762362.1| phage integrase family protein [Shewanella woodyi ATCC 51908]
>gi|170684127|ref|YP_001743032.1| HK97 family phage portal protein [Escherichia coli SMS-3-5]
>gi|170683575|ref|YP_001746267.1| PBSX family phage portal protein [Escherichia coli SMS-3-5]
>gi|170682704|ref|YP_001743249.1| HK97 family phage portal protein [Escherichia coli SMS-3-5]
>gi|170682551|ref|YP_001746296.1| phage late control gene D protein [Escherichia coli SMS-3-5]
>gi|170681147|ref|YP_001743251.1| HK97 family phage major capsid protein [Escherichia coli SMS-3-5]
>gi|170680978|ref|YP_001743872.1| phage shock protein A [Escherichia coli SMS-3-5]
>gi|170024566|ref|YP_001721071.1| phage baseplate assembly protein V [Yersinia pseudotuberculosis YPIII]
>gi|170024133|ref|YP_001720638.1| phage shock protein PspA [Yersinia pseudotuberculosis YPIII]
>gi|170020776|ref|YP_001725730.1| P2 family phage major capsid protein [Escherichia coli ATCC 8739]
>gi|170020329|ref|YP_001725283.1| phage shock protein PspA [Escherichia coli ATCC 8739]
>gi|169830964|ref|YP_001716946.1| phage integrase family protein [Candidatus Desulforudis audaxviator MP104C]
>gi|169830947|ref|YP_001716929.1| phage integrase family protein [Candidatus Desulforudis audaxviator MP104C]
>gi|167630980|ref|YP_001681479.1| phage portal protein, hk97 family [Heliobacterium modesticaldum Ice1]
>gi|167630903|ref|YP_001681402.1| phage portal protein, hk97 family [Heliobacterium modesticaldum Ice1]
>gi|167624674|ref|YP_001674968.1| phage shock protein A, PspA [Shewanella halifaxensis HAW-EB4]
>gi|163842864|ref|YP_001627268.1| HK97 family phage portal protein [Brucella suis ATCC 23445]
>gi|161618561|ref|YP_001592448.1| HK97 family phage portal protein [Brucella canis ATCC 23365]
>gi|160876024|ref|YP_001555340.1| P2 family phage major capsid protein [Shewanella baltica OS195]
>gi|160875492|ref|YP_001554808.1| phage integrase family protein [Shewanella baltica OS195]
>gi|160874757|ref|YP_001554073.1| phage shock protein A, PspA [Shewanella baltica OS195]
>gi|160873927|ref|YP_001553243.1| phage integrase family protein [Shewanella baltica OS195]
>gi|160873905|ref|YP_001553221.1| phage DNA packaging Nu1 [Shewanella baltica OS195]
>gi|159039297|ref|YP_001538550.1| HK97 family phage prohead protease [Salinispora arenicola CNS-205]
>gi|159039246|ref|YP_001538499.1| HK97 family phage prohead protease [Salinispora arenicola CNS-205]
>gi|157962490|ref|YP_001502524.1| phage shock protein A, PspA [Shewanella pealeana ATCC 700345]
>gi|157377381|ref|YP_001475981.1| phage integrase [Shewanella sediminis HAW-EB3]
>gi|157377375|ref|YP_001475975.1| phage integrase [Shewanella sediminis HAW-EB3]
>gi|157375381|ref|YP_001473981.1| phage integrase family protein [Shewanella sediminis HAW-EB3]
>gi|157374693|ref|YP_001473293.1| phage shock protein A, PspA [Shewanella sediminis HAW-EB3]
>gi|157370864|ref|YP_001478853.1| phage shock protein PspA [Serratia proteamaculans 568]
>gi|154150265|ref|YP_001403883.1| phage integrase family protein [Candidatus Methanoregula boonei 6A8]
>gi|154148880|ref|YP_001407000.1| phage anti-repressor protein [Campylobacter hominis ATCC BAA-381]
>gi|153955260|ref|YP_001396025.1| Phage portal protein [Clostridium kluyveri DSM 555]
>gi|153940986|ref|YP_001392482.1| HK97 family phage portal protein [Clostridium botulinum F str. Langeland]
>gi|153940716|ref|YP_001391157.1| HK97 family phage portal protein [Clostridium botulinum F str. Langeland]
>gi|153940534|ref|YP_001391155.1| HK97 family phage major capsid protein [Clostridium botulinum F str. Langeland]
>gi|153932756|ref|YP_001384752.1| HK97 family phage portal protein [Clostridium botulinum A str. ATCC 19397]
>gi|153930816|ref|YP_001385268.1| HK97 family phage portal protein [Clostridium botulinum A str. ATCC 19397]
>gi|153009637|ref|YP_001370852.1| phage terminase GpA [Ochrobactrum anthropi ATCC 49188]
>gi|153009120|ref|YP_001370335.1| phage integrase family protein [Ochrobactrum anthropi ATCC 49188]
>gi|153009109|ref|YP_001370324.1| phage terminase GpA [Ochrobactrum anthropi ATCC 49188]
>gi|153008837|ref|YP_001370052.1| phage terminase GpA [Ochrobactrum anthropi ATCC 49188]
>gi|153000209|ref|YP_001365890.1| phage integrase family protein [Shewanella baltica OS185]
>gi|153000135|ref|YP_001365816.1| phage shock protein A, PspA [Shewanella baltica OS185]
>gi|152999294|ref|YP_001364975.1| lambda family phage portal protein [Shewanella baltica OS185]
>gi|152999292|ref|YP_001364973.1| phage terminase GpA [Shewanella baltica OS185]
>gi|152988525|ref|YP_001350488.1| HK97 family phage portal protein [Pseudomonas aeruginosa PA7]
>gi|151222110|ref|YP_001332932.1| phage portal protein [Staphylococcus aureus subsp. aureus str. Newman]
>gi|150401647|ref|YP_001325413.1| phage integrase family protein [Methanococcus aeolicus Nankai-3]
>gi|150400371|ref|YP_001324138.1| phage integrase family protein [Methanococcus vannielii SB]
>gi|150399016|ref|YP_001322783.1| phage integrase family protein [Methanococcus vannielii SB]
>gi|148245176|ref|YP_001219869.1| phage portal protein [Clostridium kluyveri DSM 555]
>gi|146312744|ref|YP_001177818.1| phage polarity suppression [Enterobacter sp. 638]
>gi|146311821|ref|YP_001176895.1| phage shock protein PspA [Enterobacter sp. 638]
>gi|146311306|ref|YP_001176380.1| phage integrase family protein [Enterobacter sp. 638]
>gi|146310446|ref|YP_001175520.1| phage replication protein O [Enterobacter sp. 638]
>gi|146292724|ref|YP_001183148.1| phage integrase family protein [Shewanella putrefaciens CN-32]
>gi|146284649|ref|YP_001165602.1| phage integrase family protein [Enterobacter sp. 638]
>gi|145598094|ref|YP_001162170.1| phage shock protein PspA [Yersinia pestis Pestoides F]
>gi|145590241|ref|YP_001156838.1| phage integrase family protein [Polynucleobacter necessarius subsp. asymbioticus QLW-P1DMWA-1]
>gi|145590019|ref|YP_001156616.1| phage integrase family protein [Polynucleobacter necessarius subsp. asymbioticus QLW-P1DMWA-1]
>gi|145589869|ref|YP_001156466.1| phage integrase family protein [Polynucleobacter necessarius subsp. asymbioticus QLW-P1DMWA-1]
>gi|145300716|ref|YP_001143557.1| phage capsid portal protein [Aeromonas salmonicida subsp. salmonicida A449]
>gi|145298583|ref|YP_001141424.1| phage capsid portal protein [Aeromonas salmonicida subsp. salmonicida A449]
>gi|134299066|ref|YP_001112562.1| phage terminase GpA [Desulfotomaculum reducens MI-1]
>gi|134298655|ref|YP_001112151.1| phage integrase family protein [Desulfotomaculum reducens MI-1]
>gi|126175796|ref|YP_001051945.1| phage terminase GpA [Shewanella baltica OS155]
>gi|126175794|ref|YP_001051943.1| lambda family phage portal protein [Shewanella baltica OS155]
>gi|126090281|ref|YP_001041736.1| phage integrase family protein [Shewanella baltica OS155]
>gi|121611464|ref|YP_999271.1| phage integrase family protein [Verminephrobacter eiseniae EF01-2]
>gi|121606322|ref|YP_983651.1| phage integrase family protein [Polaromonas naphthalenivorans CJ2]
>gi|120603820|ref|YP_968220.1| phage integrase family protein [Desulfovibrio vulgaris subsp. vulgaris DP4]
>gi|120603804|ref|YP_968204.1| phage capsid scaffolding [Desulfovibrio vulgaris subsp. vulgaris DP4]
>gi|120603607|ref|YP_968007.1| phage integrase family protein [Desulfovibrio vulgaris subsp. vulgaris DP4]
>gi|120602532|ref|YP_966932.1| phage integrase family protein [Desulfovibrio vulgaris subsp. vulgaris DP4]
>gi|120602516|ref|YP_966916.1| phage capsid scaffolding [Desulfovibrio vulgaris subsp. vulgaris DP4]
>gi|120602210|ref|YP_966610.1| phage integrase family protein [Desulfovibrio vulgaris subsp. vulgaris DP4]
>gi|120601434|ref|YP_965834.1| phage shock protein A, PspA [Desulfovibrio vulgaris subsp. vulgaris DP4]
>gi|120601140|ref|YP_965540.1| phage integrase family protein [Desulfovibrio vulgaris subsp. vulgaris DP4]
>gi|120586881|ref|YP_961226.1| phage integrase family protein [Desulfovibrio vulgaris subsp. vulgaris DP4]
>gi|120554184|ref|YP_958535.1| phage integrase family protein [Marinobacter aquaeolei VT8]
>gi|119774374|ref|YP_927114.1| phage shock protein A [Shewanella amazonensis SB2B]
>gi|118578673|ref|YP_899923.1| phage integrase domain/SAM domain-containing protein [Pelobacter propionicus DSM 2379]
>gi|118577353|ref|YP_899593.1| phage integrase family protein [Pelobacter propionicus DSM 2379]
>gi|117624865|ref|YP_853778.1| phage portal protein [Escherichia coli APEC O1]
>gi|117624287|ref|YP_853200.1| Phage protein Q [Escherichia coli APEC O1]
>gi|117624283|ref|YP_853196.1| phage protein D [Escherichia coli APEC O1]
>gi|117623559|ref|YP_852472.1| phage shock protein PspA [Escherichia coli APEC O1]
>gi|117619787|ref|YP_856568.1| Rha family phage regulatory protein [Aeromonas hydrophila subsp. hydrophila ATCC 7966]
>gi|114570821|ref|YP_757501.1| phage integrase family protein [Maricaulis maris MCS10]
>gi|114562850|ref|YP_750363.1| phage DNA packaging Nu1 [Shewanella frigidimarina NCIMB 400]
>gi|109900342|ref|YP_663597.1| phage shock protein A, PspA [Pseudoalteromonas atlantica T6c]
>gi|109897023|ref|YP_660278.1| phage capsid scaffolding [Pseudoalteromonas atlantica T6c]
>gi|108811974|ref|YP_647741.1| phage shock protein PspA [Yersinia pestis Nepal516]
>gi|92118781|ref|YP_578510.1| phage late control D [Nitrobacter hamburgensis X14]
>gi|92118013|ref|YP_577742.1| Phage portal protein, HK97 [Nitrobacter hamburgensis X14]
>gi|92117894|ref|YP_577623.1| phage late control D [Nitrobacter hamburgensis X14]
>gi|92117556|ref|YP_577285.1| phage portal protein [Nitrobacter hamburgensis X14]
>gi|92117554|ref|YP_577283.1| phage major capsid protein, HK97 [Nitrobacter hamburgensis X14]
>gi|92117264|ref|YP_576993.1| Phage portal protein, HK97 [Nitrobacter hamburgensis X14]
>gi|81428535|ref|YP_395535.1| site-specific recombinase phage integrase family protein [Lactobacillus sakei subsp. sakei 23K]
>gi|74312327|ref|YP_310746.1| phage shock protein PspA [Shigella sonnei Ss046]
>gi|307693726|ref|ZP_07635963.1| phage protein [Ruminococcaceae bacterium D16]
>gi|307688347|ref|ZP_07630793.1| phage shock protein PspA [Clostridium cellulovorans 743B]
>gi|307686593|ref|ZP_07629039.1| phage major capsid protein, HK97 family [Clostridium cellulovorans 743B]
>gi|307596060|ref|YP_003902377.1| phage SPO1 DNA polymerase-related protein [Vulcanisaeta distributa DSM 14429]
>gi|307153295|ref|YP_003888679.1| phage shock protein A, PspA [Cyanothece sp. PCC 7822]
>gi|307147244|ref|ZP_07505676.1| Phage P2 baseplate assembly protein gpV [Escherichia coli M605]
>gi|302129769|ref|ZP_07255759.1| PBSX family phage portal protein [Pseudomonas syringae pv. tomato NCPPB 1108]
>gi|302060831|ref|ZP_07252372.1| PBSX family phage portal protein [Pseudomonas syringae pv. tomato K40]
>gi|301386049|ref|ZP_07234467.1| PBSX family phage portal protein [Pseudomonas syringae pv. tomato Max13]
>gi|305674603|ref|YP_003866275.1| phage major capsid protein (HK97 family) [Bacillus subtilis subsp. spizizenii str. W23]
>gi|298346518|ref|YP_003719205.1| HK97 family phage portal protein [Mobiluncus curtisii ATCC 43063]
>gi|296503171|ref|YP_003664871.1| phage portal protein HK97 [Bacillus thuringiensis BMB171]
>gi|259908702|ref|YP_002649058.1| Phage portal protein [Erwinia pyrifoliae Ep1/96]
>gi|259908358|ref|YP_002648714.1| phage shock protein PspA [Erwinia pyrifoliae Ep1/96]
>gi|116662305|ref|YP_829359.1| phage integrase family protein [Arthrobacter sp. FB24]
>gi|304443243|ref|YP_003857073.1| head protein [Staphylococcus phage SAP-26]
>gi|300710638|ref|YP_003736452.1| phage shock protein A, PspA [Halalkalicoccus jeotgali B3]
>gi|302875282|ref|YP_003843915.1| phage prohead protease, HK97 family [Clostridium cellulovorans 743B]
>gi|302873682|ref|YP_003842315.1| phage prohead protease, HK97 family [Clostridium cellulovorans 743B]
>gi|302873678|ref|YP_003842311.1| phage terminase, small subunit, , P27 family [Clostridium cellulovorans 743B]
>gi|146279095|ref|YP_001169254.1| phage integrase family protein [Rhodobacter sphaeroides ATCC 17025]
>gi|146278755|ref|YP_001168914.1| phage integrase family protein [Rhodobacter sphaeroides ATCC 17025]
>gi|146277792|ref|YP_001167951.1| phage major capsid protein, HK97 [Rhodobacter sphaeroides ATCC 17025]
>gi|146277760|ref|YP_001167919.1| phage integrase family protein [Rhodobacter sphaeroides ATCC 17025]
>gi|146276881|ref|YP_001167040.1| phage integrase family protein [Rhodobacter sphaeroides ATCC 17025]
>gi|146276876|ref|YP_001167035.1| phage integrase family protein [Rhodobacter sphaeroides ATCC 17025]
>gi|146276197|ref|YP_001166356.1| phage integrase family protein [Rhodobacter sphaeroides ATCC 17025]
>gi|300715695|ref|YP_003740498.1| Phage late control D family protein [Erwinia billingiae Eb661]
>gi|300715670|ref|YP_003740473.1| Phage portal protein [Erwinia billingiae Eb661]
>gi|288958876|ref|YP_003449217.1| phage portal protein [Azospirillum sp. B510]
>gi|288957682|ref|YP_003448023.1| phage portal protein [Azospirillum sp. B510]
>gi|302382350|ref|YP_003818173.1| phage prohead protease, HK97 family [Brevundimonas subvibrioides ATCC 15264]
>gi|302342653|ref|YP_003807182.1| phage SPO1 DNA polymerase-related protein [Desulfarculus baarsii DSM 2075]
>gi|300024484|ref|YP_003757095.1| phage prohead protease, HK97 family [Hyphomicrobium denitrificans ATCC 51888]
>gi|300022634|ref|YP_003755245.1| phage prohead protease, HK97 family [Hyphomicrobium denitrificans ATCC 51888]
>gi|294677521|ref|YP_003578136.1| HK97 family phage portal protein [Rhodobacter capsulatus SB 1003]
>gi|294677221|ref|YP_003577836.1| HK97 family phage portal protein [Rhodobacter capsulatus SB 1003]
>gi|298490262|ref|YP_003720439.1| phage shock protein A ['Nostoc azollae' 0708]
>gi|298490261|ref|YP_003720438.1| phage shock protein A ['Nostoc azollae' 0708]
>gi|298292038|ref|YP_003693977.1| phage prohead protease, HK97 family [Starkeya novella DSM 506]
>gi|298290715|ref|YP_003692654.1| phage prohead protease, HK97 family [Starkeya novella DSM 506]
>gi|297572156|ref|YP_003697930.1| phage shock protein A, PspA [Arcanobacterium haemolyticum DSM 20595]
>gi|297531275|ref|YP_003672550.1| phage shock protein A, PspA [Geobacillus sp. C56-T3]
>gi|297520591|ref|ZP_06938977.1| phage shock protein PspA [Escherichia coli OP50]
>gi|82699482|ref|YP_414056.1| HK97 family phage portal protein [Brucella melitensis biovar Abortus 2308]
>gi|99081509|ref|YP_613663.1| phage major capsid protein, HK97 [Ruegeria sp. TM1040]
>gi|99081169|ref|YP_613323.1| phage integrase [Ruegeria sp. TM1040]
>gi|99081143|ref|YP_613297.1| phage terminase GpA [Ruegeria sp. TM1040]
>gi|27363569|ref|NP_759097.1| Phage protein D [Vibrio vulnificus CMCP6]
>gi|24112703|ref|NP_707213.1| phage shock protein PspA [Shigella flexneri 2a str. 301]
>gi|296126191|ref|YP_003633443.1| phage terminase, large subunit, PBSX family [Brachyspira murdochii DSM 12563]
>gi|296104733|ref|YP_003614879.1| phage late control D family protein [Enterobacter cloacae subsp. cloacae ATCC 13047]
>gi|296103196|ref|YP_003613342.1| phage portal protein [Enterobacter cloacae subsp. cloacae ATCC 13047]
>gi|296102018|ref|YP_003612164.1| phage integrase family protein [Enterobacter cloacae subsp. cloacae ATCC 13047]
>gi|261821867|ref|YP_003259973.1| phage shock protein A, PspA [Pectobacterium wasabiae WPP163]
>gi|218704834|ref|YP_002412353.1| phage shock protein PspA [Escherichia coli UMN026]
>gi|218558967|ref|YP_002391880.1| Phage late control gene D protein (GpD) [Escherichia coli S88]
>gi|218558292|ref|YP_002391205.1| phage shock protein PspA [Escherichia coli S88]
>gi|218558186|ref|YP_002391099.1| phage integrase [Escherichia coli S88]
>gi|218558019|ref|YP_002390932.1| phage integrase [Escherichia coli S88]
>gi|186686790|ref|YP_001869983.1| phage integrase family protein [Nostoc punctiforme PCC 73102]
>gi|295696971|ref|YP_003590209.1| phage shock protein A, PspA [Bacillus tusciae DSM 2912]
>gi|295696011|ref|YP_003589249.1| phage shock protein A, PspA [Bacillus tusciae DSM 2912]
>gi|295675250|ref|YP_003603774.1| phage transcriptional regulator, AlpA [Burkholderia sp. CCGE1002]
>gi|148559308|ref|YP_001258584.1| HK97 family phage portal protein [Brucella ovis ATCC 25840]
>gi|242279593|ref|YP_002991722.1| phage baseplate assembly protein V [Desulfovibrio salexigens DSM 2638]
>gi|238028254|ref|YP_002912485.1| Phage late control D family protein [Burkholderia glumae BGR1]
>gi|238027358|ref|YP_002911589.1| Phage protein D [Burkholderia glumae BGR1]
>gi|238025824|ref|YP_002910055.1| Gp5, phage portal protein, pbsx family protein [Burkholderia glumae BGR1]
>gi|226949980|ref|YP_002805071.1| phage portal protein, HK97 family [Clostridium botulinum A2 str. Kyoto]
>gi|226949978|ref|YP_002805069.1| phage major capsid protein, HK97 family [Clostridium botulinum A2 str. Kyoto]
>gi|226949138|ref|YP_002804229.1| phage portal protein, HK97 family [Clostridium botulinum A2 str. Kyoto]
>gi|226949136|ref|YP_002804227.1| phage major capsid protein, HK97 family [Clostridium botulinum A2 str. Kyoto]
>gi|226948756|ref|YP_002803847.1| phage portal protein, HK97 family [Clostridium botulinum A2 str. Kyoto]
>gi|226948719|ref|YP_002803810.1| phage regulatory protein, Rha family [Clostridium botulinum A2 str. Kyoto]
>gi|147671436|ref|YP_001215894.1| PBSX family phage portal protein [Vibrio cholerae O395]
>gi|29028605|ref|NP_803295.1| tape measure protein [Staphylococcus phage 11]
>gi|29028597|ref|NP_803287.1| head protein [Staphylococcus phage 11]
>gi|92113526|ref|YP_573454.1| Phage portal protein, PBSX [Chromohalobacter salexigens DSM 3043]
>gi|92113498|ref|YP_573426.1| phage late control D [Chromohalobacter salexigens DSM 3043]
>gi|91976443|ref|YP_569102.1| Phage portal protein, HK97 [Rhodopseudomonas palustris BisB5]
>gi|209427760|ref|YP_002274172.1| DNA-binding protein Roi [Enterobacteria phage YYZ-2008]
>gi|189427073|ref|YP_001950172.1| recombination endonuclease like protein [Ralstonia phage RSL1]
>gi|189427068|ref|YP_001950167.1| RecD like protein [Ralstonia phage RSL1]
>gi|189427035|ref|YP_001950134.1| DNA polymerase I [Ralstonia phage RSL1]
>gi|189427018|ref|YP_001950117.1| adenosine 5'-phosphosulfate kinase [Ralstonia phage RSL1]
>gi|189427015|ref|YP_001950114.1| nucleotidyl transferase [Ralstonia phage RSL1]
>gi|189427010|ref|YP_001950109.1| deoxyuridylate hydroxymethyltransferase [Ralstonia phage RSL1]
>gi|189426995|ref|YP_001950094.1| RuvC_resolvase like protein [Ralstonia phage RSL1]
>gi|189426960|ref|YP_001950059.1| chitinase like protein [Ralstonia phage RSL1]
>gi|189426939|ref|YP_001950038.1| SbcC like protein [Ralstonia phage RSL1]
>gi|189426885|ref|YP_001949984.1| homospermidine synthase [Ralstonia phage RSL1]
>gi|189426884|ref|YP_001949983.1| MutT/NUDIX hydrolase family protein [Ralstonia phage RSL1]
>gi|189426883|ref|YP_001949982.1| topoisomerase IB [Ralstonia phage RSL1]
>gi|189426879|ref|YP_001949978.1| bifunctional NMN adenylyltransferase [Ralstonia phage RSL1]
>gi|189426877|ref|YP_001949976.1| TRAP transporter solute receptor like protein [Ralstonia phage RSL1]
>gi|189426867|ref|YP_001949966.1| ATPase [Ralstonia phage RSL1]
>gi|189426842|ref|YP_001949941.1| NAD-dependent DNA ligase [Ralstonia phage RSL1]
>gi|189426829|ref|YP_001949928.1| glutathionylspermidine synthase [Ralstonia phage RSL1]
>gi|189426821|ref|YP_001949920.1| metal dependent phosphohydrolases like protein [Ralstonia phage RSL1]
>gi|146329955|ref|YP_001210263.1| BcepGomrgp43 [Burkholderia phage BcepGomr]
>gi|146329931|ref|YP_001210239.1| BcepGomrgp19 [Burkholderia phage BcepGomr]
>gi|146329929|ref|YP_001210237.1| BcepGomrgp17 [Burkholderia phage BcepGomr]
>gi|146329921|ref|YP_001210229.1| BcepGomrgp09 [Burkholderia phage BcepGomr]
>gi|9630755|ref|NP_047359.1| maturation protein [Enterobacteria phage If1]
>gi|9626242|ref|NP_040579.1| G IV protein [Enterobacteria phage Ike]
>gi|9626233|ref|NP_040570.1| G II protein [Enterobacteria phage Ike]
>gi|269203618|ref|YP_003282887.1| phage portal protein, HK97 family [Staphylococcus aureus subsp. aureus ED98]
>gi|269202513|ref|YP_003281782.1| phage major capsid protein, HK97 family [Staphylococcus aureus subsp. aureus ED98]
>gi|269202511|ref|YP_003281780.1| phage portal protein, HK97 family [Staphylococcus aureus subsp. aureus ED98]
>gi|269119880|ref|YP_003308057.1| phage terminase, large subunit, PBSX family [Sebaldella termitidis ATCC 33386]
>gi|289679286|ref|ZP_06500176.1| Phage DNA packaging protein, Nu1 subunit of terminase [Pseudomonas syringae pv. syringae FF5]
>gi|289675350|ref|ZP_06496240.1| HK97 family phage portal protein [Pseudomonas syringae pv. syringae FF5]
>gi|289581940|ref|YP_003480406.1| phage shock protein A, PspA [Natrialba magadii ATCC 43099]
>gi|281416472|ref|YP_003347392.1| scaffold protein [Enterococcus phage phiFL4A]
>gi|288559545|ref|YP_003423031.1| phage portal protein [Methanobrevibacter ruminantium M1]
>gi|239507400|ref|YP_002939711.1| portal protein [Staphylococcus phage phiPVL-CN125]
>gi|284051050|ref|ZP_06381260.1| phage shock protein A, PspA [Arthrospira platensis str. Paraca]
>gi|281416389|ref|YP_003347413.1| portal protein [Streptococcus phage Abc2]
>gi|273809760|ref|YP_003344880.1| nucleoside triphosphate binding motifs protein [Streptococcus phage ALQ13.2]
>gi|273809734|ref|YP_003344853.1| capsid [Streptococcus phage ALQ13.2]
>gi|273809731|ref|YP_003344850.1| capsid [Streptococcus phage ALQ13.2]
>gi|119953785|ref|YP_950590.1| head protein [Streptococcus phage SMP]
>gi|157325355|ref|YP_001468776.1| gp72 [Listeria phage B054]
>gi|268611146|ref|ZP_06144873.1| HK97 family phage portal protein [Ruminococcus flavefaciens FD-1]
>gi|268609239|ref|ZP_06142966.1| phage shock protein A (IM30), suppresses sigma54-dependent transcription [Ruminococcus flavefaciens FD-1]
>gi|260904258|ref|ZP_05912580.1| phage shock protein A [Brevibacterium linens BL2]
>gi|257142678|ref|ZP_05590940.1| PBSX family phage portal protein [Burkholderia thailandensis E264]
>gi|256026823|ref|ZP_05440657.1| phage baseplate assembly protein V [Fusobacterium sp. D11]
>gi|255520629|ref|ZP_05387866.1| phage portal protein, HK97 family [Listeria monocytogenes FSL J1-175]
>gi|255029238|ref|ZP_05301189.1| phage portal protein, HK97 family [Listeria monocytogenes LO28]
>gi|254991946|ref|ZP_05274136.1| phage portal protein, HK97 family [Listeria monocytogenes FSL J2-064]
>gi|119714097|ref|YP_919239.1| phage integrase family protein [Nocardioides sp. JS614]
>gi|239994784|ref|ZP_04715308.1| phage shock protein A [Alteromonas macleodii ATCC 27126]
>gi|239994760|ref|ZP_04715284.1| phage shock protein A [Alteromonas macleodii ATCC 27126]
>gi|238801682|ref|YP_002922738.1| gp66 [Burkholderia phage BcepIL02]
>gi|238801681|ref|YP_002922737.1| gp65 [Burkholderia phage BcepIL02]
>gi|238801679|ref|YP_002922735.1| gp63 [Burkholderia phage BcepIL02]
>gi|238801676|ref|YP_002922732.1| gp60 [Burkholderia phage BcepIL02]
>gi|238801672|ref|YP_002922728.1| gp56 [Burkholderia phage BcepIL02]
>gi|238801670|ref|YP_002922726.1| gp54 [Burkholderia phage BcepIL02]
>gi|238801669|ref|YP_002922725.1| gp53 [Burkholderia phage BcepIL02]
>gi|238801668|ref|YP_002922724.1| gp52 [Burkholderia phage BcepIL02]
>gi|238801667|ref|YP_002922723.1| gp51 [Burkholderia phage BcepIL02]
>gi|238801666|ref|YP_002922722.1| gp50 [Burkholderia phage BcepIL02]
>gi|238801663|ref|YP_002922719.1| gp47 [Burkholderia phage BcepIL02]
>gi|238801661|ref|YP_002922717.1| gp45 [Burkholderia phage BcepIL02]
>gi|238801643|ref|YP_002922699.1| gp27 [Burkholderia phage BcepIL02]
>gi|238801642|ref|YP_002922698.1| gp26 [Burkholderia phage BcepIL02]
>gi|238801634|ref|YP_002922690.1| gp18 [Burkholderia phage BcepIL02]
>gi|238801632|ref|YP_002922688.1| gp16 [Burkholderia phage BcepIL02]
>gi|238801631|ref|YP_002922687.1| gp15 [Burkholderia phage BcepIL02]
>gi|238801619|ref|YP_002922675.1| gp03 [Burkholderia phage BcepIL02]
>gi|32469471|ref|NP_862879.1| gp40 [Streptococcus phage SM1]
>gi|168229309|ref|YP_001686830.1| orf36 [Streptococcus phage 858]
>gi|168229283|ref|YP_001686804.1| orf10 [Streptococcus phage 858]
>gi|168229280|ref|YP_001686801.1| orf7 [Streptococcus phage 858]
>gi|155042935|ref|YP_001425602.1| Phage portal protein [Bacillus virus 1]
>gi|115304291|ref|YP_762590.1| major capsid protein [Lactococcus phage Q54]
>gi|108802538|ref|YP_642734.1| phage integrase [Mycobacterium sp. MCS]
>gi|91214212|ref|NP_918997.2| terminase large subunit TerL [Burkholderia phage BcepNazgul]
>gi|77864678|ref|YP_355388.1| gp53 [Burkholderia phage Bcep176]
>gi|34610170|ref|NP_918995.1| portal protein Lambda B [Burkholderia phage BcepNazgul]
>gi|13095788|ref|NP_076679.1| capsid protein [Lactococcus phage bIL286]
>gi|13095724|ref|NP_076616.1| capsid protein [Lactococcus phage bIL285]
>gi|13095722|ref|NP_076614.1| portal protein [Lactococcus phage bIL285]
>gi|227329895|ref|ZP_03833919.1| PBSX family phage portal protein [Pectobacterium carotovorum subsp. carotovorum WPP14]
>gi|227326354|ref|ZP_03830378.1| phage shock protein PspA [Pectobacterium carotovorum subsp. carotovorum WPP14]
>gi|33770511|ref|NP_892048.1| portal protein [Yersinia phage PY54]
>gi|17402852|ref|NP_510874.1| capsid protein VP2-related protein [Chlamydia phage phiCPG1]
>gi|12719453|ref|NP_075524.1| LukF-PV [Staphylococcus phage phiSLT]
>gi|12719452|ref|NP_075523.1| LukS-PV [Staphylococcus phage phiSLT]
>gi|12719451|ref|NP_075522.1| amidase [Staphylococcus phage phiSLT]
>gi|12719394|ref|NP_075465.1| phi PVL ORF 30 analogue [Staphylococcus phage phiSLT]
>gi|9634653|ref|NP_038327.1| MPL-7201 [Streptococcus phage 7201]
>gi|227111852|ref|ZP_03825508.1| phage shock protein PspA [Pectobacterium carotovorum subsp. brasiliensis PBR1692]
>gi|168983485|ref|YP_001687525.1| lysin [Lactococcus phage asccphi28]
>gi|168983479|ref|YP_001687519.1| terminal protein [Lactococcus phage asccphi28]
>gi|149882916|ref|YP_001294853.1| head protein [Burkholderia phage BcepNY3]
>gi|148727205|ref|YP_001285697.1| p28 [Xanthomonas phage Xop411]
>gi|148727201|ref|YP_001285693.1| p24 [Xanthomonas phage Xop411]
>gi|148727197|ref|YP_001285689.1| p20 [Xanthomonas phage Xop411]
>gi|109302764|ref|YP_654766.1| gp11 [Mycobacterium phage 244]
>gi|32128419|ref|NP_858954.1| head portal protein [Xanthomonas phage Xp10]
>gi|13095848|ref|NP_076738.1| capsid protein [Lactococcus phage bIL309]
>gi|9630321|ref|NP_046752.1| replicase [Enterobacteria phage Qbeta]
>gi|9626346|ref|NP_040678.1| major coat protein [Enterobacteria phage G4 sensu lato]
>gi|9626315|ref|NP_040650.1| rna replicase beta chain [Enterobacteria phage MS2]
>gi|218507290|ref|ZP_03505168.1| HK97 family phage portal protein [Rhizobium etli Brasil 5]
>gi|118430767|ref|YP_873992.1| head protein [Staphylococcus phage phiNM]
>gi|213852899|ref|ZP_03382431.1| phage baseplate assembly protein V [Salmonella enterica subsp. enterica serovar Typhi str. M223]
>gi|213647118|ref|ZP_03377171.1| phage baseplate assembly protein GpV [Salmonella enterica subsp. enterica serovar Typhi str. J185]
>gi|213620986|ref|ZP_03373769.1| phage capsid portal protein [Salmonella enterica subsp. enterica serovar Typhi str. E98-2068]
>gi|213421589|ref|ZP_03354655.1| phage baseplate assembly protein GpV [Salmonella enterica subsp. enterica serovar Typhi str. E01-6750]
>gi|213419057|ref|ZP_03352123.1| gpU phage protein [Salmonella enterica subsp. enterica serovar Typhi str. E01-6750]
>gi|169257288|ref|YP_001700664.1| NinG [Phage Gifsy-2]
>gi|169257279|ref|YP_001700655.1| bacteriophage DNA replication protein; Lambda gpo homolog [Phage Gifsy-2]
>gi|169257244|ref|YP_001700621.1| bacteriophage antiterminator protein Q [Phage Gifsy-1]
>gi|169257232|ref|YP_001700609.1| bacteriophage prohead protease; Lambda gpC homolog [Phage Gifsy-1]
>gi|195661228|ref|YP_002117696.1| antirepressor [Lactobacillus phage Lrm1]
>gi|182637552|ref|YP_001828723.1| structural protein [Lactococcus phage 1706]
>gi|182637498|ref|YP_001828669.1| structural protein [Lactococcus phage 1706]
>gi|182637490|ref|YP_001828661.1| major structural protein [Lactococcus phage 1706]
>gi|182637484|ref|YP_001828655.1| structural protein [Lactococcus phage 1706]
>gi|320156670|ref|YP_004189049.1| phage shock protein A [Vibrio vulnificus MO6-24/O]
>gi|320156407|ref|YP_004188786.1| phage major capsid protein [Vibrio vulnificus MO6-24/O]
>gi|307349759|ref|ZP_07619364.1| phage integrase [Escherichia coli TA280]
>gi|307142109|ref|ZP_07500541.1| phage major capsid protein, P2 family [Escherichia coli M605]
>gi|302187933|ref|ZP_07264606.1| site-specific recombinase, phage integrase family protein [Pseudomonas syringae pv. syringae 642]
>gi|289646876|ref|ZP_06478219.1| phage integrase family site specific recombinase [Pseudomonas syringae pv. aesculi str. 2250]
>gi|289628910|ref|ZP_06461864.1| phage integrase family site specific recombinase [Pseudomonas syringae pv. aesculi str. NCPPB3681]
>gi|289628253|ref|ZP_06461207.1| HK97 family phage major capsid protein [Pseudomonas syringae pv. aesculi str. NCPPB3681]
>gi|261409287|ref|YP_003245528.1| phage shock protein A, PspA [Paenibacillus sp. Y412MC10]
>gi|261406270|ref|YP_003242511.1| phage shock protein A, PspA [Paenibacillus sp. Y412MC10]
>gi|261258444|ref|ZP_05950977.1| phage major capsid protein [Escherichia coli O157:H7 str. FRIK966]
>gi|261227821|ref|ZP_05942102.1| phage capsid scaffolding protein [Escherichia coli O157:H7 str. FRIK2000]
>gi|261227820|ref|ZP_05942101.1| phage major capsid protein [Escherichia coli O157:H7 str. FRIK2000]
>gi|257483929|ref|ZP_05637970.1| Phage integrase [Pseudomonas syringae pv. tabaci ATCC 11528]
>gi|71725297|ref|YP_272272.1| phage integrase family site specific recombinase [Pseudomonas syringae pv. phaseolicola 1448A]
>gi|71725244|ref|YP_272203.1| phage integrase family site specific recombinase [Pseudomonas syringae pv. phaseolicola 1448A]
>gi|311109887|ref|YP_003982738.1| phage integrase family protein 9 [Achromobacter xylosoxidans A8]
>gi|310823396|ref|YP_003955754.1| phage integrase [Stigmatella aurantiaca DW4/3-1]
>gi|310823313|ref|YP_003955671.1| phage integrase family protein [Stigmatella aurantiaca DW4/3-1]
>gi|310822738|ref|YP_003955096.1| phage integrase family protein [Stigmatella aurantiaca DW4/3-1]
>gi|310821053|ref|YP_003953411.1| phage major capsid protein, hk97 [Stigmatella aurantiaca DW4/3-1]
>gi|310819915|ref|YP_003952273.1| site-specific recombinase, phage integrase family [Stigmatella aurantiaca DW4/3-1]
>gi|310819905|ref|YP_003952263.1| PbsX family phage portal protein [Stigmatella aurantiaca DW4/3-1]
>gi|310819812|ref|YP_003952170.1| site-specific recombinase, phage integrase family [Stigmatella aurantiaca DW4/3-1]
>gi|310819802|ref|YP_003952160.1| PbsX family phage portal protein [Stigmatella aurantiaca DW4/3-1]
>gi|310819258|ref|YP_003951616.1| phage capsid family protein [Stigmatella aurantiaca DW4/3-1]
>gi|310819252|ref|YP_003951610.1| phage integrase family protein [Stigmatella aurantiaca DW4/3-1]
>gi|310818587|ref|YP_003950945.1| phage integrase family protein [Stigmatella aurantiaca DW4/3-1]
>gi|310818193|ref|YP_003950551.1| phage integrase family protein [Stigmatella aurantiaca DW4/3-1]
>gi|238912006|ref|ZP_04655843.1| phage terminase, large subunit, pbsx family protein [Salmonella enterica subsp. enterica serovar Tennessee str. CDC07-0191]
>gi|226364846|ref|YP_002782628.1| phage integrase family protein [Rhodococcus opacus B4]
>gi|213417901|ref|ZP_03350997.1| phage shock protein PspA [Salmonella enterica subsp. enterica serovar Typhi str. E01-6750]
>gi|16077685|ref|NP_388499.1| phage shock protein A [Bacillus subtilis subsp. subtilis str. 168]
>gi|319791380|ref|YP_004153020.1| phage spo1 DNA polymerase-related protein [Variovorax paradoxus EPS]
>gi|297626749|ref|YP_003688512.1| Phage shock protein A [Propionibacterium freudenreichii subsp. shermanii CIRM-BIA1]
>gi|319892860|ref|YP_004149735.1| Phage minor head protein [Staphylococcus pseudintermedius HKU10-03]
>gi|319892774|ref|YP_004149649.1| Phage minor head protein [Staphylococcus pseudintermedius HKU10-03]
>gi|319892556|ref|YP_004149431.1| Phage major capsid protein [Staphylococcus pseudintermedius HKU10-03]
>gi|308172846|ref|YP_003919551.1| phage endopeptidase [Bacillus amyloliquefaciens DSM7]
>gi|308172501|ref|YP_003919206.1| phage shock protein A homolog [Bacillus amyloliquefaciens DSM7]
>gi|21910750|ref|NP_665018.1| hyaluronidase - phage associated [Streptococcus pyogenes MGAS315]
>gi|21910261|ref|NP_664529.1| hyaluronidase - phage associated [Streptococcus pyogenes MGAS315]
>gi|315038696|ref|YP_004032264.1| phage related protein [Lactobacillus amylovorus GRL 1112]
>gi|315038555|ref|YP_004032123.1| phage integrase family protein [Lactobacillus amylovorus GRL 1112]
>gi|251789363|ref|YP_003004084.1| phage shock protein operon transcriptional activator [Dickeya zeae Ech1591]
>gi|240850473|ref|YP_002971871.1| phage portal protein [Bartonella grahamii as4aup]
>gi|240850461|ref|YP_002971859.1| phage baseplate assembly protein V2 [Bartonella grahamii as4aup]
>gi|240849987|ref|YP_002971379.1| phage portal protein [Bartonella grahamii as4aup]
>gi|240849976|ref|YP_002971368.1| phage baseplate assembly protein V1 [Bartonella grahamii as4aup]
>gi|318041134|ref|ZP_07973090.1| phage integrase family protein [Synechococcus sp. CB0101]
>gi|311109520|ref|YP_003982373.1| phage integrase family protein 6 [Achromobacter xylosoxidans A8]
>gi|311106382|ref|YP_003979235.1| phage integrase family protein 4 [Achromobacter xylosoxidans A8]
>gi|311105256|ref|YP_003978109.1| phage head morphogenesis protein, SPP1 gp7 family domain-containing protein [Achromobacter xylosoxidans A8]
>gi|317154092|ref|YP_004122140.1| phage baseplate assembly protein V [Desulfovibrio aespoeensis Aspo-2]
>gi|317153315|ref|YP_004121363.1| phage head morphogenesis protein, SPP1 gp7 family [Desulfovibrio aespoeensis Aspo-2]
>gi|317152169|ref|YP_004120217.1| phage major capsid protein, P2 family [Desulfovibrio aespoeensis Aspo-2]
>gi|317152166|ref|YP_004120214.1| phage portal protein, PBSX family [Desulfovibrio aespoeensis Aspo-2]
>gi|238920992|ref|YP_002934507.1| phage head completion protein (GPL) [Edwardsiella ictaluri 93-146]
>gi|238920989|ref|YP_002934504.1| phage capsid scaffolding protein GpO [Edwardsiella ictaluri 93-146]
>gi|238920150|ref|YP_002933665.1| phage capsid scaffolding [Edwardsiella ictaluri 93-146]
>gi|238920128|ref|YP_002933643.1| site-specific recombinase, phage integrase family [Edwardsiella ictaluri 93-146]
>gi|238919727|ref|YP_002933242.1| phage shock protein operon transcriptional activator [Edwardsiella ictaluri 93-146]
>gi|317132789|ref|YP_004092103.1| phage minor structural protein [Ethanoligenens harbinense YUAN-3]
>gi|317128824|ref|YP_004095106.1| phage minor structural protein [Bacillus cellulosilyticus DSM 2522]
>gi|257470300|ref|ZP_05634391.1| phage portal protein, lambda family [Fusobacterium ulcerans ATCC 49185]
>gi|257469571|ref|ZP_05633663.1| P27 family phage terminase small subunit [Fusobacterium ulcerans ATCC 49185]
>gi|257468553|ref|ZP_05632647.1| phage major capsid protein, HK97 family [Fusobacterium ulcerans ATCC 49185]
>gi|257464347|ref|ZP_05628725.1| SPP1 family phage head morphogenesis protein [Fusobacterium sp. D12]
>gi|257453069|ref|ZP_05618368.1| phage protein [Fusobacterium sp. 3_1_5R]
>gi|134287636|ref|YP_001109802.1| phage integrase family protein [Burkholderia vietnamiensis G4]
>gi|115352465|ref|YP_774304.1| phage integrase family protein [Burkholderia ambifaria AMMD]
>gi|115352126|ref|YP_773965.1| phage SPO1 DNA polymerase-related protein [Burkholderia ambifaria AMMD]
>gi|315452450|ref|YP_004072720.1| phage head morphogenesis protein [Helicobacter felis ATCC 49179]
>gi|317054080|ref|YP_004118105.1| phage major capsid protein, HK97 family [Pantoea sp. At-9b]
>gi|317054078|ref|YP_004118103.1| phage portal protein, HK97 family [Pantoea sp. At-9b]
>gi|317048364|ref|YP_004116012.1| phage replication protein O [Pantoea sp. At-9b]
>gi|254559463|ref|YP_003066558.1| DNA integration/recombination/inversion protein, site-specific recombinase, phage integrase family [Methylobacterium extorquens DM4]
>gi|238894359|ref|YP_002919093.1| phage shock protein operon transcriptional activator [Klebsiella pneumoniae NTUH-K2044]
>gi|221316543|ref|ZP_03598348.1| phage major capsid protein, HK97 family [Bacillus subtilis subsp. subtilis str. NCIB 3610]
>gi|221316466|ref|ZP_03598271.1| P27 family phage terminase small subunit [Bacillus subtilis subsp. subtilis str. NCIB 3610]
>gi|197285842|ref|YP_002151714.1| phage capsid scaffolding protein [Proteus mirabilis HI4320]
>gi|197285841|ref|YP_002151713.1| phage major capsid protein [Proteus mirabilis HI4320]
>gi|197285840|ref|YP_002151712.1| phage terminase, endonuclease subunit [Proteus mirabilis HI4320]
>gi|197285839|ref|YP_002151711.1| phage head completion/stabilization protein [Proteus mirabilis HI4320]
>gi|197285832|ref|YP_002151704.1| phage baseplate assembly protein [Proteus mirabilis HI4320]
>gi|197285573|ref|YP_002151445.1| phage protein [Proteus mirabilis HI4320]
>gi|197285236|ref|YP_002151108.1| phage shock protein operon transcriptional activator [Proteus mirabilis HI4320]
>gi|197284399|ref|YP_002150271.1| phage protein [Proteus mirabilis HI4320]
>gi|197284386|ref|YP_002150258.1| phage antitermination protein Q [Proteus mirabilis HI4320]
>gi|187734000|ref|YP_001880066.1| phage major capsid protein E [Shigella boydii CDC 3083-94]
>gi|187733342|ref|YP_001880960.1| phage protein gpU [Shigella boydii CDC 3083-94]
>gi|187733048|ref|YP_001879581.1| phage major capsid protein E [Shigella boydii CDC 3083-94]
>gi|187732569|ref|YP_001879923.1| phage major capsid protein E [Shigella boydii CDC 3083-94]
>gi|187732537|ref|YP_001880486.1| phage capsid scaffolding protein (GpO) [Shigella boydii CDC 3083-94]
>gi|187731225|ref|YP_001879417.1| phage integrase [Shigella boydii CDC 3083-94]
>gi|187731147|ref|YP_001880142.1| phage shock protein operon transcriptional activator [Shigella boydii CDC 3083-94]
>gi|187251106|ref|YP_001875588.1| peptidase U35 phage prohead HK97 [Elusimicrobium minutum Pei191]
>gi|161579570|ref|NP_929821.2| phage shock protein operon transcriptional activator [Photorhabdus luminescens subsp. laumondii TTO1]
>gi|152969850|ref|YP_001334959.1| phage shock protein operon transcriptional activator [Klebsiella pneumoniae subsp. pneumoniae MGH 78578]
>gi|148381303|ref|YP_001255844.1| site-specific recombinase, phage integrase family [Clostridium botulinum A str. ATCC 3502]
>gi|148379698|ref|YP_001254239.1| phage protein [Clostridium botulinum A str. ATCC 3502]
>gi|148241954|ref|YP_001227111.1| Phage integrase family protein [Synechococcus sp. RCC307]
>gi|148241751|ref|YP_001226908.1| Phage shock protein A [Synechococcus sp. RCC307]
>gi|148238979|ref|YP_001224366.1| Phage integrase family protein [Synechococcus sp. WH 7803]
>gi|134094747|ref|YP_001099822.1| IKe filamentous prophage; protein involved in phage assembly [Herminiimonas arsenicoxydans]
>gi|126458012|ref|YP_001076446.1| phage integrase family site specific recombinase [Burkholderia pseudomallei 1106a]
>gi|116872641|ref|YP_849422.1| phage capsid protein [Listeria welshimeri serovar 6b str. SLCC5334]
>gi|114799242|ref|YP_759022.1| phage integrase family site specific recombinase [Hyphomonas neptunium ATCC 15444]
>gi|114797618|ref|YP_761967.1| phage shock protein A [Hyphomonas neptunium ATCC 15444]
>gi|108807697|ref|YP_651613.1| phage shock protein operon transcriptional activator [Yersinia pestis Antiqua]
>gi|108806945|ref|YP_650861.1| phage antitermination protein Q [Yersinia pestis Antiqua]
>gi|87161780|ref|YP_493312.1| phage integrase family protein [Staphylococcus aureus subsp. aureus USA300_FPR3757]
>gi|316934951|ref|YP_004109933.1| phage portal protein, HK97 family [Rhodopseudomonas palustris DX-1]
>gi|161511373|ref|NP_993472.2| phage shock protein operon transcriptional activator [Yersinia pestis biovar Microtus str. 91001]
>gi|78358438|ref|YP_389887.1| phage integrase family site specific recombinase [Desulfovibrio desulfuricans subsp. desulfuricans str. G20]
>gi|78358266|ref|YP_389715.1| phage shock protein A [Desulfovibrio desulfuricans subsp. desulfuricans str. G20]
>gi|49186509|ref|YP_029761.1| phage major capsid protein [Bacillus anthracis str. Sterne]
>gi|49184387|ref|YP_027639.1| phage integrase family site specific recombinase [Bacillus anthracis str. Sterne]
>gi|49183465|ref|YP_026717.1| ArpU family phage transcriptional regulator [Bacillus anthracis str. Sterne]
>gi|254759003|ref|ZP_05211030.1| phage integrase family site specific recombinase [Bacillus anthracis str. Australia 94]
>gi|254753907|ref|ZP_05205942.1| phage integrase family site specific recombinase [Bacillus anthracis str. Vollum]
>gi|254740518|ref|ZP_05198209.1| phage integrase family site specific recombinase [Bacillus anthracis str. Kruger B]
>gi|254733791|ref|ZP_05191505.1| phage integrase family site specific recombinase [Bacillus anthracis str. Western North America USA6153]
>gi|254682376|ref|ZP_05146237.1| phage integrase family site specific recombinase [Bacillus anthracis str. CNEVA-9066]
>gi|222056605|ref|YP_002538967.1| phage SPO1 DNA polymerase-related protein [Geobacter sp. FRC-32]
>gi|219669336|ref|YP_002459771.1| phage shock protein A, PspA [Desulfitobacterium hafniense DCB-2]
>gi|206558507|ref|YP_002229267.1| phage baseplate assembly protein [Burkholderia cenocepacia J2315]
>gi|186686716|ref|YP_001869910.1| phage integrase family protein [Nostoc punctiforme PCC 73102]
>gi|186683356|ref|YP_001866552.1| phage integrase family protein [Nostoc punctiforme PCC 73102]
>gi|186682234|ref|YP_001865430.1| phage SPO1 DNA polymerase-related protein [Nostoc punctiforme PCC 73102]
>gi|186682074|ref|YP_001865270.1| phage integrase family protein [Nostoc punctiforme PCC 73102]
>gi|186681669|ref|YP_001864865.1| phage Gp37Gp68 family protein [Nostoc punctiforme PCC 73102]
>gi|186681293|ref|YP_001864489.1| phage integrase family protein [Nostoc punctiforme PCC 73102]
>gi|171186390|ref|YP_001795309.1| phage SPO1 DNA polymerase-related protein [Thermoproteus neutrophilus V24Sta]
>gi|158339285|ref|YP_001520462.1| phage integrase [Acaryochloris marina MBIC11017]
>gi|158337371|ref|YP_001518546.1| phage integrase family protein [Acaryochloris marina MBIC11017]
>gi|156937341|ref|YP_001435137.1| phage integrase family protein [Ignicoccus hospitalis KIN4/I]
>gi|154246315|ref|YP_001417273.1| phage SPO1 DNA polymerase-related protein [Xanthobacter autotrophicus Py2]
>gi|152981081|ref|YP_001354399.1| phage portal protein [Janthinobacterium sp. Marseille]
>gi|150396865|ref|YP_001327332.1| phage terminase GpA [Sinorhizobium medicae WSM419]
>gi|150396544|ref|YP_001327011.1| HK97 family phage protein [Sinorhizobium medicae WSM419]
>gi|150396539|ref|YP_001327006.1| phage tape measure protein [Sinorhizobium medicae WSM419]
>gi|150377510|ref|YP_001314105.1| phage integrase family protein [Sinorhizobium medicae WSM419]
>gi|150019799|ref|YP_001312053.1| phage minor structural protein [Clostridium beijerinckii NCIMB 8052]
>gi|150016835|ref|YP_001309089.1| phage integrase family protein [Clostridium beijerinckii NCIMB 8052]
>gi|148652162|ref|YP_001279255.1| phage integrase family protein [Psychrobacter sp. PRwf-1]
>gi|148261334|ref|YP_001235461.1| phage integrase family protein [Acidiphilium cryptum JF-5]
>gi|148260468|ref|YP_001234595.1| phage integrase family protein [Acidiphilium cryptum JF-5]
>gi|147668730|ref|YP_001213548.1| phage integrase family protein [Dehalococcoides sp. BAV1]
>gi|146299694|ref|YP_001194285.1| phage integrase family protein [Flavobacterium johnsoniae UW101]
>gi|145220372|ref|YP_001131081.1| phage SPO1 DNA polymerase-related protein [Prosthecochloris vibrioformis DSM 265]
>gi|134297331|ref|YP_001121066.1| phage terminase GpA [Burkholderia vietnamiensis G4]
>gi|134296775|ref|YP_001120510.1| phage integrase family protein [Burkholderia vietnamiensis G4]
>gi|134296052|ref|YP_001119787.1| phage SPO1 DNA polymerase-related protein [Burkholderia vietnamiensis G4]
>gi|134293049|ref|YP_001116785.1| phage Gp37Gp68 family protein [Burkholderia vietnamiensis G4]
>gi|134292503|ref|YP_001116239.1| phage integrase family protein [Burkholderia vietnamiensis G4]
>gi|134291140|ref|YP_001114909.1| phage SPO1 DNA polymerase-related protein [Burkholderia vietnamiensis G4]
>gi|134290924|ref|YP_001114693.1| phage integrase family protein [Burkholderia vietnamiensis G4]
>gi|124381389|ref|YP_001025486.1| phage integrase family site specific recombinase [Burkholderia mallei NCTC 10229]
>gi|124025292|ref|YP_001014408.1| phage integrase family protein [Prochlorococcus marinus str. NATL1A]
>gi|121997486|ref|YP_001002273.1| phage SPO1 DNA polymerase-related protein [Halorhodospira halophila SL1]
>gi|119945594|ref|YP_943274.1| phage integrase family protein [Psychromonas ingrahamii 37]
>gi|119944185|ref|YP_941865.1| phage integrase family protein [Psychromonas ingrahamii 37]
>gi|119719024|ref|YP_919519.1| phage integrase family protein [Thermofilum pendens Hrk 5]
>gi|119386436|ref|YP_917491.1| phage integrase family protein [Paracoccus denitrificans PD1222]
>gi|119385146|ref|YP_916202.1| phage integrase family protein [Paracoccus denitrificans PD1222]
>gi|119383748|ref|YP_914804.1| HK97 family phage protein [Paracoccus denitrificans PD1222]
>gi|118474711|ref|YP_891825.1| phage portal protein [Campylobacter fetus subsp. fetus 82-40]
>gi|116693791|ref|YP_839324.1| phage integrase family protein [Burkholderia cenocepacia HI2424]
>gi|116690064|ref|YP_835687.1| phage SPO1 DNA polymerase-related protein [Burkholderia cenocepacia HI2424]
>gi|116686841|ref|YP_840088.1| phage SPO1 DNA polymerase-related protein [Burkholderia cenocepacia HI2424]
>gi|116686592|ref|YP_839839.1| phage integrase family protein [Burkholderia cenocepacia HI2424]
>gi|116495398|ref|YP_807132.1| Phage Mu protein F like protein [Lactobacillus casei ATCC 334]
>gi|115526415|ref|YP_783326.1| phage SPO1 DNA polymerase-related protein [Rhodopseudomonas palustris BisA53]
>gi|115523840|ref|YP_780751.1| phage SPO1 DNA polymerase-related protein [Rhodopseudomonas palustris BisA53]
>gi|114319713|ref|YP_741396.1| phage SPO1 DNA polymerase-related protein [Alkalilimnicola ehrlichii MLHE-1]
>gi|113954624|ref|YP_731610.1| phage integrase family protein [Synechococcus sp. CC9311]
>gi|113953702|ref|YP_731204.1| phage integrase family protein [Synechococcus sp. CC9311]
>gi|110634843|ref|YP_675051.1| phage SPO1 DNA polymerase-related protein [Mesorhizobium sp. BNC1]
>gi|110634252|ref|YP_674460.1| phage integrase [Mesorhizobium sp. BNC1]
>gi|107027497|ref|YP_625008.1| phage integrase [Burkholderia cenocepacia AU 1054]
>gi|92115952|ref|YP_575681.1| phage integrase [Nitrobacter hamburgensis X14]
>gi|91788824|ref|YP_549776.1| phage integrase [Polaromonas sp. JS666]
>gi|91787418|ref|YP_548370.1| phage integrase [Polaromonas sp. JS666]
>gi|91787214|ref|YP_548166.1| phage integrase [Polaromonas sp. JS666]
>gi|91786615|ref|YP_547567.1| phage integrase [Polaromonas sp. JS666]
>gi|91786281|ref|YP_547233.1| phage integrase [Polaromonas sp. JS666]
>gi|91774232|ref|YP_566924.1| phage integrase [Methanococcoides burtonii DSM 6242]
>gi|91774229|ref|YP_566921.1| phage integrase [Methanococcoides burtonii DSM 6242]
>gi|91774214|ref|YP_566906.1| phage integrase [Methanococcoides burtonii DSM 6242]
>gi|90425142|ref|YP_533512.1| phage integrase [Rhodopseudomonas palustris BisB18]
>gi|90421648|ref|YP_530018.1| phage portal protein, lambda [Rhodopseudomonas palustris BisB18]
>gi|88608802|ref|YP_505910.1| HK97 family phage portal protein [Neorickettsia sennetsu str. Miyayama]
>gi|88608773|ref|YP_506351.1| HK97 family phage major capsid protein [Neorickettsia sennetsu str. Miyayama]
>gi|88602293|ref|YP_502471.1| phage integrase [Methanospirillum hungatei JF-1]
>gi|86750417|ref|YP_486913.1| Phage integrase [Rhodopseudomonas palustris HaA2]
>gi|85060330|ref|YP_456032.1| phage assembly protein [Sodalis glossinidius str. 'morsitans']
>gi|85059479|ref|YP_455181.1| phage shock protein C [Sodalis glossinidius str. 'morsitans']
>gi|85059151|ref|YP_454853.1| phage integrase [Sodalis glossinidius str. 'morsitans']
>gi|85058907|ref|YP_454609.1| phage integrase [Sodalis glossinidius str. 'morsitans']
>gi|85058700|ref|YP_454402.1| phage major head protein [Sodalis glossinidius str. 'morsitans']
>gi|71280796|ref|YP_269073.1| phage integrase family site specific recombinase [Colwellia psychrerythraea 34H]
>gi|71280555|ref|YP_269653.1| phage integrase family site specific recombinase [Colwellia psychrerythraea 34H]
>gi|71279642|ref|YP_267112.1| phage integrase family site specific recombinase [Colwellia psychrerythraea 34H]
>gi|71279094|ref|YP_271395.1| phage shock protein A [Colwellia psychrerythraea 34H]
>gi|71278522|ref|YP_270439.1| phage shock protein A [Colwellia psychrerythraea 34H]
>gi|59712643|ref|YP_205419.1| phage regulatory protein (CII) [Vibrio fischeri ES114]
>gi|58580222|ref|YP_199238.1| phage integrase family site specific recombinase [Xanthomonas oryzae pv. oryzae KACC10331]
>gi|57234987|ref|YP_180906.1| phage integrase family site specific recombinase [Dehalococcoides ethenogenes 195]
>gi|56698711|ref|YP_166466.1| phage integrase family site specific recombinase [Ruegeria pomeroyi DSS-3]
>gi|56696586|ref|YP_166944.1| phage head morphogenesis domain-containing protein [Ruegeria pomeroyi DSS-3]
>gi|56695936|ref|YP_166287.1| phage integrase family site specific recombinase [Ruegeria pomeroyi DSS-3]
>gi|55379009|ref|YP_136859.1| phage integrase [Haloarcula marismortui ATCC 43049]
>gi|55378965|ref|YP_136815.1| phage integrase/site-specific recombinase [Haloarcula marismortui ATCC 43049]
>gi|55378579|ref|YP_136429.1| phage integrase/site-specific recombinase [Haloarcula marismortui ATCC 43049]
>gi|51245434|ref|YP_065318.1| portal protein GPB of phage lambda [Desulfotalea psychrophila LSv54]
>gi|50120909|ref|YP_050076.1| phage shock protein operon transcriptional activator [Pectobacterium atrosepticum SCRI1043]
>gi|42780660|ref|NP_977907.1| phage integrase family site specific recombinase [Bacillus cereus ATCC 10987]
>gi|37679576|ref|NP_934185.1| phage shock protein A [Vibrio vulnificus YJ016]
>gi|28210793|ref|NP_781737.1| phage protein [Clostridium tetani E88]
>gi|28210786|ref|NP_781730.1| phage terminase small subunit [Clostridium tetani E88]
>gi|227819857|ref|YP_002823828.1| phage integrase family protein [Sinorhizobium fredii NGR234]
>gi|227818844|ref|YP_002822815.1| phage integrase family protein [Sinorhizobium fredii NGR234]
>gi|83719063|ref|YP_443627.1| phage integrase family site specific recombinase [Burkholderia thailandensis E264]
>gi|226357822|ref|YP_002787562.1| phage integrase [Deinococcus deserti VCD115]
>gi|56709086|ref|YP_165131.1| phage integrase family site specific recombinase [Ruegeria pomeroyi DSS-3]
>gi|16767457|ref|NP_463072.1| phage baseplate component [Salmonella enterica subsp. enterica serovar Typhimurium str. LT2]
>gi|16765034|ref|NP_460649.1| phage shock protein operon transcriptional activator [Salmonella enterica subsp. enterica serovar Typhimurium str. LT2]
>gi|313667677|ref|YP_004047961.1| phage related protein [Neisseria lactamica ST-640]
>gi|313667630|ref|YP_004047914.1| phage related protein [Neisseria lactamica ST-640]
>gi|307546778|ref|YP_003899257.1| phage terminase GpA [Halomonas elongata DSM 2581]
>gi|302035678|ref|YP_003796000.1| phage integrase [Candidatus Nitrospira defluvii]
>gi|302035494|ref|YP_003795816.1| phage portal protein, lambda family [Candidatus Nitrospira defluvii]
>gi|300704036|ref|YP_003745638.1| phage baseplate component [Ralstonia solanacearum CFBP2957]
>gi|300703260|ref|YP_003744862.1| phage integrase [Ralstonia solanacearum CFBP2957]
>gi|300173890|ref|YP_003773056.1| phage protein [Leuconostoc gasicomitatum LMG 18811]
>gi|300173778|ref|YP_003772944.1| phage capsid family [Leuconostoc gasicomitatum LMG 18811]
>gi|296269260|ref|YP_003651892.1| phage shock protein A [Thermobispora bispora DSM 43833]
>gi|296268510|ref|YP_003651142.1| phage SPO1 DNA polymerase-related protein [Thermobispora bispora DSM 43833]
>gi|295692402|ref|YP_003601012.1| phage mu protein f like protein [Lactobacillus crispatus ST1]
>gi|284030648|ref|YP_003380579.1| phage shock protein A, PspA [Kribbella flavida DSM 17836]
>gi|281491949|ref|YP_003353929.1| phage portal protein [Lactococcus lactis subsp. lactis KF147]
>gi|281491543|ref|YP_003353523.1| phage major head protein [Lactococcus lactis subsp. lactis KF147]
>gi|269957710|ref|YP_003327499.1| phage shock protein A, PspA [Xylanimonas cellulosilytica DSM 15894]
>gi|269837117|ref|YP_003319345.1| phage shock protein A, PspA [Sphaerobacter thermophilus DSM 20745]
>gi|269836973|ref|YP_003319201.1| phage SPO1 DNA polymerase-related protein [Sphaerobacter thermophilus DSM 20745]
>gi|225852580|ref|YP_002732813.1| site-specific recombinase, phage integrase family protein [Brucella melitensis ATCC 23457]
>gi|222525735|ref|YP_002570206.1| phage shock protein PspA [Chloroflexus sp. Y-400-fl]
>gi|222524355|ref|YP_002568826.1| phage SPO1 DNA polymerase-related protein [Chloroflexus sp. Y-400-fl]
>gi|219849944|ref|YP_002464377.1| phage shock protein PspA [Chloroflexus aggregans DSM 9485]
>gi|219849325|ref|YP_002463758.1| phage SPO1 DNA polymerase-related protein [Chloroflexus aggregans DSM 9485]
>gi|159900927|ref|YP_001547174.1| phage SPO1 DNA polymerase-related protein [Herpetosiphon aurantiacus ATCC 23779]
>gi|148826888|ref|YP_001291641.1| phage terminase large subunit [Haemophilus influenzae PittGG]
>gi|117920799|ref|YP_869991.1| phage integrase family protein [Shewanella sp. ANA-3]
>gi|117920619|ref|YP_869811.1| phage integrase family protein [Shewanella sp. ANA-3]
>gi|117920467|ref|YP_869659.1| phage integrase family protein [Shewanella sp. ANA-3]
>gi|113971550|ref|YP_735343.1| phage integrase family protein [Shewanella sp. MR-4]
>gi|16126915|ref|NP_421479.1| phage integrase family integrase/recombinase [Caulobacter crescentus CB15]
>gi|307229300|ref|ZP_07515711.1| phage major capsid protein, P2 family [Escherichia coli TA206]
>gi|307225947|ref|ZP_07512358.1| Packaged DNA stabilization protein from phage [Escherichia coli TA206]
>gi|198245755|ref|YP_002216724.1| phage major capsid protein, P2 family [Salmonella enterica subsp. enterica serovar Dublin str. CT_02021853]
>gi|198244230|ref|YP_002216725.1| phage capsid scaffolding protein [Salmonella enterica subsp. enterica serovar Dublin str. CT_02021853]
>gi|198243853|ref|YP_002216703.1| phage P2 GpU family protein [Salmonella enterica subsp. enterica serovar Dublin str. CT_02021853]
>gi|198243361|ref|YP_002216713.1| phage baseplate assembly protein V [Salmonella enterica subsp. enterica serovar Dublin str. CT_02021853]
>gi|198243275|ref|YP_002216722.1| phage head completion protein [Salmonella enterica subsp. enterica serovar Dublin str. CT_02021853]
>gi|198242603|ref|YP_002215453.1| phage shock protein operon transcriptional activator [Salmonella enterica subsp. enterica serovar Dublin str. CT_02021853]
>gi|194734642|ref|YP_002114720.1| phage shock protein operon transcriptional activator [Salmonella enterica subsp. enterica serovar Schwarzengrund str. CVM19633]
>gi|127512186|ref|YP_001093383.1| phage integrase family protein [Shewanella loihica PV-4]
>gi|120599526|ref|YP_964100.1| phage integrase family protein [Shewanella sp. W3-18-1]
>gi|120599402|ref|YP_963976.1| phage shock protein A, PspA [Shewanella sp. W3-18-1]
>gi|114049383|ref|YP_739933.1| phage integrase family protein [Shewanella sp. MR-7]
>gi|114049371|ref|YP_739921.1| phage integrase family protein [Shewanella sp. MR-7]
>gi|114046687|ref|YP_737237.1| phage integrase family protein [Shewanella sp. MR-7]
>gi|114046629|ref|YP_737179.1| phage integrase family protein [Shewanella sp. MR-7]
>gi|116625838|ref|YP_827994.1| phage integrase family protein [Candidatus Solibacter usitatus Ellin6076]
>gi|116625645|ref|YP_827801.1| phage Gp37Gp68 family protein [Candidatus Solibacter usitatus Ellin6076]
>gi|315125489|ref|YP_004067492.1| negative regulatory gene for the psp operon, phage shock protein A [Pseudoalteromonas sp. SM9913]
>gi|307560568|ref|ZP_07624335.1| Phage protein D [Escherichia coli H299]
>gi|296274687|ref|ZP_06857194.1| phage integrase family integrase/recombinase [Staphylococcus aureus subsp. aureus MR1]
>gi|290960853|ref|YP_003492035.1| phage major capsid protein [Streptomyces scabiei 87.22]
>gi|290959236|ref|YP_003490418.1| phage capsid protein [Streptomyces scabiei 87.22]
>gi|290958551|ref|YP_003489733.1| phage integrase [Streptomyces scabiei 87.22]
>gi|290956609|ref|YP_003487791.1| phage integrase [Streptomyces scabiei 87.22]
>gi|285019160|ref|YP_003376871.1| phage terminase, small subunit protein [Xanthomonas albilineans]
>gi|284025042|ref|ZP_06379440.1| phage anti repressor [Staphylococcus aureus subsp. aureus 132]
>gi|284024514|ref|ZP_06378912.1| RinA family phage transcriptional regulator [Staphylococcus aureus subsp. aureus 132]
>gi|284024214|ref|ZP_06378612.1| phage tape measure protein [Staphylococcus aureus subsp. aureus 132]
>gi|284024205|ref|ZP_06378603.1| phage major head protein [Staphylococcus aureus subsp. aureus 132]
>gi|284023645|ref|ZP_06378043.1| phage integrase family integrase/recombinase [Staphylococcus aureus subsp. aureus 132]
>gi|253315763|ref|ZP_04838976.1| phage integrase family protein [Staphylococcus aureus subsp. aureus str. CF-Marseille]
>gi|226941525|ref|YP_002796599.1| Phage P2 GpU [Laribacter hongkongensis HLHK9]
>gi|226941511|ref|YP_002796585.1| Phage baseplate assembly protein V [Laribacter hongkongensis HLHK9]
>gi|226941499|ref|YP_002796573.1| Phage capsid scaffolding [Laribacter hongkongensis HLHK9]
>gi|226941497|ref|YP_002796571.1| Phage capsid scaffolding [Laribacter hongkongensis HLHK9]
>gi|226940605|ref|YP_002795679.1| Site-specific recombinase, phage integrase family protein [Laribacter hongkongensis HLHK9]
>gi|226940579|ref|YP_002795653.1| Phage portal protein, lambda family [Laribacter hongkongensis HLHK9]
>gi|226940542|ref|YP_002795616.1| Phage integrase family protein [Laribacter hongkongensis HLHK9]
>gi|226940094|ref|YP_002795167.1| Phage P2 GpU [Laribacter hongkongensis HLHK9]
>gi|226939349|ref|YP_002794422.1| Phage capsid scaffolding [Laribacter hongkongensis HLHK9]
>gi|226939322|ref|YP_002794395.1| Phage P2 GpU [Laribacter hongkongensis HLHK9]
>gi|189440017|ref|YP_001955098.1| phage major head protein [Bifidobacterium longum DJO10A]
>gi|148658271|ref|YP_001278476.1| phage shock protein A, PspA [Roseiflexus sp. RS-1]
>gi|147673382|ref|YP_001217227.1| phage shock protein A [Vibrio cholerae O395]
>gi|86742949|ref|YP_483349.1| phage integrase [Frankia sp. CcI3]
>gi|86739910|ref|YP_480310.1| phage integrase [Frankia sp. CcI3]
>gi|86739805|ref|YP_480205.1| phage integrase [Frankia sp. CcI3]
>gi|313675440|ref|YP_004053436.1| phage shock protein c, pspc [Marivirga tractuosa DSM 4126]
>gi|313674147|ref|YP_004052143.1| phage shock protein a, pspa [Marivirga tractuosa DSM 4126]
>gi|310828360|ref|YP_003960717.1| phage integrase [Eubacterium limosum KIST612]
>gi|310643912|ref|YP_003948670.1| phage shock protein a, pspa [Paenibacillus polymyxa SC2]
>gi|310642929|ref|YP_003947687.1| phage transcriptional regulator [Paenibacillus polymyxa SC2]
>gi|310640620|ref|YP_003945378.1| phage transcriptional regulator, arpu family [Paenibacillus polymyxa SC2]
>gi|308180863|ref|YP_003924991.1| HK97 family phage portal protein [Lactobacillus plantarum subsp. plantarum ST-III]
>gi|304320755|ref|YP_003854398.1| Phage integrase [Parvularcula bermudensis HTCC2503]
>gi|304320725|ref|YP_003854368.1| Phage integrase [Parvularcula bermudensis HTCC2503]
>gi|288904670|ref|YP_003429891.1| phage head protein [Streptococcus gallolyticus UCN34]
>gi|288904635|ref|YP_003429856.1| phage integrase [Streptococcus gallolyticus UCN34]
>gi|283456324|ref|YP_003360888.1| phage major head [Bifidobacterium dentium Bd1]
>gi|283455889|ref|YP_003360453.1| phage integrase family protein [Bifidobacterium dentium Bd1]
>gi|283455545|ref|YP_003360109.1| phage prohead protease, HK97 family protein [Bifidobacterium dentium Bd1]
>gi|220927053|ref|YP_002502355.1| phage cell wall peptidase, NlpC/P60 family [Methylobacterium nodulans ORS 2060]
>gi|220926343|ref|YP_002501645.1| phage cell wall peptidase, NlpC/P60 family [Methylobacterium nodulans ORS 2060]
>gi|220924172|ref|YP_002499474.1| phage cell wall peptidase, NlpC/P60 family [Methylobacterium nodulans ORS 2060]
>gi|220924165|ref|YP_002499467.1| phage protein, HK97 gp10 family [Methylobacterium nodulans ORS 2060]
>gi|220922571|ref|YP_002497873.1| phage protein, HK97 gp10 family [Methylobacterium nodulans ORS 2060]
>gi|220922564|ref|YP_002497866.1| phage cell wall peptidase, NlpC/P60 family [Methylobacterium nodulans ORS 2060]
>gi|220922000|ref|YP_002497301.1| phage cell wall peptidase, NlpC/P60 family [Methylobacterium nodulans ORS 2060]
>gi|220921992|ref|YP_002497293.1| phage protein, HK97 gp10 family [Methylobacterium nodulans ORS 2060]
>gi|218551321|ref|YP_002385113.1| phage baseplate component [Escherichia fergusonii ATCC 35469]
>gi|218549371|ref|YP_002383162.1| Packaged DNA stabilization protein from phage [Escherichia fergusonii ATCC 35469]
>gi|218549011|ref|YP_002382802.1| phage shock protein operon transcriptional activator [Escherichia fergusonii ATCC 35469]
>gi|218548014|ref|YP_002381805.1| baseplate assembly phage protein [Escherichia fergusonii ATCC 35469]
>gi|171059843|ref|YP_001792192.1| HK97 family phage protein [Leptothrix cholodnii SP-6]
>gi|171059146|ref|YP_001791495.1| phage shock protein A, PspA [Leptothrix cholodnii SP-6]
>gi|170743515|ref|YP_001772170.1| phage SPO1 DNA polymerase-related protein [Methylobacterium sp. 4-46]
>gi|170739462|ref|YP_001768117.1| peptidase U35 phage prohead HK97 [Methylobacterium sp. 4-46]
>gi|170722754|ref|YP_001750442.1| phage antirepressor protein [Pseudomonas putida W619]
>gi|170720529|ref|YP_001748217.1| HK97 family phage protein [Pseudomonas putida W619]
>gi|170720524|ref|YP_001748212.1| HK97 family phage prohead protease [Pseudomonas putida W619]
>gi|85859956|ref|YP_462158.1| phage integrase family protein [Syntrophus aciditrophicus SB]
>gi|307349640|ref|ZP_07619245.1| Site-specific recombinase, phage integrase family protein [Escherichia coli TA280]
>gi|307338110|ref|ZP_07614222.1| Packaged DNA stabilization protein from phage [Escherichia coli H591]
>gi|307336507|ref|ZP_07612619.1| phage major capsid protein, P2 family [Escherichia coli H591]
>gi|256019923|ref|ZP_05433788.1| Phage integrase [Shigella sp. D9]
>gi|256019922|ref|ZP_05433787.1| Phage integrase [Shigella sp. D9]
>gi|224583819|ref|YP_002637617.1| phage shock protein operon transcriptional activator [Salmonella enterica subsp. enterica serovar Paratyphi C strain RKS4594]
>gi|205352631|ref|YP_002226432.1| phage shock protein operon transcriptional activator [Salmonella enterica subsp. enterica serovar Gallinarum str. 287/91]
>gi|205352441|ref|YP_002226242.1| phage antitermination protein Q [Salmonella enterica subsp. enterica serovar Gallinarum str. 287/91]
>gi|197362310|ref|YP_002141947.1| phage shock protein operon transcriptional activator [Salmonella enterica subsp. enterica serovar Paratyphi A str. AKU_12601]
>gi|197251533|ref|YP_002147640.1| phage baseplate assembly protein V [Salmonella enterica subsp. enterica serovar Agona str. SL483]
>gi|197251289|ref|YP_002147652.1| phage major capsid protein, P2 family [Salmonella enterica subsp. enterica serovar Agona str. SL483]
>gi|197250748|ref|YP_002147592.1| phage portal protein, pbsx family [Salmonella enterica subsp. enterica serovar Agona str. SL483]
>gi|197250249|ref|YP_002146338.1| phage shock protein operon transcriptional activator [Salmonella enterica subsp. enterica serovar Agona str. SL483]
>gi|197250229|ref|YP_002147653.1| phage capsid scaffolding protein [Salmonella enterica subsp. enterica serovar Agona str. SL483]
>gi|197250142|ref|YP_002147630.1| phage P2 GpU family protein [Salmonella enterica subsp. enterica serovar Agona str. SL483]
>gi|197249505|ref|YP_002147587.1| phage head completion protein [Salmonella enterica subsp. enterica serovar Agona str. SL483]
>gi|197249297|ref|YP_002147664.1| phage regulatory protein [Salmonella enterica subsp. enterica serovar Agona str. SL483]
>gi|197248856|ref|YP_002147588.1| phage terminase subunit [Salmonella enterica subsp. enterica serovar Agona str. SL483]
>gi|197248447|ref|YP_002147589.1| phage major capsid protein, P2 family [Salmonella enterica subsp. enterica serovar Agona str. SL483]
>gi|197247763|ref|YP_002147650.1| phage head completion protein [Salmonella enterica subsp. enterica serovar Agona str. SL483]
>gi|194451545|ref|YP_002047235.1| phage capsid scaffolding protein [Salmonella enterica subsp. enterica serovar Heidelberg str. SL476]
>gi|194451187|ref|YP_002047234.1| phage major capsid protein, P2 family [Salmonella enterica subsp. enterica serovar Heidelberg str. SL476]
>gi|194450297|ref|YP_002047233.1| phage terminase subunit [Salmonella enterica subsp. enterica serovar Heidelberg str. SL476]
>gi|194449528|ref|YP_002047231.1| phage head completion protein [Salmonella enterica subsp. enterica serovar Heidelberg str. SL476]
>gi|194449165|ref|YP_002045735.1| phage shock protein operon transcriptional activator [Salmonella enterica subsp. enterica serovar Heidelberg str. SL476]
>gi|194446389|ref|YP_002041980.1| phage major capsid protein P2 family [Salmonella enterica subsp. enterica serovar Newport str. SL254]
>gi|194446211|ref|YP_002043302.1| phage major capsid protein P2 family [Salmonella enterica subsp. enterica serovar Newport str. SL254]
>gi|194445842|ref|YP_002043301.1| phage capsid scaffolding protein GpO [Salmonella enterica subsp. enterica serovar Newport str. SL254]
>gi|194445695|ref|YP_002041981.1| phage capsid scaffolding [Salmonella enterica subsp. enterica serovar Newport str. SL254]
>gi|194445236|ref|YP_002041979.1| phage terminase subunit [Salmonella enterica subsp. enterica serovar Newport str. SL254]
>gi|194445026|ref|YP_002041867.1| phage major capsid protein E [Salmonella enterica subsp. enterica serovar Newport str. SL254]
>gi|194444962|ref|YP_002040289.1| site-specific recombinase, phage integrase family [Salmonella enterica subsp. enterica serovar Newport str. SL254]
>gi|194444368|ref|YP_002043305.1| phage head completion protein [Salmonella enterica subsp. enterica serovar Newport str. SL254]
>gi|194443707|ref|YP_002040943.1| phage shock protein operon transcriptional activator [Salmonella enterica subsp. enterica serovar Newport str. SL254]
>gi|194443378|ref|YP_002041978.1| phage head completion protein [Salmonella enterica subsp. enterica serovar Newport str. SL254]
>gi|194442593|ref|YP_002040316.1| phage Mu protein F like protein [Salmonella enterica subsp. enterica serovar Newport str. SL254]
>gi|170080982|ref|YP_001730302.1| phage shock protein operon transcriptional activator [Escherichia coli str. K-12 substr. DH10B]
>gi|170080910|ref|YP_001730230.1| phage DNA packaging protein Nu1 [Escherichia coli str. K-12 substr. DH10B]
>gi|162139581|ref|YP_216671.2| phage shock protein operon transcriptional activator [Salmonella enterica subsp. enterica serovar Choleraesuis str. SC-B67]
>gi|161367607|ref|NP_287885.2| phage shock protein operon transcriptional activator [Escherichia coli O157:H7 str. EDL933]
>gi|123442383|ref|YP_001006362.1| phage shock protein operon transcriptional activator [Yersinia enterocolitica subsp. enterocolitica 8081]
>gi|123441736|ref|YP_001005720.1| phage antitermination protein Q [Yersinia enterocolitica subsp. enterocolitica 8081]
>gi|110803810|ref|YP_698859.1| phage shock protein A [Clostridium perfringens SM101]
>gi|89055356|ref|YP_510807.1| phage integrase [Jannaschia sp. CCS1]
>gi|89054126|ref|YP_509577.1| phage major capsid protein, HK97 [Jannaschia sp. CCS1]
>gi|76811542|ref|YP_333058.1| phage integrase family protein [Burkholderia pseudomallei 1710b]
>gi|76811214|ref|YP_333085.1| HK97 family phage major capsid protein [Burkholderia pseudomallei 1710b]
>gi|56459840|ref|YP_155121.1| Phage shock protein A [Idiomarina loihiensis L2TR]
>gi|56413387|ref|YP_150462.1| phage shock protein operon transcriptional activator [Salmonella enterica subsp. enterica serovar Paratyphi A str. ATCC 9150]
>gi|50842186|ref|YP_055413.1| phage shock protein A [Propionibacterium acnes KPA171202]
>gi|29144587|ref|NP_807929.1| phage regulatory protein [Salmonella enterica subsp. enterica serovar Typhi str. Ty2]
>gi|29142036|ref|NP_805378.1| phage shock protein operon transcriptional activator [Salmonella enterica subsp. enterica serovar Typhi str. Ty2]
>gi|26988689|ref|NP_744114.1| phage integrase family site specific recombinase [Pseudomonas putida KT2440]
>gi|16760195|ref|NP_455812.1| phage shock protein operon transcriptional activator [Salmonella enterica subsp. enterica serovar Typhi str. CT18]
>gi|15893605|ref|NP_346954.1| Phage shock protein A [Clostridium acetobutylicum ATCC 824]
>gi|255005414|ref|ZP_05144015.2| phage integrase family protein [Staphylococcus aureus subsp. aureus Mu50-omega]
>gi|221142410|ref|ZP_03566903.1| SPP1 family phage head morphogenesis protein [Staphylococcus aureus subsp. aureus str. JKD6009]
>gi|221142409|ref|ZP_03566902.1| phage minor structural GP20 [Staphylococcus aureus subsp. aureus str. JKD6009]
>gi|221134330|ref|ZP_03560635.1| phage integrase family protein [Glaciecola sp. HTCC2999]
>gi|171913628|ref|ZP_02929098.1| phage integrase family protein [Verrucomicrobium spinosum DSM 4136]
>gi|168698650|ref|ZP_02730927.1| phage major capsid protein, HK97 family [Gemmata obscuriglobus UQM 2246]
>gi|167923708|ref|ZP_02510799.1| site-specific recombinase, phage integrase family protein [Burkholderia pseudomallei BCC215]
>gi|167916804|ref|ZP_02503895.1| phage major capsid protein, P2 family [Burkholderia pseudomallei 112]
>gi|167916803|ref|ZP_02503894.1| Phage small terminase subunit [Burkholderia pseudomallei 112]
>gi|167915870|ref|ZP_02502961.1| site-specific recombinase, phage integrase family protein [Burkholderia pseudomallei 112]
>gi|167911621|ref|ZP_02498712.1| phage portal protein, lambda family [Burkholderia pseudomallei 112]
>gi|167908448|ref|ZP_02495653.1| Phage small terminase subunit [Burkholderia pseudomallei NCTC 13177]
>gi|167908447|ref|ZP_02495652.1| phage major capsid protein, P2 family [Burkholderia pseudomallei NCTC 13177]
>gi|167908446|ref|ZP_02495651.1| Phage capsid scaffolding protein (GPO) [Burkholderia pseudomallei NCTC 13177]
>gi|167907527|ref|ZP_02494732.1| site-specific recombinase, phage integrase family protein [Burkholderia pseudomallei NCTC 13177]
>gi|167900774|ref|ZP_02487979.1| phage portal protein, pbsx family [Burkholderia pseudomallei NCTC 13177]
>gi|167900121|ref|ZP_02487522.1| Phage capsid scaffolding protein (GPO) [Burkholderia pseudomallei 7894]
>gi|167899188|ref|ZP_02486589.1| site-specific recombinase, phage integrase family protein [Burkholderia pseudomallei 7894]
>gi|167893794|ref|ZP_02481196.1| phage integrase family protein [Burkholderia pseudomallei 7894]
>gi|167893325|ref|ZP_02480727.1| phage portal protein, lambda family [Burkholderia pseudomallei 7894]
>gi|167893304|ref|ZP_02480706.1| phage integrase [Burkholderia pseudomallei 7894]
>gi|167850594|ref|ZP_02476102.1| site-specific recombinase, phage integrase family protein [Burkholderia pseudomallei B7210]
>gi|167841450|ref|ZP_02468134.1| phage integrase family protein [Burkholderia thailandensis MSMB43]
>gi|167839681|ref|ZP_02466365.1| Phage small terminase subunit [Burkholderia thailandensis MSMB43]
>gi|167839679|ref|ZP_02466363.1| Phage capsid scaffolding protein (GPO) [Burkholderia thailandensis MSMB43]
>gi|167829962|ref|ZP_02461433.1| phage integrase family protein [Burkholderia pseudomallei 9]
>gi|167829117|ref|ZP_02460588.1| site-specific recombinase, phage integrase family protein [Burkholderia pseudomallei 9]
>gi|167824887|ref|ZP_02456358.1| phage portal protein, lambda family [Burkholderia pseudomallei 9]
>gi|167814834|ref|ZP_02446514.1| phage portal protein, lambda family [Burkholderia pseudomallei 91]
>gi|167814814|ref|ZP_02446494.1| phage integrase [Burkholderia pseudomallei 91]
>gi|167814219|ref|ZP_02445899.1| phage integrase family protein [Burkholderia pseudomallei 91]
>gi|167813620|ref|ZP_02445300.1| phage portal protein, pbsx family [Burkholderia pseudomallei 91]
>gi|167744551|ref|ZP_02417325.1| phage portal protein, lambda family [Burkholderia pseudomallei 14]
>gi|167739966|ref|ZP_02412740.1| Phage integrase [Burkholderia pseudomallei 14]
>gi|167725809|ref|ZP_02409045.1| Phage integrase family protein [Burkholderia pseudomallei DM98]
>gi|167725634|ref|ZP_02408870.1| phage portal protein, lambda family [Burkholderia pseudomallei DM98]
>gi|167724618|ref|ZP_02407854.1| site-specific recombinase, phage integrase family protein [Burkholderia pseudomallei DM98]
>gi|167621256|ref|ZP_02389887.1| Phage integrase family protein [Burkholderia thailandensis Bt4]
>gi|167619951|ref|ZP_02388582.1| phage head completion/stabilization protein [Burkholderia thailandensis Bt4]
>gi|167619473|ref|ZP_02388104.1| phage portal protein, lambda family [Burkholderia thailandensis Bt4]
>gi|167618213|ref|ZP_02386844.1| phage integrase family protein [Burkholderia thailandensis Bt4]
>gi|167584286|ref|ZP_02376674.1| phage major capsid protein, P2 family [Burkholderia ubonensis Bu]
>gi|167584285|ref|ZP_02376673.1| Phage small terminase subunit [Burkholderia ubonensis Bu]
>gi|167583001|ref|ZP_02375875.1| phage integrase family protein [Burkholderia thailandensis TXDOH]
>gi|167579344|ref|ZP_02372218.1| phage portal protein, PBSX family [Burkholderia thailandensis TXDOH]
>gi|167578770|ref|ZP_02371644.1| phage major capsid protein, HK97 family [Burkholderia thailandensis TXDOH]
>gi|167574310|ref|ZP_02367184.1| phage integrase family protein [Burkholderia oklahomensis C6786]
>gi|167567313|ref|ZP_02360229.1| phage integrase family protein [Burkholderia oklahomensis EO147]
>gi|167567111|ref|ZP_02360027.1| Phage capsid scaffolding protein (GPO) [Burkholderia oklahomensis EO147]
>gi|167566458|ref|ZP_02359374.1| phage major capsid protein, HK97 family [Burkholderia oklahomensis EO147]
>gi|167468052|ref|ZP_02332756.1| phage antitermination protein Q [Yersinia pestis FV-1]
>gi|167465597|ref|ZP_02330686.1| phage shock protein A, PspA [Paenibacillus larvae subsp. larvae BRL-230010]
>gi|167464690|ref|ZP_02329779.1| Phage protein [Paenibacillus larvae subsp. larvae BRL-230010]
>gi|167464679|ref|ZP_02329768.1| Phage protein [Paenibacillus larvae subsp. larvae BRL-230010]
>gi|167464232|ref|ZP_02329321.1| phage shock protein A, PspA [Paenibacillus larvae subsp. larvae BRL-230010]
>gi|167462279|ref|ZP_02327368.1| phage protein [Paenibacillus larvae subsp. larvae BRL-230010]
>gi|167462277|ref|ZP_02327366.1| phage minor structural GP20 [Paenibacillus larvae subsp. larvae BRL-230010]
>gi|167462182|ref|ZP_02327271.1| phage NTP-binding protein [Paenibacillus larvae subsp. larvae BRL-230010]
>gi|167462156|ref|ZP_02327245.1| phage protein [Paenibacillus larvae subsp. larvae BRL-230010]
>gi|257467082|ref|ZP_05631393.1| phage portal protein, lambda family [Fusobacterium gonidiaformans ATCC 25563]
>gi|257464043|ref|ZP_05628427.1| phage integrase [Fusobacterium sp. D12]
>gi|222095191|ref|YP_002529251.1| site-specific recombinase, phage integrase family [Bacillus cereus Q1]
>gi|213027113|ref|ZP_03341560.1| phage major capsid protein, P2 family [Salmonella enterica subsp. enterica serovar Typhi str. 404ty]
>gi|258616485|ref|ZP_05714255.1| phage integrase family site specific recombinase [Enterococcus faecium DO]
>gi|224501857|ref|ZP_03670164.1| phage nucleotide-binding protein [Listeria monocytogenes FSL R2-561]
>gi|160900115|ref|YP_001565697.1| peptidase U35 phage prohead HK97 [Delftia acidovorans SPH-1]
>gi|160897084|ref|YP_001562666.1| HK97 family phage protein [Delftia acidovorans SPH-1]
>gi|57237839|ref|YP_179087.1| phage integrase family site specific recombinase [Campylobacter jejuni RM1221]
>gi|255010478|ref|ZP_05282604.1| site-specific recombinase, phage integrase family protein [Bacteroides fragilis 3_1_12]
>gi|224282772|ref|ZP_03646094.1| phage integrase [Bifidobacterium bifidum NCIMB 41171]
>gi|213855472|ref|ZP_03383712.1| phage regulatory protein [Salmonella enterica subsp. enterica serovar Typhi str. M223]
>gi|213051661|ref|ZP_03344539.1| phage regulatory protein [Salmonella enterica subsp. enterica serovar Typhi str. E00-7866]
>gi|126461390|ref|YP_001042504.1| phage integrase family protein [Rhodobacter sphaeroides ATCC 17029]
>gi|20090544|ref|NP_616619.1| phage integrase [Methanosarcina acetivorans C2A]
>gi|313125708|ref|YP_004035978.1| phage shock protein a (im30), suppresses sigma54-dependent transcription [Halogeometricum borinquense DSM 11551]
>gi|313123966|ref|YP_004034225.1| phage transcriptional regulator, rina family [Lactobacillus delbrueckii subsp. bulgaricus ND02]
>gi|308186480|ref|YP_003930611.1| site-specific recombinase, phage integrase family [Pantoea vagans C9-1]
>gi|308186468|ref|YP_003930599.1| PBSX phage terminase large subunit [Pantoea vagans C9-1]
>gi|294142151|ref|YP_003558129.1| site-specific recombinase, phage integrase family [Shewanella violacea DSS12]
>gi|294141755|ref|YP_003557733.1| phage shock protein A [Shewanella violacea DSS12]
>gi|294140905|ref|YP_003556883.1| site-specific recombinase, phage integrase family [Shewanella violacea DSS12]
>gi|312793048|ref|YP_004025971.1| phage spo1 DNA polymerase-related protein [Caldicellulosiruptor kristjanssonii 177R1B]
>gi|312792906|ref|YP_004025829.1| phage antirepressor protein [Caldicellulosiruptor kristjanssonii 177R1B]
>gi|284159933|ref|YP_001058564.2| phage integrase family site specific recombinase [Burkholderia pseudomallei 668]
>gi|237812957|ref|YP_002897408.1| phage portal protein, lambda family [Burkholderia pseudomallei MSHR346]
>gi|237812950|ref|YP_002897401.1| phage baseplate assembly protein V [Burkholderia pseudomallei MSHR346]
>gi|237812938|ref|YP_002897389.1| phage P2 GpU family protein [Burkholderia pseudomallei MSHR346]
>gi|237811823|ref|YP_002896274.1| site-specific recombinase, phage integrase family [Burkholderia pseudomallei MSHR346]
>gi|237811210|ref|YP_002895661.1| phage integrase family protein [Burkholderia pseudomallei MSHR346]
[truncated: 14,881 more rows]
